# Supplementary material for: Precision cancer sono-immunotherapy using deep-tissue activatable semiconducting polymer immunomodulatory nanoparticles
Source: Nat Commun. 2022 Jul 12;13:4032. doi: 10.1038/s41467-022-31551-6 (PMC9276830; doi:10.1038/s41467-022-31551-6)
Supplement: Supplementary file 3 — Source Data [file 41467_2022_31551_MOESM3_ESM.zip]

Archive with 42 entries (38 files):
- Source Data/Figures Source Data/
- Source Data/Figures Source Data/Source Data/
- Source Data/Figures Source Data/Source Data/Legends for Source Data.docx
- Source Data/Figures Source Data/Source Data/Source Data Fig. 2.xlsx
- Source Data/Figures Source Data/Source Data/Source Data Fig. 3.xlsx
- Source Data/Figures Source Data/Source Data/Source Data Fig. 4.xlsx
- Source Data/Figures Source Data/Source Data/Source Data Fig. 5.xlsx
- Source Data/Figures Source Data/Source Data/Source Data Fig. 6.xlsx
- Source Data/Supplementary Source Data/
- Source Data/Supplementary Source Data/Supplementary Dataset/
- Source Data/Supplementary Source Data/Supplementary Dataset/Legends for Supplementary Dataset.docx
- Source Data/Supplementary Source Data/Supplementary Dataset/Supplementary Dataset Fig. S1.xlsx
- Source Data/Supplementary Source Data/Supplementary Dataset/Supplementary Dataset Fig. S11.xlsx
- Source Data/Supplementary Source Data/Supplementary Dataset/Supplementary Dataset Fig. S2.xlsx
- Source Data/Supplementary Source Data/Supplementary Dataset/Supplementary Dataset Fig. S22.xlsx
- Source Data/Supplementary Source Data/Supplementary Dataset/Supplementary Dataset Fig. S23.xlsx
- Source Data/Supplementary Source Data/Supplementary Dataset/Supplementary Dataset Fig. S24.xlsx
- Source Data/Supplementary Source Data/Supplementary Dataset/Supplementary Dataset Fig. S25.xlsx
- Source Data/Supplementary Source Data/Supplementary Dataset/Supplementary Dataset Fig. S26.xlsx
- Source Data/Supplementary Source Data/Supplementary Dataset/Supplementary Dataset Fig. S27.xlsx
- Source Data/Supplementary Source Data/Supplementary Dataset/Supplementary Dataset Fig. S29.xlsx
- Source Data/Supplementary Source Data/Supplementary Dataset/Supplementary Dataset Fig. S3.xlsx
- Source Data/Supplementary Source Data/Supplementary Dataset/Supplementary Dataset Fig. S30.xlsx
- Source Data/Supplementary Source Data/Supplementary Dataset/Supplementary Dataset Fig. S31.xlsx
- Source Data/Supplementary Source Data/Supplementary Dataset/Supplementary Dataset Fig. S32.xlsx
- Source Data/Supplementary Source Data/Supplementary Dataset/Supplementary Dataset Fig. S35.xlsx
- Source Data/Supplementary Source Data/Supplementary Dataset/Supplementary Dataset Fig. S36.xlsx
- Source Data/Supplementary Source Data/Supplementary Dataset/Supplementary Dataset Fig. S4.xlsx
- Source Data/Supplementary Source Data/Supplementary Dataset/Supplementary Dataset Fig. S40.xlsx
- Source Data/Supplementary Source Data/Supplementary Dataset/Supplementary Dataset Fig. S41.xlsx
- Source Data/Supplementary Source Data/Supplementary Dataset/Supplementary Dataset Fig. S42.xlsx
- Source Data/Supplementary Source Data/Supplementary Dataset/Supplementary Dataset Fig. S44.xlsx
- Source Data/Supplementary Source Data/Supplementary Dataset/Supplementary Dataset Fig. S45.xlsx
- Source Data/Supplementary Source Data/Supplementary Dataset/Supplementary Dataset Fig. S5.xlsx
- Source Data/Supplementary Source Data/Supplementary Dataset/Supplementary Dataset Fig. S51.xlsx
- Source Data/Supplementary Source Data/Supplementary Dataset/Supplementary Dataset Fig. S53.xlsx
- Source Data/Supplementary Source Data/Supplementary Dataset/Supplementary Dataset Fig. S55.xlsx
- Source Data/Supplementary Source Data/Supplementary Dataset/Supplementary Dataset Fig. S56.xlsx
- Source Data/Supplementary Source Data/Supplementary Dataset/Supplementary Dataset Fig. S57.xlsx
- Source Data/Supplementary Source Data/Supplementary Dataset/Supplementary Dataset Fig. S58.xlsx
- Source Data/Supplementary Source Data/Supplementary Dataset/Supplementary Dataset Fig. S59.xlsx
- Source Data/Supplementary Source Data/Supplementary Dataset/Supplementary Dataset Fig. S6.xlsx
