# Supplementary material for: Precision cancer sono-immunotherapy using deep-tissue activatable semiconducting polymer immunomodulatory nanoparticles
Source: Nat Commun. 2022 Jul 12;13:4032. doi: 10.1038/s41467-022-31551-6 (PMC9276830; doi:10.1038/s41467-022-31551-6)
Supplement: Supplementary file 3 — Source Data [file 41467_2022_31551_MOESM3_ESM.zip › Source Data/Figures Source Data/Source Data/Source Data Fig. 2.xlsx]

## Sheet: 2d
	SPN1	SPN2	SPN3	SPN4	SPN5	SPN6	SPN7	SPN8
wavelength	absorption	absorption	absorption	absorption	absorption	absorption	absorption	absorption
300	0.15549	0.51418	0.60731	0.8247	0.58678	0.33793	0.77305	0.42632
301	0.15549	0.53093	0.63927	0.83267	0.58678	0.34483	0.76241	0.41842
302	0.15475	0.54704	0.67123	0.84462	0.57851	0.34828	0.75887	0.41053
303	0.15623	0.5625	0.7032	0.84861	0.57438	0.35517	0.74823	0.40526
304	0.15549	0.57539	0.73059	0.85259	0.56612	0.35172	0.73759	0.4
305	0.15549	0.58827	0.74429	0.85259	0.54959	0.35172	0.72695	0.38947
306	0.16581	0.70296	0.82648	0.90438	0.57025	0.36897	0.76241	0.39737
307	0.16654	0.72552	0.86301	0.92032	0.56612	0.37586	0.75177	0.39211
308	0.16581	0.73711	0.88128	0.91235	0.55785	0.37586	0.74468	0.38947
309	0.16802	0.75193	0.90868	0.91235	0.55372	0.37586	0.74113	0.38158
310	0.16728	0.7674	0.91781	0.91235	0.54959	0.37241	0.72695	0.37632
311	0.16949	0.77899	0.93607	0.91235	0.54132	0.37931	0.72695	0.37368
312	0.17097	0.7893	0.95434	0.90438	0.52893	0.37586	0.7234	0.36842
313	0.17097	0.80799	0.96347	0.89641	0.52479	0.37586	0.71631	0.36579
314	0.17465	0.81443	0.97717	0.89641	0.52066	0.37586	0.71277	0.36053
315	0.17612	0.82281	0.98174	0.88845	0.52066	0.37586	0.70922	0.35789
316	0.17981	0.8299	0.99087	0.88845	0.51653	0.37586	0.71277	0.35526
317	0.18276	0.83183	0.99543	0.88845	0.5124	0.36897	0.71631	0.35263
318	0.1857	0.82539	0.99087	0.88446	0.50826	0.36897	0.71277	0.35263
319	0.18865	0.83119	1	0.88048	0.50413	0.36207	0.71277	0.35
320	0.19307	0.83892	0.99543	0.88446	0.50413	0.35862	0.71631	0.35
321	0.19676	0.84472	0.99543	0.88048	0.50413	0.35517	0.71986	0.34737
322	0.20044	0.84021	0.99087	0.88048	0.5	0.35172	0.7234	0.34474
323	0.2056	0.8576	0.9863	0.88048	0.5	0.34483	0.7305	0.34474
324	0.21076	0.87049	0.97717	0.88048	0.49587	0.34483	0.72695	0.34211
325	0.21518	0.87307	0.96347	0.88048	0.49587	0.33793	0.72695	0.33947
326	0.22034	0.88015	0.95434	0.87649	0.49174	0.33448	0.72695	0.33947
327	0.22623	0.90077	0.94064	0.88048	0.49174	0.33103	0.72695	0.33684
328	0.2336	0.92268	0.92237	0.88048	0.49587	0.32759	0.72695	0.33421
329	0.24097	0.92784	0.90411	0.88048	0.49174	0.32414	0.72695	0.33158
330	0.24834	0.9433	0.89498	0.88048	0.49587	0.32069	0.72695	0.32895
331	0.25645	0.95941	0.88128	0.88048	0.49174	0.31724	0.7305	0.32632
332	0.26603	0.97294	0.87215	0.88446	0.49174	0.31724	0.73759	0.32368
333	0.27634	0.99678	0.85845	0.88446	0.49587	0.31724	0.74113	0.31842
334	0.28592	0.99613	0.85388	0.89243	0.49587	0.31724	0.74468	0.31579
335	0.29624	1	0.84475	0.89243	0.49587	0.31724	0.75177	0.31053
336	0.30656	1	0.83562	0.89243	0.49587	0.31724	0.75532	0.30789
337	0.31835	0.99549	0.82648	0.89243	0.5	0.31724	0.76241	0.30526
338	0.33161	0.98711	0.81735	0.89641	0.5	0.31724	0.7695	0.3
339	0.3434	0.97294	0.80822	0.9004	0.50413	0.32069	0.77305	0.29737
340	0.35593	0.9549	0.78995	0.9004	0.50413	0.32069	0.7766	0.29211
341	0.3692	0.93299	0.77626	0.90438	0.50413	0.32069	0.78369	0.28947
342	0.38467	0.91044	0.76256	0.90837	0.50826	0.32414	0.78723	0.28684
343	0.39867	0.88724	0.74429	0.91235	0.5124	0.32759	0.79433	0.28421
344	0.41341	0.8634	0.71689	0.91235	0.51653	0.33103	0.79787	0.28158
345	0.42815	0.83956	0.69406	0.91633	0.51653	0.33448	0.80496	0.27895
346	0.4451	0.81894	0.6621	0.9243	0.52066	0.33793	0.81206	0.27632
347	0.46057	0.79961	0.6347	0.92829	0.52066	0.33793	0.81915	0.27632
348	0.479	0.78415	0.60274	0.92829	0.52479	0.34138	0.82624	0.27368
349	0.49816	0.77191	0.57078	0.93227	0.52893	0.34483	0.83333	0.27368
350	0.51658	0.7616	0.53425	0.93625	0.52893	0.34828	0.84397	0.27105
351	0.53721	0.75515	0.50228	0.94024	0.53306	0.35172	0.85461	0.27105
352	0.55785	0.74742	0.47032	0.94422	0.53719	0.35517	0.8617	0.26842
353	0.57775	0.74098	0.43836	0.94821	0.54132	0.36207	0.87234	0.26842
354	0.59912	0.73389	0.40639	0.95219	0.54132	0.36552	0.87943	0.27105
355	0.61975	0.72165	0.37443	0.95618	0.54545	0.37241	0.89007	0.27105
356	0.64259	0.70619	0.3516	0.96016	0.54959	0.37931	0.89716	0.27105
357	0.66323	0.68492	0.3242	0.96414	0.54959	0.38621	0.9078	0.27368
358	0.68607	0.65915	0.30594	0.96813	0.55372	0.3931	0.91844	0.27632
359	0.70671	0.62951	0.28767	0.97211	0.55372	0.40345	0.92553	0.27632
360	0.72808	0.59343	0.26941	0.9761	0.55785	0.41034	0.93617	0.27895
361	0.74871	0.55735	0.25114	0.98008	0.56198	0.42069	0.94326	0.28421
362	0.76787	0.51804	0.24201	0.98406	0.56198	0.42759	0.95035	0.28684
363	0.7885	0.47745	0.22831	0.98805	0.56612	0.43793	0.95745	0.28947
364	0.80693	0.44008	0.21918	0.98805	0.56612	0.44483	0.96454	0.29211
365	0.82388	0.40335	0.21461	0.99203	0.57025	0.45517	0.97163	0.29737
366	0.8423	0.36727	0.21005	0.99203	0.57025	0.46207	0.97872	0.30263
367	0.86146	0.33634	0.20548	0.99203	0.57025	0.46897	0.98227	0.30789
368	0.87841	0.30735	0.20091	0.99602	0.57438	0.47931	0.98936	0.31316
369	0.89683	0.28222	0.20091	0.99602	0.57851	0.48621	0.99291	0.31842
370	0.91231	0.25902	0.19635	0.99602	0.57851	0.48966	0.99645	0.32368
371	0.92926	0.23905	0.19635	1	0.58264	0.49655	0.99645	0.32895
372	0.94399	0.22229	0.19635	1	0.58264	0.50345	1	0.33421
373	0.95873	0.20747	0.20091	1	0.58678	0.50345	1	0.34211
374	0.97052	0.19459	0.20091	1	0.58678	0.5069	0.99645	0.34737
375	0.98084	0.18363	0.20091	1	0.58678	0.51034	0.99645	0.35526
376	0.98895	0.17461	0.20548	1	0.59091	0.51034	0.99291	0.36316
377	0.99632	0.16624	0.20548	0.99602	0.59504	0.51034	0.98936	0.37105
378	1	0.15979	0.21005	0.99602	0.59504	0.51034	0.98936	0.37632
379	0.99926	0.15399	0.21461	0.99602	0.59917	0.51034	0.98227	0.38684
380	0.99853	0.14884	0.21918	0.99602	0.59917	0.5069	0.97872	0.39474
381	0.99484	0.14433	0.22374	0.99602	0.60331	0.50345	0.97518	0.40263
382	0.98895	0.14046	0.22831	0.99602	0.60744	0.5	0.97163	0.41316
383	0.98158	0.1366	0.23288	0.99203	0.60744	0.49655	0.96454	0.42105
384	0.972	0.13338	0.23744	0.99203	0.61157	0.4931	0.96099	0.43158
385	0.96168	0.13015	0.24201	0.99203	0.61157	0.48621	0.95745	0.43947
386	0.95284	0.12693	0.25114	0.98805	0.6157	0.48276	0.95035	0.45
387	0.94326	0.12371	0.25571	0.98805	0.6157	0.47586	0.94326	0.46053
388	0.93441	0.12049	0.26484	0.98805	0.61983	0.46897	0.93972	0.46842
389	0.92631	0.11791	0.26941	0.98805	0.61983	0.46207	0.93262	0.47895
390	0.91894	0.11469	0.27397	0.98805	0.62397	0.45517	0.92199	0.48684
391	0.91231	0.11211	0.28311	0.98805	0.62397	0.45172	0.91489	0.49474
392	0.90567	0.10954	0.29224	0.98805	0.6281	0.44483	0.90071	0.50526
393	0.90052	0.10696	0.2968	0.98805	0.63223	0.43793	0.89007	0.51316
394	0.89462	0.10438	0.30594	0.98805	0.63223	0.43103	0.87589	0.52368
395	0.88873	0.1018	0.3105	0.98805	0.63636	0.42414	0.8617	0.53158
396	0.88136	0.09923	0.31963	0.98805	0.63636	0.42069	0.84397	0.53947
397	0.87178	0.09665	0.32877	0.98805	0.6405	0.41379	0.82979	0.54737
398	0.8622	0.09407	0.33333	0.98805	0.64463	0.4069	0.81206	0.55263
399	0.84893	0.09149	0.34247	0.98805	0.64463	0.4	0.79433	0.56053
400	0.83198	0.08892	0.3516	0.98805	0.64876	0.39655	0.78014	0.56842
401	0.81135	0.08634	0.36073	0.98406	0.65289	0.38966	0.76241	0.57632
402	0.78703	0.08376	0.36986	0.98406	0.65289	0.38621	0.74468	0.58158
403	0.75903	0.08119	0.379	0.98406	0.65702	0.37931	0.72695	0.58947
404	0.72881	0.07861	0.38813	0.98008	0.65702	0.37586	0.71277	0.59474
405	0.69565	0.07603	0.39726	0.98008	0.66116	0.37241	0.69858	0.60263
406	0.65807	0.07345	0.40639	0.9761	0.66529	0.36897	0.6844	0.60789
407	0.61901	0.07023	0.41553	0.9761	0.66942	0.36552	0.67376	0.61053
408	0.57701	0.06765	0.42922	0.97211	0.66942	0.36207	0.66312	0.61579
409	0.53427	0.06508	0.43836	0.96813	0.67355	0.35862	0.65248	0.62105
410	0.49005	0.0625	0.44749	0.96813	0.67769	0.35862	0.64184	0.62368
411	0.44731	0.05992	0.46119	0.96414	0.67769	0.35517	0.63121	0.62632
412	0.40752	0.05735	0.47032	0.96016	0.68182	0.35172	0.62411	0.62632
413	0.37067	0.05477	0.47945	0.96016	0.68595	0.35172	0.62057	0.62632
414	0.3353	0.05284	0.49315	0.95618	0.68595	0.35172	0.61348	0.62632
415	0.30214	0.0509	0.50228	0.95618	0.69008	0.34828	0.60993	0.62632
416	0.27192	0.04832	0.51142	0.95219	0.69421	0.34828	0.60638	0.62368
417	0.24318	0.04639	0.52511	0.94821	0.69421	0.34483	0.60284	0.62105
418	0.2196	0.04446	0.53425	0.94821	0.69835	0.34483	0.59929	0.61579
419	0.19897	0.04253	0.54338	0.94422	0.70248	0.34483	0.59574	0.61316
420	0.18423	0.04059	0.55708	0.94422	0.70248	0.34483	0.59574	0.60789
421	0.17318	0.03866	0.56621	0.94024	0.70661	0.34138	0.5922	0.60263
422	0.16581	0.03737	0.57534	0.93625	0.71074	0.34138	0.5922	0.59737
423	0.16139	0.03544	0.58904	0.93625	0.71074	0.34138	0.58865	0.59211
424	0.16065	0.03415	0.59817	0.93227	0.71488	0.34138	0.58865	0.58421
425	0.16433	0.03222	0.60731	0.92829	0.71901	0.33793	0.58865	0.57632
426	0.17097	0.03093	0.621	0.92829	0.72314	0.33793	0.58865	0.57105
427	0.18128	0.02964	0.63014	0.9243	0.72727	0.33793	0.58865	0.56316
428	0.19381	0.02835	0.64384	0.92032	0.72727	0.33448	0.58865	0.55526
429	0.20781	0.02706	0.65297	0.91633	0.7314	0.33103	0.58865	0.54737
430	0.22034	0.02577	0.6621	0.91235	0.73554	0.33103	0.58865	0.53947
431	0.22918	0.02448	0.6758	0.90837	0.73967	0.32759	0.58865	0.53158
432	0.2336	0.02384	0.68493	0.90438	0.7438	0.32414	0.58865	0.52368
433	0.22992	0.02255	0.69406	0.9004	0.7438	0.32414	0.58865	0.51579
434	0.2196	0.02126	0.70776	0.89243	0.74793	0.32069	0.58865	0.50789
435	0.20192	0.02062	0.71689	0.88845	0.75207	0.31724	0.58865	0.49737
436	0.18055	0.01933	0.72603	0.88048	0.7562	0.31379	0.58865	0.48684
437	0.1577	0.01869	0.73516	0.87649	0.7562	0.31034	0.58865	0.47632
438	0.13486	0.01804	0.73973	0.86853	0.76033	0.30345	0.58865	0.46579
439	0.11275	0.0174	0.74886	0.86454	0.76446	0.3	0.58865	0.45526
440	0.09285	0.01675	0.75799	0.86056	0.7686	0.29655	0.58865	0.44474
441	0.07517	0.01611	0.76256	0.85259	0.77273	0.2931	0.58865	0.43158
442	0.06116	0.01546	0.77169	0.84861	0.77273	0.28621	0.58865	0.42105
443	0.04937	0.01482	0.77626	0.84064	0.77686	0.28276	0.58865	0.40789
444	0.04127	0.01418	0.78082	0.83665	0.78099	0.27931	0.58865	0.39474
445	0.03537	0.01353	0.78539	0.82869	0.78512	0.27241	0.58865	0.38158
446	0.03169	0.01289	0.78995	0.8247	0.78926	0.26897	0.58865	0.36579
447	0.02948	0.01289	0.79452	0.81673	0.78926	0.26207	0.58865	0.35263
448	0.02727	0.01224	0.79909	0.81275	0.79339	0.25862	0.58865	0.33947
449	0.02653	0.0116	0.79909	0.80478	0.79752	0.25172	0.58865	0.32632
450	0.02506	0.01095	0.79909	0.8008	0.80165	0.24483	0.5922	0.31053
451	0.02432	0.01095	0.80365	0.79283	0.80579	0.24138	0.5922	0.29737
452	0.02358	0.01031	0.80365	0.78884	0.80992	0.23448	0.5922	0.28421
453	0.02358	0.01031	0.80365	0.78088	0.81405	0.23103	0.5922	0.26842
454	0.02284	0.00966	0.80365	0.77689	0.81818	0.22414	0.5922	0.25526
455	0.02211	0.00902	0.80365	0.76892	0.82231	0.21724	0.5922	0.24474
456	0.02211	0.00902	0.79909	0.76494	0.82645	0.21379	0.5922	0.23158
457	0.02137	0.00838	0.79909	0.76096	0.82645	0.2069	0.5922	0.22105
458	0.02137	0.00838	0.79452	0.75299	0.83471	0.2	0.59574	0.21053
459	0.02063	0.00773	0.78995	0.749	0.83884	0.19655	0.59574	0.20263
460	0.0199	0.00709	0.78539	0.74104	0.84298	0.18966	0.59574	0.19211
461	0.0199	0.00709	0.78082	0.73705	0.84711	0.18621	0.59574	0.18421
462	0.01916	0.00644	0.77626	0.72908	0.85124	0.17931	0.59574	0.17632
463	0.01916	0.00644	0.77169	0.7251	0.85537	0.17586	0.59929	0.16842
464	0.01842	0.00644	0.76712	0.72112	0.8595	0.17241	0.59929	0.16316
465	0.01842	0.0058	0.75799	0.71315	0.86364	0.16552	0.59929	0.15789
466	0.01769	0.0058	0.75342	0.70916	0.86777	0.16207	0.59929	0.15526
467	0.01769	0.00515	0.74429	0.7012	0.8719	0.15862	0.59929	0.15
468	0.01695	0.00515	0.73516	0.69721	0.87603	0.15517	0.59929	0.14737
469	0.01621	0.00515	0.73059	0.69323	0.88017	0.15172	0.59929	0.14211
470	0.01621	0.00451	0.72146	0.68526	0.8843	0.14828	0.60284	0.13947
471	0.01548	0.00451	0.71233	0.68127	0.88843	0.14483	0.60284	0.13684
472	0.01548	0.00451	0.69863	0.67729	0.89256	0.14138	0.60284	0.13421
473	0.01474	0.00387	0.6895	0.66932	0.89669	0.14138	0.60284	0.13421
474	0.01474	0.00387	0.68037	0.66534	0.90083	0.13793	0.60284	0.13158
475	0.014	0.00387	0.66667	0.65737	0.90496	0.13448	0.60638	0.13158
476	0.014	0.00387	0.65753	0.65339	0.90496	0.13103	0.60638	0.12895
477	0.01326	0.00322	0.64384	0.64542	0.90909	0.13103	0.60638	0.12895
478	0.01326	0.00322	0.63014	0.64143	0.91322	0.12759	0.60638	0.12632
479	0.01326	0.00322	0.61644	0.63347	0.91736	0.12759	0.60993	0.12632
480	0.01253	0.00322	0.60274	0.6255	0.92149	0.12759	0.60993	0.12632
481	0.01253	0.00322	0.58904	0.62151	0.92562	0.12414	0.60993	0.12632
482	0.01179	0.00258	0.57078	0.61355	0.92975	0.12414	0.60993	0.12632
483	0.01179	0.00258	0.55708	0.60558	0.93388	0.12414	0.60993	0.12632
484	0.01179	0.00258	0.53881	0.59761	0.93802	0.12414	0.61348	0.12632
485	0.01179	0.00258	0.52511	0.58964	0.94215	0.12414	0.61348	0.12632
486	0.01105	0.00193	0.50685	0.58167	0.94215	0.12414	0.61348	0.12632
487	0.01105	0.00193	0.48858	0.57371	0.94628	0.12414	0.61702	0.12895
488	0.01105	0.00193	0.47032	0.56574	0.95041	0.12414	0.61702	0.12895
489	0.01105	0.00193	0.45662	0.55777	0.95455	0.12414	0.61702	0.12895
490	0.01032	0.00193	0.43836	0.55378	0.95455	0.12414	0.62057	0.12895
491	0.01032	0.00193	0.42009	0.54582	0.95868	0.12759	0.62057	0.13158
492	0.01032	0.00129	0.40639	0.53785	0.96281	0.12759	0.62057	0.13158
493	0.01032	0.00129	0.38813	0.52988	0.96281	0.12759	0.62411	0.13158
494	0.01032	0.00129	0.37443	0.52191	0.96694	0.13103	0.62411	0.13421
495	0.00958	0.00129	0.35616	0.51394	0.97107	0.13103	0.62766	0.13421
496	0.00958	0.00129	0.3379	0.50598	0.97107	0.13448	0.62766	0.13684
497	0.00958	0.00129	0.3242	0.49801	0.97521	0.13448	0.63121	0.13684
498	0.00958	0.00129	0.30594	0.49004	0.97521	0.13793	0.63121	0.13684
499	0.00958	0.00064433	0.28767	0.48207	0.97934	0.13793	0.63121	0.13947
500	0.00958	0.00064433	0.27397	0.4741	0.98347	0.14138	0.63475	0.14211
501	0.00958	0.00064433	0.25571	0.46614	0.98347	0.14483	0.6383	0.14211
502	0.00884	0.00064433	0.24201	0.45817	0.98347	0.14828	0.6383	0.14474
503	0.00884	0.00064433	0.22831	0.4502	0.9876	0.15172	0.64184	0.14474
504	0.00884	0.00064433	0.21461	0.44223	0.9876	0.15517	0.64184	0.14737
505	0.00884	0.00064433	0.19635	0.43426	0.99174	0.15517	0.64539	0.15
506	0.00884	0.00064433	0.18265	0.42629	0.99174	0.15862	0.64894	0.15263
507	0.00884	0.00064433	0.16895	0.41833	0.99587	0.16207	0.64894	0.15263
508	0.00811	0	0.15525	0.41036	0.99587	0.16897	0.65248	0.15526
509	0.00811	0	0.14612	0.40239	0.99587	0.17241	0.65603	0.15789
510	0.00811	0	0.13242	0.39442	0.99587	0.17586	0.65603	0.16053
511	0.00811	0	0.12329	0.38645	1	0.17931	0.65957	0.16316
512	0.00811	0	0.10959	0.37849	1	0.18276	0.66312	0.16316
513	0.00811	0	0.10046	0.37052	1	0.18621	0.66667	0.16579
514	0.00811	0	0.09132	0.36255	1	0.18966	0.66667	0.16842
515	0.00811	0	0.08219	0.35458	1	0.19655	0.67021	0.17105
516	0.00811	0	0.07763	0.34661	0.99587	0.2	0.67376	0.17368
517	0.00737	0	0.06849	0.33865	0.99587	0.20345	0.6773	0.17632
518	0.00737	0	0.06393	0.33068	0.99587	0.21034	0.6773	0.17895
519	0.00737	0	0.05936	0.32271	0.99587	0.21379	0.68085	0.18158
520	0.00737	0	0.05023	0.31873	0.99587	0.22069	0.6844	0.18421
521	0.00737	0	0.04566	0.31076	0.99174	0.22414	0.68794	0.18684
522	0.00737	-0.00064433	0.0411	0.30279	0.99174	0.22759	0.69149	0.18947
523	0.00737	-0.00064433	0.03653	0.2988	0.99174	0.23448	0.69149	0.19211
524	0.00737	-0.00064433	0.03196	0.29084	0.99174	0.24138	0.69504	0.19474
525	0.00737	-0.00064433	0.03196	0.28287	0.9876	0.24483	0.69858	0.19737
526	0.00737	-0.00064433	0.0274	0.2749	0.9876	0.25172	0.70213	0.2
527	0.00737	-0.00064433	0.02283	0.27092	0.98347	0.25862	0.70567	0.20263
528	0.00663	-0.00064433	0.02283	0.26295	0.98347	0.26552	0.70922	0.20789
529	0.00663	-0.00064433	0.01826	0.25896	0.97934	0.27241	0.70922	0.21053
530	0.00663	-0.00064433	0.01826	0.251	0.97521	0.27931	0.71277	0.21316
531	0.00663	-0.00064433	0.0137	0.24701	0.97107	0.28621	0.71631	0.21579
532	0.00663	-0.00064433	0.0137	0.23904	0.97107	0.2931	0.71986	0.22105
533	0.00663	-0.00064433	0.0137	0.23506	0.96694	0.3	0.7234	0.22368
534	0.00663	-0.00064433	0.00913	0.22709	0.96281	0.3069	0.7234	0.22632
535	0.00663	-0.00064433	0.00913	0.22311	0.95868	0.31379	0.72695	0.23158
536	0.0059	-0.00064433	0.00913	0.21514	0.95455	0.32069	0.7305	0.23421
537	0.00663	-0.00064433	0.00913	0.21116	0.95455	0.33103	0.73404	0.23684
538	0.00663	-0.00064433	0.00913	0.20717	0.95041	0.33793	0.73404	0.24211
539	0.00663	-0.00064433	0.00913	0.20319	0.94628	0.34828	0.73759	0.24474
540	0.00663	-0.00064433	0.00913	0.1992	0.94215	0.35517	0.74113	0.25
541	0.00663	-0.00064433	0.00913	0.19522	0.93802	0.36207	0.74113	0.25263
542	0.0059	-0.00064433	0.00457	0.19124	0.93388	0.37241	0.74468	0.25526
543	0.0059	-0.00064433	0.00457	0.18327	0.92975	0.37931	0.74823	0.26053
544	0.0059	-0.00064433	0.00457	0.17928	0.92562	0.38621	0.74823	0.26316
545	0.0059	-0.00064433	0.00457	0.1753	0.92149	0.39655	0.75177	0.26842
546	0.0059	-0.00064433	0.00457	0.17131	0.91736	0.40345	0.75177	0.27105
547	0.0059	-0.00064433	0.00457	0.16733	0.91322	0.41379	0.75532	0.27632
548	0.0059	-0.00064433	0.00457	0.16335	0.90909	0.42069	0.75532	0.27895
549	0.0059	-0.00064433	0.00457	0.15936	0.90496	0.43103	0.75887	0.28421
550	0.0059	-0.00064433	0.00457	0.15538	0.89669	0.44138	0.75887	0.28684
551	0.0059	-0.00064433	0.00457	0.15139	0.89256	0.44828	0.76241	0.29211
552	0.0059	-0.00064433	0.00457	0.14343	0.88843	0.45862	0.76241	0.29474
553	0.0059	-0.00064433	0.00457	0.13944	0.8843	0.46897	0.76241	0.3
554	0.0059	-0.00064433	0	0.13546	0.87603	0.47586	0.76596	0.30526
555	0.0059	-0.00129	0	0.13147	0.8719	0.48621	0.76596	0.31053
556	0.0059	-0.00129	0	0.12749	0.86777	0.49655	0.76596	0.31316
557	0.00516	-0.00129	0	0.12351	0.8595	0.50345	0.7695	0.31842
558	0.00516	-0.00129	0	0.11554	0.85537	0.51379	0.7695	0.32368
559	0.00516	-0.00129	0	0.11155	0.84711	0.52414	0.7695	0.32895
560	0.00516	-0.00129	0	0.10757	0.84298	0.53103	0.77305	0.33421
561	0.00516	-0.00129	0	0.10359	0.83471	0.54138	0.77305	0.33947
562	0.00516	-0.00129	0	0.0996	0.83058	0.55172	0.77305	0.34474
563	0.00516	-0.00129	0	0.09562	0.82645	0.55862	0.77305	0.35
564	0.00516	-0.00129	0	0.09163	0.81818	0.56897	0.77305	0.35263
565	0.00516	-0.00129	0	0.08367	0.81405	0.57931	0.77305	0.35789
566	0.00516	-0.00129	0	0.07968	0.80579	0.58621	0.77305	0.36316
567	0.00516	-0.00129	0	0.0757	0.79752	0.59655	0.7766	0.36842
568	0.00516	-0.00129	0	0.07171	0.79339	0.6069	0.7766	0.37368
569	0.00516	-0.00129	0	0.06773	0.78512	0.61379	0.7766	0.38158
570	0.00516	-0.00129	0	0.06375	0.78099	0.62414	0.7766	0.38684
571	0.00516	-0.00129	0	0.05976	0.77273	0.63448	0.7766	0.39211
572	0.00516	-0.00129	0	0.05976	0.7686	0.64483	0.7766	0.39737
573	0.00516	-0.00129	0	0.05578	0.76033	0.65517	0.77305	0.40263
574	0.00516	-0.00129	0	0.05179	0.75207	0.66552	0.77305	0.40789
575	0.00516	-0.00129	0	0.04781	0.74793	0.67586	0.77305	0.41579
576	0.00442	-0.00129	0	0.04382	0.73967	0.68621	0.77305	0.42105
577	0.00442	-0.00129	0	0.03984	0.7314	0.69655	0.77305	0.42895
578	0.00442	-0.00129	0	0.03984	0.72727	0.71034	0.7695	0.43421
579	0.00442	-0.00129	-0.00457	0.03586	0.71901	0.72069	0.7695	0.44211
580	0.00442	-0.00129	-0.00457	0.03187	0.71074	0.73448	0.76596	0.45
581	0.00442	-0.00129	-0.00457	0.03187	0.70248	0.74483	0.76596	0.45526
582	0.00442	-0.00129	-0.00457	0.02789	0.69835	0.75862	0.76241	0.46316
583	0.00442	-0.00129	-0.00457	0.02789	0.69008	0.77241	0.76241	0.47105
584	0.00442	-0.00129	-0.00457	0.0239	0.68182	0.78276	0.75887	0.47895
585	0.00442	-0.00129	-0.00457	0.0239	0.67355	0.79655	0.75532	0.48684
586	0.00442	-0.00129	-0.00457	0.01992	0.66942	0.81034	0.75177	0.49474
587	0.00442	-0.00129	-0.00457	0.01992	0.66116	0.82069	0.75177	0.5
588	0.00442	-0.00129	-0.00457	0.01594	0.65289	0.83448	0.74823	0.50789
589	0.00442	-0.00129	-0.00457	0.01594	0.64463	0.84483	0.74468	0.51579
590	0.00442	-0.00129	-0.00457	0.01594	0.6405	0.85862	0.74113	0.52368
591	0.00442	-0.00129	-0.00457	0.01195	0.63223	0.86897	0.73759	0.53158
592	0.00442	-0.00129	-0.00457	0.01195	0.62397	0.88276	0.73404	0.53947
593	0.00442	-0.00129	-0.00457	0.01195	0.61983	0.8931	0.7305	0.54737
594	0.00442	-0.00129	-0.00457	0.01195	0.61157	0.90345	0.7234	0.55526
595	0.00442	-0.00129	-0.00457	0.01195	0.60331	0.91379	0.71986	0.56316
596	0.00442	-0.00129	-0.00457	0.00797	0.59917	0.92414	0.71631	0.57105
597	0.00442	-0.00129	-0.00457	0.00797	0.59091	0.93448	0.71277	0.57895
598	0.00442	-0.00129	-0.00457	0.00797	0.58264	0.94483	0.70567	0.58947
599	0.00442	-0.00129	-0.00457	0.00797	0.57851	0.95172	0.70213	0.59737
600	0.00442	-0.00129	-0.00457	0.00797	0.57025	0.96207	0.69504	0.60526
601	0.00442	-0.00129	-0.00457	0.00797	0.56198	0.96897	0.69149	0.61316
602	0.00442	-0.00129	-0.00457	0.00797	0.55372	0.97586	0.6844	0.62368
603	0.00368	-0.00129	-0.00457	0.00398	0.54959	0.98276	0.68085	0.63158
604	0.00368	-0.00129	-0.00457	0.00398	0.54132	0.98621	0.67376	0.64211
605	0.00368	-0.00129	-0.00457	0.00398	0.53306	0.9931	0.67021	0.65
606	0.00368	-0.00129	-0.00457	0.00398	0.52893	0.99655	0.66312	0.66053
607	0.00368	-0.00129	-0.00457	0.00398	0.52066	0.99655	0.65603	0.66842
608	0.00368	-0.00129	-0.00457	0.00398	0.5124	1	0.65248	0.67895
609	0.00368	-0.00129	-0.00457	0.00398	0.50826	1	0.64894	0.68684
610	0.00368	-0.00129	-0.00457	0.00398	0.5	1	0.64184	0.69474
611	0.00368	-0.00129	-0.00457	0.00398	0.49174	1	0.63475	0.70526
612	0.00368	-0.00129	-0.00457	0.00398	0.4876	1	0.63121	0.71316
613	0.00368	-0.00129	-0.00457	0.00398	0.47934	0.99655	0.62766	0.72105
614	0.00368	-0.00129	-0.00457	0.00398	0.47521	0.9931	0.62057	0.73158
615	0.00368	-0.00129	-0.00457	0.00398	0.46694	0.98966	0.61702	0.73947
616	0.00368	-0.00129	-0.00457	0.00398	0.46281	0.98621	0.60993	0.74737
617	0.00368	-0.00129	-0.00457	0.00398	0.45455	0.98276	0.60638	0.75526
618	0.00368	-0.00129	-0.00457	0.00398	0.45041	0.97931	0.60284	0.76316
619	0.00368	-0.00129	-0.00457	0.00398	0.44215	0.97586	0.59929	0.77368
620	0.00368	-0.00129	-0.00457	0.00398	0.43802	0.96897	0.5922	0.78158
621	0.00368	-0.00129	-0.00457	0.00398	0.42975	0.96552	0.58865	0.78947
622	0.00368	-0.00129	-0.00457	0.00398	0.42562	0.95862	0.58511	0.79737
623	0.00368	-0.00129	-0.00457	0.00398	0.41736	0.95517	0.58156	0.80526
624	0.00368	-0.00129	-0.00457	0	0.41322	0.94828	0.57801	0.81316
625	0.00368	-0.00129	-0.00457	0	0.40496	0.94483	0.57092	0.82105
626	0.00368	-0.00129	-0.00457	0	0.40083	0.93793	0.56738	0.82895
627	0.00368	-0.00129	-0.00457	0	0.39256	0.93448	0.56383	0.83684
628	0.00368	-0.00129	-0.00457	0	0.38843	0.93103	0.56028	0.84474
629	0.00368	-0.00129	-0.00457	0	0.3843	0.92759	0.55674	0.85263
630	0.00368	-0.00129	-0.00457	0	0.37603	0.92414	0.55319	0.85789
631	0.00368	-0.00129	-0.00457	0	0.3719	0.92069	0.54965	0.86579
632	0.00368	-0.00129	-0.00457	0	0.36777	0.92069	0.54255	0.87368
633	0.00368	-0.00129	-0.00457	0	0.3595	0.92069	0.53901	0.87895
634	0.00368	-0.00129	-0.00457	0	0.35537	0.91724	0.53546	0.88421
635	0.00368	-0.00129	-0.00457	0	0.35124	0.91724	0.53191	0.89211
636	0.00295	-0.00129	-0.00457	0	0.34298	0.92069	0.52837	0.89737
637	0.00368	-0.00129	-0.00457	0	0.33884	0.92069	0.52482	0.90263
638	0.00368	-0.00129	-0.00457	0	0.33471	0.92414	0.51773	0.90789
639	0.00368	-0.00129	-0.00457	0	0.33058	0.92414	0.51418	0.91316
640	0.00368	-0.00129	-0.00457	0	0.32645	0.92759	0.51064	0.91842
641	0.00368	-0.00129	-0.00457	0	0.31818	0.93103	0.50709	0.92368
642	0.00295	-0.00129	-0.00457	0	0.31405	0.93448	0.5	0.92632
643	0.00295	-0.00129	-0.00457	0	0.30992	0.94138	0.49645	0.93158
644	0.00295	-0.00129	-0.00457	0	0.30579	0.94483	0.48936	0.93684
645	0.00295	-0.00129	-0.00457	0	0.30165	0.94828	0.48582	0.93947
646	0.00295	-0.00129	-0.00457	0	0.29752	0.95517	0.47872	0.94474
647	0.00295	-0.00129	-0.00457	0	0.28926	0.95862	0.47518	0.94737
648	0.00295	-0.00129	-0.00457	0	0.28512	0.96552	0.46809	0.95263
649	0.00295	-0.00129	-0.00457	0	0.28099	0.97241	0.46099	0.95526
650	0.00295	-0.00129	-0.00457	0	0.27686	0.97586	0.4539	0.95789
651	0.00295	-0.00129	-0.00457	0	0.27273	0.98276	0.44681	0.96316
652	0.00295	-0.00193	-0.00457	0	0.2686	0.98621	0.43972	0.96579
653	0.00295	-0.00193	-0.00457	0	0.26446	0.98966	0.43262	0.96842
654	0.00295	-0.00193	-0.00457	0	0.26033	0.9931	0.42553	0.97105
655	0.00295	-0.00193	-0.00457	0	0.25207	0.99655	0.41844	0.97368
656	0.00295	-0.00193	-0.00457	0	0.24793	1	0.41135	0.97632
657	0.00295	-0.00129	-0.00457	0	0.2438	1.00345	0.40426	0.97895
658	0.00295	-0.00193	-0.00457	0	0.23967	1.00345	0.39362	0.98158
659	0.00295	-0.00129	-0.00457	0	0.23554	1.00345	0.38652	0.98421
660	0.00295	-0.00193	-0.00457	0	0.2314	1	0.37943	0.98421
661	0.00295	-0.00193	-0.00457	0	0.22727	1	0.37234	0.98684
662	0.00295	-0.00193	-0.00457	0	0.22314	0.99655	0.3617	0.98947
663	0.00295	-0.00193	-0.00457	0	0.21901	0.9931	0.35461	0.98947
664	0.00295	-0.00193	-0.00457	0	0.21488	0.98621	0.34752	0.99211
665	0.00295	-0.00193	-0.00457	0	0.21074	0.97931	0.34043	0.99211
666	0.00295	-0.00193	-0.00457	0	0.20661	0.97241	0.33333	0.99474
667	0.00295	-0.00193	-0.00457	0	0.20248	0.96207	0.3227	0.99474
668	0.00295	-0.00193	-0.00457	0	0.20248	0.95172	0.3156	0.99737
669	0.00295	-0.00193	-0.00457	0	0.19835	0.94138	0.30851	0.99737
670	0.00295	-0.00193	-0.00457	0	0.19421	0.92759	0.30142	0.99737
671	0.00295	-0.00193	-0.00457	0	0.19008	0.91379	0.29078	1
672	0.00295	-0.00193	-0.00457	0	0.18595	0.9	0.28369	1
673	0.00295	-0.00193	-0.00457	0	0.18182	0.88276	0.2766	1
674	0.00295	-0.00193	-0.00457	0	0.17769	0.86207	0.2695	1
675	0.00295	-0.00193	-0.00457	0	0.17355	0.84483	0.26241	1
676	0.00295	-0.00193	-0.00457	0	0.16942	0.82414	0.25177	1
677	0.00295	-0.00193	-0.00457	0	0.16529	0.80345	0.24468	1
678	0.00295	-0.00193	-0.00457	0	0.16116	0.77931	0.23759	1
679	0.00295	-0.00193	-0.00457	0	0.15702	0.75517	0.2305	1
680	0.00295	-0.00129	-0.00457	0	0.15702	0.73103	0.2234	1
681	0.00221	-0.00193	-0.00457	0	0.15289	0.7069	0.21631	1
682	0.00221	-0.00193	-0.00457	0	0.14876	0.68621	0.20922	0.99737
683	0.00221	-0.00129	-0.00457	0	0.14463	0.65862	0.20567	0.99737
684	0.00221	-0.00129	-0.00457	0	0.1405	0.63448	0.19858	0.99474
685	0.00221	-0.00193	-0.00457	0	0.13636	0.61034	0.19149	0.99474
686	0.00221	-0.00129	-0.00457	0	0.13636	0.58621	0.18794	0.99211
687	0.00221	-0.00129	-0.00457	0	0.13223	0.55862	0.18085	0.99211
688	0.00221	-0.00129	-0.00457	0	0.1281	0.53448	0.1773	0.98947
689	0.00221	-0.00129	-0.00457	0	0.12397	0.51034	0.17021	0.98684
690	0.00221	-0.00129	-0.00457	0	0.12397	0.48621	0.16667	0.98421
691	0.00221	-0.00129	-0.00457	-0.00398	0.11983	0.46207	0.15957	0.98158
692	0.00221	-0.00129	-0.00457	0	0.1157	0.43448	0.15603	0.97895
693	0.00221	-0.00129	-0.00457	0	0.11157	0.41034	0.14894	0.97632
694	0.00221	-0.00129	-0.00457	0	0.11157	0.38621	0.14539	0.97368
695	0.00221	-0.00129	-0.00457	0	0.10744	0.36207	0.1383	0.97105
696	0.00221	-0.00129	-0.00457	0	0.10331	0.34138	0.13475	0.96579
697	0.00221	-0.00129	-0.00457	0	0.10331	0.31724	0.13121	0.96316
698	0.00221	-0.00129	-0.00457	0	0.09917	0.29655	0.12766	0.95789
699	0.00221	-0.00129	-0.00457	-0.00398	0.09504	0.27586	0.12057	0.95526
700	0.00221	-0.00129	-0.00457	-0.00398	0.09504	0.25517	0.11702	0.95
701	0.00221	-0.00129	-0.00457	-0.00398	0.09091	0.23793	0.11348	0.94474
702	0.00221	-0.00129	-0.00457	-0.00398	0.08678	0.21724	0.10993	0.93947
703	0.00221	-0.00129	-0.00457	-0.00398	0.08678	0.2	0.10638	0.93421
704	0.00221	-0.00129	-0.00457	-0.00398	0.08264	0.18621	0.10284	0.92895
705	0.00221	-0.00129	-0.00457	-0.00398	0.08264	0.16897	0.09929	0.92632
706	0.00221	-0.00129	-0.00457	-0.00398	0.07851	0.15517	0.09574	0.92105
707	0.00221	-0.00129	-0.00457	-0.00398	0.07438	0.14483	0.0922	0.91579
708	0.00221	-0.00129	-0.00457	-0.00398	0.07438	0.13448	0.08865	0.90789
709	0.00221	-0.00129	-0.00457	-0.00398	0.07025	0.12069	0.08511	0.90263
710	0.00221	-0.00129	-0.00457	-0.00398	0.07025	0.11379	0.08511	0.89737
711	0.00221	-0.00129	-0.00457	-0.00398	0.06612	0.10345	0.08156	0.89211
712	0.00221	-0.00129	-0.00457	-0.00398	0.06612	0.0931	0.07801	0.88684
713	0.00221	-0.00129	-0.00457	-0.00398	0.06198	0.08621	0.07801	0.88158
714	0.00221	-0.00129	-0.00457	-0.00398	0.06198	0.07931	0.07447	0.87632
715	0.00221	-0.00129	-0.00457	-0.00398	0.06198	0.07241	0.07092	0.86842
716	0.00221	-0.00129	-0.00457	-0.00398	0.05785	0.06552	0.07092	0.86316
717	0.00221	-0.00129	-0.00457	-0.00398	0.05785	0.06207	0.06738	0.85789
718	0.00221	-0.00129	-0.00457	-0.00398	0.05372	0.05517	0.06383	0.85
719	0.00221	-0.00129	-0.00457	-0.00398	0.05372	0.05172	0.06383	0.84474
720	0.00221	-0.00129	-0.00457	-0.00398	0.04959	0.04483	0.06028	0.83947
721	0.00221	-0.00129	-0.00457	-0.00398	0.04959	0.04138	0.06028	0.83158
722	0.00221	-0.00129	-0.00457	-0.00398	0.04959	0.03793	0.05674	0.82632
723	0.00221	-0.00129	-0.00457	-0.00398	0.04545	0.03448	0.05674	0.81842
724	0.00221	-0.00129	-0.00457	-0.00398	0.04545	0.03103	0.05319	0.81316
725	0.00221	-0.00129	-0.00457	-0.00398	0.04545	0.02759	0.05319	0.80526
726	0.00221	-0.00129	-0.00457	-0.00398	0.04132	0.02759	0.04965	0.8
727	0.00221	-0.00129	-0.00457	-0.00398	0.04132	0.02414	0.04965	0.79211
728	0.00221	-0.00129	-0.00457	-0.00398	0.04132	0.02069	0.0461	0.78684
729	0.00221	-0.00129	-0.00457	-0.00398	0.03719	0.02069	0.0461	0.78158
730	0.00221	-0.00129	-0.00457	-0.00398	0.03719	0.01724	0.0461	0.77632
731	0.00221	-0.00129	-0.00457	-0.00398	0.03719	0.01724	0.04255	0.76842
732	0.00221	-0.00129	-0.00457	-0.00398	0.03719	0.01724	0.04255	0.76316
733	0.00221	-0.00129	-0.00457	-0.00398	0.03306	0.01379	0.04255	0.75789
734	0.00221	-0.00129	-0.00457	-0.00398	0.03306	0.01379	0.03901	0.75263
735	0.00221	-0.00129	-0.00457	-0.00398	0.03306	0.01034	0.03901	0.74737
736	0.00221	-0.00129	-0.00457	-0.00398	0.03306	0.01034	0.03901	0.74211
737	0.00221	-0.00129	-0.00457	-0.00398	0.03306	0.01034	0.03901	0.73684
738	0.00221	-0.00129	-0.00457	-0.00398	0.02893	0.01034	0.03546	0.73158
739	0.00221	-0.00129	-0.00457	-0.00398	0.02893	0.0069	0.03546	0.72632
740	0.00221	-0.00129	-0.00457	-0.00398	0.02893	0.0069	0.03546	0.72105
741	0.00221	-0.00129	-0.00457	-0.00398	0.02893	0.0069	0.03546	0.71579
742	0.00221	-0.00129	-0.00457	-0.00398	0.02893	0.0069	0.03191	0.71053
743	0.00221	-0.00129	-0.00457	-0.00398	0.02479	0.0069	0.03191	0.70526
744	0.00221	-0.00129	-0.00457	-0.00398	0.02479	0.00345	0.03191	0.7
745	0.00221	-0.00129	-0.00457	-0.00398	0.02479	0.00345	0.03191	0.69474
746	0.00221	-0.00129	-0.00457	-0.00398	0.02479	0.00345	0.03191	0.69211
747	0.00147	-0.00129	-0.00457	-0.00398	0.02479	0.00345	0.02837	0.68684
748	0.00221	-0.00129	-0.00457	-0.00398	0.02479	0.00345	0.02837	0.68158
749	0.00147	-0.00129	-0.00457	-0.00398	0.02066	0.00345	0.02837	0.67632
750	0.00221	-0.00129	-0.00457	-0.00398	0.02066	0.00345	0.02837	0.67368
751	0.00147	-0.00129	-0.00457	-0.00398	0.02066	0.00345	0.02837	0.66842
752	0.00147	-0.00129	-0.00457	-0.00398	0.02066	0.00345	0.02482	0.66579
753	0.00147	-0.00129	-0.00457	-0.00398	0.02066	0	0.02482	0.66053
754	0.00147	-0.00129	-0.00457	-0.00398	0.02066	0	0.02482	0.65789
755	0.00147	-0.00129	-0.00457	-0.00398	0.02066	0	0.02482	0.65263
756	0.00147	-0.00129	-0.00457	-0.00398	0.01653	0	0.02482	0.65
757	0.00147	-0.00129	-0.00457	-0.00398	0.01653	0	0.02482	0.64474
758	0.00147	-0.00129	-0.00457	-0.00398	0.01653	0	0.02482	0.64211
759	0.00147	-0.00129	-0.00457	-0.00398	0.01653	0	0.02482	0.63684
760	0.00147	-0.00129	-0.00457	-0.00398	0.01653	0	0.02482	0.63421
761	0.00147	-0.00129	-0.00457	-0.00398	0.01653	0	0.02128	0.63158
762	0.00147	-0.00129	-0.00457	-0.00398	0.01653	0	0.02128	0.62632
763	0.00147	-0.00129	-0.00457	-0.00398	0.01653	0	0.02128	0.62105
764	0.00147	-0.00129	-0.00457	-0.00398	0.01653	0	0.02128	0.61842
765	0.00147	-0.00129	-0.00457	-0.00398	0.01653	0	0.02128	0.61316
766	0.00147	-0.00129	-0.00457	-0.00398	0.01653	0	0.02128	0.61053
767	0.00147	-0.00129	-0.00457	-0.00398	0.0124	0	0.02128	0.60526
768	0.00147	-0.00129	-0.00457	-0.00398	0.0124	0	0.01773	0.6
769	0.00147	-0.00129	-0.00457	-0.00398	0.0124	0	0.01773	0.59474
770	0.00147	-0.00129	-0.00457	-0.00398	0.0124	-0.00345	0.01773	0.58947
771	0.00147	-0.00129	-0.00457	-0.00398	0.0124	-0.00345	0.01773	0.58421
772	0.00147	-0.00129	-0.00457	-0.00398	0.0124	-0.00345	0.01773	0.57895
773	0.00147	-0.00129	-0.00457	-0.00398	0.0124	-0.00345	0.01773	0.57368
774	0.00147	-0.00129	-0.00457	-0.00398	0.0124	-0.00345	0.01773	0.56842
775	0.00147	-0.00129	-0.00457	-0.00398	0.0124	-0.00345	0.01773	0.56316
776	0.00147	-0.00129	-0.00457	-0.00398	0.0124	-0.00345	0.01773	0.55526
777	0.00147	-0.00129	-0.00457	-0.00398	0.0124	-0.00345	0.01773	0.55
778	0.00147	-0.00129	-0.00457	-0.00398	0.0124	-0.00345	0.01773	0.54474
779	0.00147	-0.00129	-0.00457	-0.00398	0.0124	-0.00345	0.01773	0.53947
780	0.00147	-0.00129	-0.00457	-0.00398	0.0124	-0.00345	0.01773	0.53158
781	0.00147	-0.00129	-0.00457	-0.00398	0.0124	-0.00345	0.01418	0.52632
782	0.00147	-0.00129	-0.00457	-0.00398	0.0124	-0.00345	0.01418	0.51842
783	0.00147	-0.00129	-0.00457	-0.00398	0.0124	-0.00345	0.01418	0.51316
784	0.00147	-0.00129	-0.00457	-0.00398	0.00826	-0.00345	0.01418	0.50526
785	0.00147	-0.00129	-0.00457	-0.00398	0.00826	-0.00345	0.01418	0.49737
786	0.00147	-0.00129	-0.00457	-0.00398	0.00826	-0.00345	0.01418	0.48947
787	0.00147	-0.00129	-0.00457	-0.00398	0.00826	-0.00345	0.01418	0.48158
788	0.00147	-0.00129	-0.00457	-0.00398	0.00826	-0.00345	0.01418	0.47368
789	0.00147	-0.00129	-0.00457	-0.00398	0.00826	-0.00345	0.01418	0.46842
790	0.00147	-0.00129	-0.00457	-0.00398	0.00826	-0.00345	0.01418	0.45789
791	0.00147	-0.00129	-0.00457	-0.00398	0.00826	-0.00345	0.01418	0.45
792	0.00147	-0.00129	-0.00457	-0.00398	0.00826	-0.00345	0.01418	0.44211
793	0.00147	-0.00129	-0.00457	-0.00398	0.00826	-0.00345	0.01418	0.43421
794	0.00147	-0.00129	-0.00457	-0.00398	0.00826	-0.00345	0.01418	0.42632
795	0.00147	-0.00129	-0.00457	-0.00398	0.00826	-0.00345	0.01418	0.41842
796	0.00147	-0.00129	-0.00457	-0.00398	0.00826	-0.00345	0.01418	0.41053
797	0.00147	-0.00129	-0.00457	-0.00398	0.00826	-0.00345	0.01064	0.4
798	0.00147	-0.00129	-0.00457	-0.00398	0.00826	-0.00345	0.01064	0.39211
799	0.00147	-0.00129	-0.00457	-0.00398	0.00826	-0.00345	0.01064	0.38421
800	0.00147	-0.00129	-0.00457	-0.00398	0.00826	-0.00345	0.01064	0.37632
801	0.00147	-0.00129	-0.00457	-0.00398	0.00826	-0.00345	0.01064	0.36842
802	0.00147	-0.00129	-0.00457	-0.00398	0.00826	-0.00345	0.01064	0.36053
803	0.00147	-0.00129	-0.00457	-0.00398	0.00826	-0.00345	0.01064	0.35263
804	0.00147	-0.00129	-0.00457	-0.00398	0.00826	-0.00345	0.01064	0.34474
805	0.00147	-0.00129	-0.00457	-0.00398	0.00826	-0.00345	0.01064	0.33684
806	0.00147	-0.00129	-0.00457	-0.00398	0.00826	-0.00345	0.01064	0.32895
807	0.00147	-0.00129	-0.00457	-0.00398	0.00826	-0.00345	0.01064	0.32105
808	0.00147	-0.00129	-0.00457	-0.00398	0.00826	-0.00345	0.01064	0.31316
809	0.00147	-0.00129	-0.00457	-0.00398	0.00826	-0.00345	0.01064	0.30526
810	0.00147	-0.00129	-0.00457	-0.00398	0.00826	-0.00345	0.01064	0.29737
811	0.00147	-0.00129	-0.00457	-0.00398	0.00826	-0.00345	0.01064	0.28947
812	0.00147	-0.00129	-0.00457	-0.00398	0.00826	-0.00345	0.01064	0.28158
813	0.00147	-0.00129	-0.00457	-0.00398	0.00826	-0.00345	0.01064	0.27368
814	0.00147	-0.00129	-0.00457	-0.00398	0.00826	-0.00345	0.01064	0.26579
815	0.00147	-0.00129	-0.00457	-0.00398	0.00826	-0.00345	0.01064	0.25789
816	0.00147	-0.00129	-0.00457	-0.00398	0.00826	-0.00345	0.01064	0.25
817	0.00147	-0.00129	-0.00457	-0.00398	0.00826	-0.00345	0.01064	0.24211
818	0.00147	-0.00129	-0.00457	-0.00398	0.00826	-0.00345	0.01064	0.23421
819	0.00147	-0.00129	-0.00457	-0.00398	0.00826	-0.00345	0.01064	0.22632
820	0.00147	-0.00129	-0.00457	-0.00398	0.00826	-0.00345	0.01064	0.22105
821	0.00147	-0.00129	-0.00457	-0.00398	0.00826	-0.00345	0.01064	0.21316
822	0.00147	-0.00129	-0.00457	-0.00398	0.00826	-0.00345	0.01064	0.20789
823	0.00147	-0.00129	-0.00457	-0.00398	0.00826	-0.00345	0.01064	0.2
824	0.00147	-0.00129	-0.00457	-0.00398	0.00826	-0.00345	0.00709	0.19474
825	0.00147	-0.00129	-0.00457	-0.00398	0.00826	-0.00345	0.00709	0.18684
826	0.00147	-0.00129	-0.00457	-0.00398	0.00826	-0.00345	0.00709	0.18158
827	0.00147	-0.00129	-0.00457	-0.00398	0.00826	-0.00345	0.00709	0.17632
828	0.00147	-0.00129	-0.00457	-0.00398	0.00413	-0.00345	0.00709	0.16842
829	0.00147	-0.00129	-0.00457	-0.00398	0.00826	-0.00345	0.00709	0.16316
830	0.00147	-0.00129	-0.00457	-0.00398	0.00826	-0.00345	0.00709	0.15789
831	0.00147	-0.00129	-0.00457	-0.00398	0.00826	-0.00345	0.00709	0.15263
832	0.00147	-0.00129	-0.00457	-0.00398	0.00826	-0.00345	0.00709	0.14474
833	0.00147	-0.00129	-0.00457	-0.00398	0.00826	-0.00345	0.00709	0.13947
834	0.00147	-0.00129	-0.00457	-0.00398	0.00826	-0.00345	0.00709	0.13421
835	0.00147	-0.00129	-0.00457	-0.00398	0.00826	-0.00345	0.00709	0.12895
836	0.00147	-0.00129	-0.00457	-0.00398	0.00413	-0.00345	0.00709	0.12368
837	0.00147	-0.00129	-0.00457	-0.00398	0.00826	-0.00345	0.00709	0.11842
838	0.00147	-0.00129	-0.00457	-0.00398	0.00826	-0.00345	0.00709	0.11316
839	0.00147	-0.00129	-0.00457	-0.00398	0.00826	-0.00345	0.00709	0.10789
840	0.00147	-0.00129	-0.00457	-0.00398	0.00413	-0.00345	0.00709	0.10263
841	0.00147	-0.00129	-0.00457	-0.00398	0.00413	-0.00345	0.00709	0.1
842	0.00147	-0.00129	-0.00457	-0.00398	0.00826	-0.00345	0.00709	0.09474
843	0.00147	-0.00129	-0.00457	-0.00398	0.00826	-0.00345	0.00709	0.08947
844	0.00147	-0.00129	-0.00457	-0.00398	0.00826	-0.00345	0.00709	0.08684
845	0.00147	-0.00129	-0.00457	-0.00398	0.00413	-0.00345	0.00709	0.08158
846	0.00147	-0.00129	-0.00457	-0.00398	0.00413	-0.00345	0.00709	0.07895
847	0.00147	-0.00129	-0.00457	-0.00398	0.00413	-0.00345	0.00709	0.07368
848	0.00147	-0.00129	-0.00457	-0.00398	0.00413	-0.00345	0.00709	0.07105
849	0.00147	-0.00129	-0.00457	-0.00398	0.00413	-0.0069	0.00709	0.06842
850	0.00147	-0.00129	-0.00457	-0.00398	0.00413	-0.00345	0.00709	0.06579
851	0.00147	-0.00129	-0.00457	-0.00398	0.00413	-0.00345	0.00709	0.06053
852	0.00147	-0.00129	-0.00457	-0.00398	0.00413	-0.00345	0.00709	0.05789
853	0.00147	-0.00129	-0.00457	-0.00398	0.00413	-0.00345	0.00709	0.05526
854	0.00147	-0.00129	-0.00457	-0.00398	0.00413	-0.00345	0.00709	0.05263
855	0.00147	-0.00129	-0.00457	-0.00398	0.00413	-0.00345	0.00709	0.05
856	0.00147	-0.00129	-0.00457	-0.00398	0.00413	-0.0069	0.00709	0.04737
857	0.00147	-0.00129	-0.00457	-0.00398	0.00413	-0.00345	0.00709	0.04474
858	0.00147	-0.00129	-0.00457	-0.00398	0.00413	-0.00345	0.00709	0.04211
859	0.00147	-0.00129	-0.00457	-0.00398	0.00413	-0.00345	0.00355	0.03947
860	0.00147	-0.00129	-0.00457	-0.00398	0.00413	-0.00345	0.00355	0.03684
861	0.00073692	-0.00129	-0.00457	-0.00398	0.00413	-0.0069	0.00355	0.03421
862	0.00147	-0.00129	-0.00457	-0.00398	0.00413	-0.0069	0.00355	0.03421
863	0.00073692	-0.00129	-0.00457	-0.00398	0.00413	-0.0069	0.00355	0.03158
864	0.00073692	-0.00129	-0.00457	-0.00398	0.00413	-0.0069	0.00355	0.02895
865	0.00073692	-0.00129	-0.00457	-0.00398	0.00413	-0.0069	0.00355	0.02895
866	0.00073692	-0.00129	-0.00457	-0.00398	0.00413	-0.00345	0.00355	0.02632
867	0.00073692	-0.00129	-0.00457	-0.00398	0.00413	-0.0069	0.00355	0.02368
868	0.00073692	-0.00129	-0.00457	-0.00398	0.00413	-0.0069	0.00355	0.02368
869	0.00073692	-0.00129	-0.00457	-0.00398	0.00413	-0.0069	0.00355	0.02105
870	0.00073692	-0.00129	-0.00457	-0.00398	0.00413	-0.0069	0.00355	0.02105
871	0.00073692	-0.00129	-0.00457	-0.00797	0.00413	-0.0069	0.00355	0.02105
872	0.00073692	-0.00129	-0.00457	-0.00797	0.00413	-0.0069	0.00355	0.01842
873	0.00073692	-0.00129	-0.00457	-0.00398	0.00413	-0.0069	0.00355	0.01842
874	0.00073692	-0.00129	-0.00457	-0.00398	0.00413	-0.0069	0.00355	0.01579
875	0.00073692	-0.00129	-0.00457	-0.00398	0.00413	-0.0069	0.00355	0.01579
876	0.00073692	-0.00129	-0.00457	-0.00398	0.00413	-0.0069	0.00355	0.01579
877	0.00147	-0.00129	-0.00457	-0.00398	0.00413	-0.0069	0.00355	0.01316
878	0.00073692	-0.00129	-0.00457	-0.00797	0.00413	-0.0069	0.00355	0.01316
879	0.00073692	-0.00129	-0.00457	-0.00797	0.00413	-0.0069	0.00355	0.01316
880	0.00073692	-0.00129	-0.00457	-0.00797	0.00413	-0.0069	0.00355	0.01053
881	0.00073692	-0.00129	-0.00457	-0.00797	0.00413	-0.0069	0.00355	0.01053
882	0.00073692	-0.00129	-0.00457	-0.00797	0.00413	-0.0069	0.00355	0.01053
883	0.00073692	-0.00129	-0.00457	-0.00797	0.00413	-0.0069	0.00355	0.01053
884	0.00073692	-0.00129	-0.00457	-0.00797	0.00413	-0.0069	0.00355	0.00789
885	0.00073692	-0.00129	-0.00457	-0.00797	0.00413	-0.0069	0.00355	0.00789
886	0.00073692	-0.00129	-0.00457	-0.00797	0.00413	-0.0069	0.00355	0.00789
887	0.00073692	-0.00129	-0.00457	-0.00797	0.00413	-0.0069	0.00355	0.00789
888	0.00073692	-0.00129	-0.00457	-0.00797	0.00413	-0.0069	0.00355	0.00789
889	0.00073692	-0.00129	-0.00457	-0.00797	0.00413	-0.0069	0.00355	0.00789
890	0.00073692	-0.00129	-0.00457	-0.00797	0.00413	-0.0069	0.00355	0.00526
891	0.00073692	-0.00129	-0.00457	-0.00797	0.00413	-0.0069	0.00355	0.00526
892	0.00073692	-0.00129	-0.00457	-0.00398	0.00413	-0.0069	0.00355	0.00526
893	0.00073692	-0.00129	-0.00457	-0.00797	0.00413	-0.0069	0.00355	0.00526
894	0.00073692	-0.00129	-0.00457	-0.00797	0.00413	-0.0069	0.00355	0.00526
895	0.00073692	-0.00129	-0.00457	-0.00797	0.00413	-0.0069	0.00355	0.00526
896	0.00073692	-0.00129	-0.00457	-0.00797	0.00413	-0.0069	0.00355	0.00526
897	0.00073692	-0.00129	-0.00457	-0.00398	0.00413	-0.0069	0.00355	0.00526
898	0.00073692	-0.00129	-0.00457	-0.00398	0.00413	-0.0069	0.00355	0.00526
899	0.00073692	-0.00129	-0.00457	-0.00398	0.00413	-0.0069	0.00355	0.00526
900	0.00073692	-0.00129	-0.00457	-0.00398	0.00413	-0.00345	0.00355	0.00526

## Sheet: 2e
SPN7		PpIX		TiO2
Magnetic field	Intensity	Magnetic field	Intensity	Magnetic field	Intensity
3290.08	-0.0003	3290.08	0.01314	3290.08	-0.00262
3290.17	-0.00607	3290.17	0.0097	3290.17	-0.01094
3290.27	-0.00182	3290.27	0.00377	3290.27	-0.00724
3290.37	0.000467143	3290.37	0.00204	3290.37	-0.00204
3290.47	0.00645	3290.47	0.00106	3290.47	0.00417
3290.56	0.01134	3290.56	-0.00235	3290.56	0.00605
3290.66	0.0086	3290.66	-0.00713	3290.66	0.0018
3290.76	0.00636	3290.76	0.000686947	3290.76	0.00122
3290.86	0.00221	3290.86	0.01101	3290.86	0.00271
3290.96	0.00424	3290.96	0.00552	3290.96	-0.00131
3291.05	0.01108	3291.05	-0.00129	3291.05	-0.00386
3291.15	0.00541	3291.15	-0.00342	3291.15	0.00458
3291.25	-0.00349	3291.25	-0.00639	3291.25	0.00631
3291.35	-0.00458	3291.35	-0.00969	3291.35	-0.00431
3291.44	0.00625	3291.44	-0.01005	3291.44	-0.01019
3291.54	0.01439	3291.54	-0.0087	3291.54	-0.00956
3291.64	0.00519	3291.64	-0.01177	3291.64	-0.00286
3291.74	-0.00164	3291.74	-0.0158	3291.74	0.000615476
3291.83	0.00217	3291.83	-0.00994	3291.83	-0.0025
3291.93	0.00578	3291.93	-0.004	3291.93	0.00174
3292.03	0.00118	3292.03	-0.0047	3292.03	0.0072
3292.13	-0.00536	3292.13	-0.00099	3292.13	0.01074
3292.22	-0.00514	3292.22	0.00484	3292.22	0.01656
3292.32	-0.00223	3292.32	0.0044	3292.32	0.01076
3292.42	0.00284	3292.42	0.00197	3292.42	-0.00214
3292.52	0.00732	3292.52	0.00196	3292.52	-0.00358
3292.62	0.0036	3292.62	0.00237	3292.62	-0.00186
3292.71	-0.00163	3292.71	0.00797	3292.71	-0.00158
3292.81	-0.000157718	3292.81	0.00619	3292.81	0.00147
3292.91	0.00434	3292.91	-0.00443	3292.91	0.00165
3293.01	0.00159	3293.01	-0.00253	3293.01	0.00478
3293.1	-0.01102	3293.1	0.00596	3293.1	0.00672
3293.2	-0.01441	3293.2	0.00774	3293.2	1.96009e-05
3293.3	-0.00222	3293.3	0.01019	3293.3	-0.0014
3293.4	0.00815	3293.4	0.01643	3293.4	0.00132
3293.49	0.01031	3293.49	0.01722	3293.49	-0.00515
3293.59	0.00772	3293.59	0.01389	3293.59	-0.00778
3293.69	0.0026	3293.69	0.00843	3293.69	-0.00099
3293.79	0.00181	3293.79	0.000426635	3293.79	0.00304
3293.89	0.00624	3293.89	-0.00852	3293.89	0.00254
3293.98	0.00907	3293.98	-0.01161	3293.98	0.000400314
3294.08	0.00881	3294.08	-0.00627	3294.08	-0.000422428
3294.18	0.00683	3294.18	0.00048795	3294.18	-0.00685
3294.28	0.00349	3294.28	0.00696	3294.28	-0.00998
3294.37	-0.00196	3294.37	0.00782	3294.37	-0.00291
3294.47	-0.00554	3294.47	-0.000429553	3294.47	0.00469
3294.57	-0.00152	3294.57	-0.0092	3294.57	0.00764
3294.67	0.00805	3294.67	-0.0095	3294.67	0.00389
3294.76	0.0096	3294.76	-0.00381	3294.76	0.00389
3294.86	0.00173	3294.86	-0.00173	3294.86	0.00571
3294.96	-0.00309	3294.96	-0.00189	3294.96	0.000109345
3295.06	-0.00528	3295.06	0.000452833	3295.06	-0.00729
3295.15	-0.00403	3295.15	0.00371	3295.15	-0.00907
3295.25	0.00146	3295.25	0.00644	3295.25	-0.00231
3295.35	0.00289	3295.35	0.00469	3295.35	0.0019
3295.45	-0.00228	3295.45	-0.00112	3295.45	-0.00593
3295.55	-0.00708	3295.55	-0.00454	3295.55	-0.01523
3295.64	-0.00612	3295.64	-0.000752295	3295.64	-0.01412
3295.74	0.000971602	3295.74	0.00191	3295.74	-0.0031
3295.84	0.00407	3295.84	-0.00278	3295.84	-0.000451971
3295.94	-0.000812121	3295.94	-0.000337579	3295.94	-0.00864
3296.03	-0.00221	3296.03	0.01294	3296.03	-0.00769
3296.13	0.00257	3296.13	0.01521	3296.13	-0.00208
3296.23	0.00698	3296.23	-1.26071e-05	3296.23	0.000359066
3296.33	0.00976	3296.33	-0.01194	3296.33	0.00474
3296.42	0.00974	3296.42	-0.01085	3296.42	0.00738
3296.52	0.00384	3296.52	-0.00533	3296.52	0.00596
3296.62	0.000481636	3296.62	0.000327415	3296.62	0.00286
3296.72	0.00274	3296.72	0.00374	3296.72	0.00299
3296.81	0.00453	3296.81	0.00245	3296.81	0.00789
3296.91	0.00318	3296.91	0.00207	3296.91	0.01075
3297.01	0.00391	3297.01	0.00353	3297.01	0.00407
3297.11	0.00618	3297.11	0.00143	3297.11	-0.00177
3297.21	0.00323	3297.21	0.00255	3297.21	0.00624
3297.3	-0.00213	3297.3	0.00524	3297.3	0.0132
3297.4	-0.00491	3297.4	0.0033	3297.4	0.00691
3297.5	0.00162	3297.5	0.00279	3297.5	0.000354049
3297.6	0.00654	3297.6	-0.00214	3297.6	0.00236
3297.69	-0.00046318	3297.69	-0.00614	3297.69	0.00226
3297.79	-0.00174	3297.79	-0.00482	3297.79	-0.000756876
3297.89	0.00409	3297.89	-0.00631	3297.89	-0.00034662
3297.99	0.00198	3297.99	-0.000535461	3297.99	0.0025
3298.08	0.00349	3298.08	0.00827	3298.08	0.000761518
3298.18	0.00954	3298.18	0.0054	3298.18	-0.00676
3298.28	0.00861	3298.28	0.00152	3298.28	-0.00601
3298.38	0.01073	3298.38	0.00249	3298.38	0.00164
3298.47	0.01114	3298.47	0.00125	3298.47	0.00278
3298.57	0.00597	3298.57	0.00235	3298.57	0.00292
3298.67	0.00287	3298.67	0.00427	3298.67	0.00915
3298.77	0.00259	3298.77	0.000795643	3298.77	0.01218
3298.87	-0.000970984	3298.87	0.000835776	3298.87	0.01026
3298.96	-0.00463	3298.96	0.00194	3298.96	0.00502
3299.06	-0.000295399	3299.06	0.000346367	3299.06	-0.00311
3299.16	0.00153	3299.16	0.00134	3299.16	-0.00205
3299.26	0.00477	3299.26	-0.00044516	3299.26	0.00403
3299.35	0.00654	3299.35	0.000128976	3299.35	0.00555
3299.45	-0.000436424	3299.45	0.00578	3299.45	0.00443
3299.55	-3.00699e-05	3299.55	0.00552	3299.55	-0.00181
3299.65	0.0026	3299.65	0.00576	3299.65	-0.0113
3299.74	0.00167	3299.74	0.00163	3299.74	-0.01325
3299.84	0.00708	3299.84	-0.00465	3299.84	-0.00537
3299.94	0.01102	3299.94	-0.000401682	3299.94	6.92107e-05
3300.04	0.00887	3300.04	0.00141	3300.04	-0.000195561
3300.14	0.00585	3300.14	0.00547	3300.14	-0.00291
3300.23	-0.000266971	3300.23	0.00786	3300.23	-0.00179
3300.33	-0.00295	3300.33	0.00151	3300.33	0.000304997
3300.43	0.00312	3300.43	0.000411585	3300.43	-0.00147
3300.53	0.00776	3300.53	0.0041	3300.53	0.00084513
3300.62	0.00601	3300.62	0.00307	3300.62	-0.000529451
3300.72	0.00373	3300.72	0.00144	3300.72	-0.00629
3300.82	0.00147	3300.82	0.00869	3300.82	-0.00921
3300.92	-0.00344	3300.92	0.01433	3300.92	-0.00856
3301.01	-0.00237	3301.01	0.00503	3301.01	-0.00261
3301.11	0.00548	3301.11	-0.00728	3301.11	-0.00104
3301.21	0.01077	3301.21	-0.00871	3301.21	-0.00351
3301.31	0.0088	3301.31	-0.00631	3301.31	-0.000388983
3301.4	0.00196	3301.4	-0.00333	3301.4	0.00315
3301.5	-0.00192	3301.5	0.000349154	3301.5	0.00403
3301.6	-0.000853927	3301.6	0.000670782	3301.6	0.00441
3301.7	0.00312	3301.7	-0.000909486	3301.7	0.000468876
3301.8	0.00352	3301.8	0.000590514	3301.8	-0.00365
3301.89	0.00249	3301.89	0.00372	3301.89	-0.000395115
3301.99	0.00376	3301.99	0.00186	3301.99	0.00261
3302.09	0.000396352	3302.09	-0.00224	3302.09	0.00379
3302.19	-0.00312	3302.19	-0.00442	3302.19	0.00697
3302.28	-0.0022	3302.28	-0.00713	3302.28	0.00666
3302.38	0.000197355	3302.38	-0.01133	3302.38	0.00605
3302.48	0.0043	3302.48	-0.01094	3302.48	0.00481
3302.58	0.00616	3302.58	-0.00477	3302.58	0.00476
3302.67	0.00533	3302.67	-0.000561102	3302.67	0.0115
3302.77	0.00775	3302.77	-0.000653633	3302.77	0.00907
3302.87	0.00842	3302.87	-0.000918404	3302.87	0.00149
3302.97	0.00908	3302.97	0.00182	3302.97	0.00296
3303.06	0.01946	3303.06	0.00665	3303.06	-9.13244e-05
3303.16	0.01947	3303.16	0.00985	3303.16	-0.00344
3303.26	0.0067	3303.26	0.00528	3303.26	8.7048e-05
3303.36	0.00764	3303.36	0.000486278	3303.36	0.00268
3303.46	0.00753	3303.46	0.000355286	3303.46	0.00538
3303.55	-0.000553481	3303.55	-0.000708817	3303.55	0.0055
3303.65	-0.000877896	3303.65	-0.00338	3303.65	0.00538
3303.75	-0.00241	3303.75	-0.00531	3303.75	0.00609
3303.85	-0.0049	3303.85	-0.00164	3303.85	0.00677
3303.94	0.00232	3303.94	-0.00295	3303.94	0.00617
3304.04	0.0093	3304.04	-0.00739	3304.04	0.00232
3304.14	0.00665	3304.14	-0.00544	3304.14	0.00592
3304.24	0.00157	3304.24	-0.00295	3304.24	0.00955
3304.33	0.000481636	3304.33	0.00169	3304.33	0.00165
3304.43	0.00452	3304.43	0.01117	3304.43	-0.00852
3304.53	0.0026	3304.53	0.01117	3304.53	-0.01089
3304.63	-0.00255	3304.63	0.000800102	3304.63	-0.00733
3304.72	-0.00306	3304.72	0.00142	3304.72	0.00107
3304.82	-0.00619	3304.82	0.0034	3304.82	0.01019
3304.92	-0.00523	3304.92	-0.00585	3304.92	0.00626
3305.02	-0.00106	3305.02	-0.00684	3305.02	-0.00423
3305.12	-0.00213	3305.12	0.0049	3305.12	-0.00682
3305.21	0.00127	3305.21	0.00937	3305.21	-0.000705037
3305.31	0.00637	3305.31	0.000293413	3305.31	0.00726
3305.41	0.00281	3305.41	-0.0064	3305.41	0.0096
3305.51	-0.000994953	3305.51	-0.00464	3305.51	0.00842
3305.6	-0.00102	3305.6	-0.005	3305.6	0.01048
3305.7	0.00375	3305.7	-0.00456	3305.7	0.01186
3305.8	0.00815	3305.8	-0.0018	3305.8	0.01054
3305.9	0.01108	3305.9	-0.00114	3305.9	0.00665
3305.99	0.01728	3305.99	0.00307	3305.99	-0.00192
3306.09	0.01536	3306.09	0.00998	3306.09	-0.00597
3306.19	0.00748	3306.19	0.01079	3306.19	-0.00143
3306.29	0.00665	3306.29	0.00623	3306.29	0.00694
3306.39	0.00511	3306.39	0.00539	3306.39	0.01038
3306.48	-0.0026	3306.48	0.00259	3306.48	0.00187
3306.58	-0.0026	3306.58	-0.0026	3306.58	-0.00316
3306.68	0.00215	3306.68	-0.00187	3306.68	0.0017
3306.78	0.005	3306.78	-0.0021	3306.78	0.00522
3306.87	0.0084	3306.87	-0.00357	3306.87	0.00389
3306.97	0.00279	3306.97	-0.000925093	3306.97	-5.8437e-05
3307.07	0.0012	3307.07	0.00247	3307.07	0.00291
3307.17	0.01294	3307.17	0.00142	3307.17	0.00542
3307.26	0.01579	3307.26	-0.000124647	3307.26	-0.00247
3307.36	0.00576	3307.36	-0.000214391	3307.36	-0.00458
3307.46	-0.00385	3307.46	-0.000129664	3307.46	0.00361
3307.56	-0.00491	3307.56	0.00541	3307.56	0.00384
3307.65	-0.00381	3307.65	0.01122	3307.65	-0.00101
3307.75	-0.00411	3307.75	0.00705	3307.75	0.00321
3307.85	0.00303	3307.85	-0.0013	3307.85	0.00306
3307.95	0.01141	3307.95	-0.00378	3307.95	3.8553e-05
3308.05	0.01193	3308.05	-0.00156	3308.05	0.00206
3308.14	0.01235	3308.14	0.000340793	3308.14	-0.00185
3308.24	0.01429	3308.24	-0.00253	3308.24	-0.00485
3308.34	0.01015	3308.34	-0.00189	3308.34	-0.00462
3308.44	0.00505	3308.44	0.00328	3308.44	-0.00651
3308.53	0.00793	3308.53	-0.000480277	3308.53	-0.00672
3308.63	0.0114	3308.63	-0.00478	3308.63	0.00118
3308.73	0.00796	3308.73	-0.00323	3308.73	0.009
3308.83	0.00759	3308.83	0.000361417	3308.83	0.00487
3308.92	0.01135	3308.92	0.01028	3308.92	-0.000789206
3309.02	0.00876	3309.02	0.00836	3309.02	-0.00206
3309.12	0.00462	3309.12	-0.00588	3309.12	-0.000518861
3309.22	0.0094	3309.22	-0.00566	3309.22	0.00379
3309.31	0.01484	3309.31	-7.89393e-05	3309.31	0.00478
3309.41	0.01205	3309.41	-0.00195	3309.41	0.00654
3309.51	0.00251	3309.51	-0.00216	3309.51	0.01023
3309.61	-0.00579	3309.61	0.005	3309.61	0.00642
3309.71	-0.002	3309.71	0.01045	3309.71	0.00111
3309.8	0.00666	3309.8	0.00812	3309.8	0.00167
3309.9	0.00914	3309.9	0.000346925	3309.9	0.003
3310	0.00706	3310	-0.00615	3310	-0.001
3310.1	0.0081	3310.1	-0.0045	3310.1	-0.000663788
3310.19	0.00832	3310.19	0.00238	3310.19	0.00441
3310.29	0.00573	3310.29	0.00579	3310.29	0.00377
3310.39	0.00942	3310.39	0.0011	3310.39	0.00106
3310.49	0.00864	3310.49	0.00225	3310.49	0.000787159
3310.58	0.00648	3310.58	0.00534	3310.58	0.00541
3310.68	0.01454	3310.68	-0.00156	3310.68	0.00702
3310.78	0.01318	3310.78	-0.00384	3310.78	0.00292
3310.88	0.00474	3310.88	-0.00549	3310.88	0.00193
3310.97	0.00687	3310.97	-0.00789	3310.97	0.0093
3311.07	0.01125	3311.07	0.000501328	3311.07	0.01378
3311.17	0.01219	3311.17	0.00418	3311.17	0.00856
3311.27	0.01129	3311.27	-0.00471	3311.27	0.00589
3311.37	0.00756	3311.37	-0.00731	3311.37	0.00539
3311.46	0.0027	3311.46	0.00735	3311.46	0.00172
3311.56	0.000737489	3311.56	0.01502	3311.56	-0.00278
3311.66	0.00565	3311.66	0.000852499	3311.66	-0.00508
3311.76	0.01155	3311.76	-0.01215	3311.76	-0.0062
3311.85	0.0108	3311.85	-0.0082	3311.85	-0.00502
3311.95	0.00646	3311.95	0.00271	3311.95	-0.000931347
3312.05	0.00306	3312.05	0.00308	3312.05	0.0016
3312.15	0.00524	3312.15	-0.000638025	3312.15	0.00128
3312.24	0.00787	3312.24	0.000179701	3312.24	-0.000487088
3312.34	0.00619	3312.34	-0.000873811	3312.34	-0.00399
3312.44	0.00742	3312.44	0.0015	3312.44	-0.00476
3312.54	0.00996	3312.54	0.00521	3312.54	-0.00162
3312.64	0.00942	3312.64	0.00101	3312.64	-0.00161
3312.73	0.00573	3312.73	-0.00427	3312.73	-0.0044
3312.83	0.00764	3312.83	-0.00191	3312.83	-0.0065
3312.93	0.01274	3312.93	0.00405	3312.93	-0.00671
3313.03	0.00925	3313.03	0.00137	3313.03	-0.00439
3313.12	0.00864	3313.12	-0.00586	3313.12	-0.0042
3313.22	0.01474	3313.22	-0.00541	3313.22	-0.00897
3313.32	0.01678	3313.32	-0.00299	3313.32	-0.00893
3313.42	0.01618	3313.42	-0.00107	3313.42	-0.00327
3313.51	0.01249	3313.51	0.0022	3313.51	-0.000907935
3313.61	0.01123	3313.61	0.00169	3313.61	0.000688497
3313.71	0.01971	3313.71	0.000645698	3313.71	0.00183
3313.81	0.02409	3313.81	0.000446144	3313.81	-0.00101
3313.9	0.01817	3313.9	-0.00406	3313.9	-0.000586865
3314	0.0166	3314	-0.00627	3314	0.00708
3314.1	0.0235	3314.1	-0.00303	3314.1	0.01275
3314.2	0.02095	3314.2	-0.00352	3314.2	0.0112
3314.3	0.0132	3314.3	-0.00677	3314.3	0.00893
3314.39	0.01674	3314.39	-0.00537	3314.39	0.00897
3314.49	0.02251	3314.49	-0.000849842	3314.49	0.00236
3314.59	0.02628	3314.59	0.00172	3314.59	-0.00715
3314.69	0.02696	3314.69	0.00268	3314.69	-0.00463
3314.78	0.02608	3314.78	0.00459	3314.78	0.00461
3314.88	0.03059	3314.88	0.00788	3314.88	0.00532
3314.98	0.02767	3314.98	0.0063	3314.98	-0.0012
3315.08	0.01996	3315.08	-0.000706587	3315.08	-0.00202
3315.17	0.01988	3315.17	-0.00185	3315.17	0.00171
3315.27	0.01961	3315.27	0.00323	3315.27	0.00256
3315.37	0.02504	3315.37	0.00334	3315.37	0.000646134
3315.47	0.03379	3315.47	0.000404338	3315.47	-0.00242
3315.56	0.03085	3315.56	0.00232	3315.56	-0.000101358
3315.66	0.02827	3315.66	0.000618385	3315.66	0.00437
3315.76	0.03458	3315.76	-0.005	3315.76	6.86533e-05
3315.86	0.03681	3315.86	-0.00349	3315.86	-0.00467
3315.96	0.03032	3315.96	0.00449	3315.96	-0.00273
3316.05	0.02652	3316.05	0.00577	3316.05	-0.000945839
3316.15	0.0303	3316.15	-0.00338	3316.15	0.00166
3316.25	0.03781	3316.25	-0.00609	3316.25	0.000930415
3316.35	0.04123	3316.35	0.000101663	3316.35	0.000664528
3316.44	0.03926	3316.44	0.00488	3316.44	0.00205
3316.54	0.04048	3316.54	0.00918	3316.54	-0.00117
3316.64	0.04226	3316.64	0.01233	3316.64	0.00597
3316.74	0.04741	3316.74	0.01272	3316.74	0.01294
3316.83	0.0604	3316.83	0.01153	3316.83	0.00811
3316.93	0.06463	3316.93	0.00715	3316.93	0.00901
3317.03	0.05948	3317.03	0.00454	3317.03	0.01378
3317.13	0.06056	3317.13	0.00683	3317.13	0.01488
3317.22	0.06758	3317.22	0.0051	3317.22	0.01566
3317.32	0.07095	3317.32	0.00309	3317.32	0.01537
3317.42	0.06813	3317.42	0.00624	3317.42	0.0145
3317.52	0.06922	3317.52	0.00528	3317.52	0.01476
3317.62	0.07669	3317.62	0.0037	3317.62	0.00774
3317.71	0.08695	3317.71	0.00992	3317.71	-0.00418
3317.81	0.09791	3317.81	0.01856	3317.81	-0.00465
3317.91	0.10401	3317.91	0.02342	3317.91	0.00115
3318.01	0.11136	3318.01	0.01984	3318.01	0.00306
3318.1	0.12324	3318.1	0.00817	3318.1	0.00336
3318.2	0.13019	3318.2	0.00426	3318.2	0.00428
3318.3	0.13583	3318.3	0.00946	3318.3	0.00379
3318.4	0.14486	3318.4	0.00893	3318.4	0.00113
3318.49	0.15653	3318.49	0.00515	3318.49	-0.00101
3318.59	0.17468	3318.59	0.00386	3318.59	0.000792176
3318.69	0.19095	3318.69	0.00635	3318.69	0.000224729
3318.79	0.19605	3318.79	0.01472	3318.79	-0.00374
3318.89	0.20219	3318.89	0.02027	3318.89	0.0025
3318.98	0.22095	3318.98	0.0292	3318.98	0.00828
3319.08	0.24703	3319.08	0.04723	3319.08	0.0116
3319.18	0.26797	3319.18	0.06413	3319.18	0.02438
3319.28	0.27993	3319.28	0.08174	3319.28	0.04333
3319.37	0.29619	3319.37	0.10734	3319.37	0.06937
3319.47	0.31909	3319.47	0.13856	3319.47	0.09557
3319.57	0.3401	3319.57	0.16363	3319.57	0.12225
3319.67	0.3588	3319.67	0.18663	3319.67	0.15357
3319.76	0.38089	3319.76	0.21396	3319.76	0.17774
3319.86	0.41123	3319.86	0.23969	3319.86	0.19694
3319.96	0.4404	3319.96	0.25666	3319.96	0.22445
3320.06	0.47751	3320.06	0.26255	3320.06	0.25084
3320.15	0.53208	3320.15	0.26076	3320.15	0.2633
3320.25	0.58614	3320.25	0.24567	3320.25	0.26971
3320.35	0.64135	3320.35	0.2165	3320.35	0.26371
3320.45	0.69662	3320.45	0.17474	3320.45	0.24167
3320.55	0.7577	3320.55	0.12404	3320.55	0.21128
3320.64	0.84525	3320.64	0.0707	3320.64	0.16216
3320.74	0.94461	3320.74	0.00476	3320.74	0.10022
3320.84	1.05041	3320.84	-0.06326	3320.84	0.0406
3320.94	1.16579	3320.94	-0.11376	3320.94	-0.01617
3321.03	1.27855	3321.03	-0.15336	3321.03	-0.07163
3321.13	1.39119	3321.13	-0.18984	3321.13	-0.12857
3321.23	1.50217	3321.23	-0.21696	3321.23	-0.17723
3321.33	1.60327	3321.33	-0.22828	3321.33	-0.2105
3321.42	1.69265	3321.42	-0.23247	3321.42	-0.22952
3321.52	1.76943	3321.52	-0.23148	3321.52	-0.23906
3321.62	1.82003	3321.62	-0.21835	3321.62	-0.24532
3321.72	1.83181	3321.72	-0.19659	3321.72	-0.23487
3321.81	1.81026	3321.81	-0.16642	3321.81	-0.21316
3321.91	1.74947	3321.91	-0.13664	3321.91	-0.19436
3322.01	1.63955	3322.01	-0.11265	3322.01	-0.17035
3322.11	1.47969	3322.11	-0.09386	3322.11	-0.14076
3322.21	1.27694	3322.21	-0.08234	3322.21	-0.10661
3322.3	1.0373	3322.3	-0.05987	3322.3	-0.07545
3322.4	0.76675	3322.4	-0.03772	3322.4	-0.06041
3322.5	0.47539	3322.5	-0.03692	3322.5	-0.05454
3322.6	0.16235	3322.6	-0.03564	3322.6	-0.04415
3322.69	-0.1634	3322.69	-0.02269	3322.69	-0.03033
3322.79	-0.47388	3322.79	-0.00975	3322.79	-0.01916
3322.89	-0.76095	3322.89	0.000308463	3322.89	-0.01261
3322.99	-1.03388	3322.99	0.0047	3322.99	-0.01221
3323.08	-1.27168	3323.08	-0.00158	3323.08	-0.01116
3323.18	-1.46324	3323.18	-0.00863	3323.18	-0.00639
3323.28	-1.6186	3323.28	-0.01077	3323.28	-0.00393
3323.38	-1.72621	3323.38	-0.01349	3323.38	-0.00619
3323.47	-1.78261	3323.47	-0.01231	3323.47	-0.0084
3323.57	-1.80308	3323.57	-0.00867	3323.57	-0.00519
3323.67	-1.78656	3323.67	-0.00753	3323.67	0.00173
3323.77	-1.73379	3323.77	-0.01203	3323.77	0.00203
3323.87	-1.65912	3323.87	-0.02145	3323.87	-0.00809
3323.96	-1.56666	3323.96	-0.01952	3323.96	-0.012
3324.06	-1.46367	3324.06	-0.01127	3324.06	-0.00602
3324.16	-1.34957	3324.16	-0.00552	3324.16	-0.00262
3324.26	-1.22856	3324.26	-0.00311	3324.26	-0.00655
3324.35	-1.12429	3324.35	-0.00707	3324.35	-0.0143
3324.45	-1.02729	3324.45	-0.00469	3324.45	-0.01427
3324.55	-0.92181	3324.55	-0.00103	3324.55	-0.00958
3324.65	-0.82311	3324.65	-0.0042	3324.65	-0.00727
3324.74	-0.73879	3324.74	-0.00935	3324.74	-0.0021
3324.84	-0.67021	3324.84	-0.00863	3324.84	-0.00131
3324.94	-0.61816	3324.94	-0.00132	3324.94	-0.00986
3325.04	-0.57274	3325.04	-0.00487	3325.04	-0.01438
3325.14	-0.52083	3325.14	-0.01071	3325.14	-0.00619
3325.23	-0.47102	3325.23	-0.00637	3325.23	0.00336
3325.33	-0.42912	3325.33	-0.000115729	3325.33	0.00478
3325.43	-0.38901	3325.43	0.00517	3325.43	0.00479
3325.53	-0.36231	3325.53	0.00542	3325.53	0.00302
3325.62	-0.34335	3325.62	0.00775	3325.62	-0.000120867
3325.72	-0.31852	3325.72	0.01304	3325.72	0.00151
3325.82	-0.29405	3325.82	0.01128	3325.82	0.00293
3325.92	-0.27267	3325.92	0.00729	3325.92	0.00442
3326.01	-0.25009	3326.01	-0.00375	3326.01	0.00945
3326.11	-0.23033	3326.11	-0.01498	3326.11	0.00875
3326.21	-0.21497	3326.21	-0.00723	3326.21	-0.00182
3326.31	-0.1985	3326.31	-9.34321e-05	3326.31	-0.00362
3326.4	-0.18107	3326.4	-0.000105138	3326.4	0.00416
3326.5	-0.16528	3326.5	0.00681	3326.5	0.00396
3326.6	-0.1475	3326.6	0.00616	3326.6	0.00261
3326.7	-0.13573	3326.7	-0.000258427	3326.7	0.00161
3326.8	-0.13441	3326.8	-0.00043011	3326.8	-0.00855
3326.89	-0.12973	3326.89	0.00071872	3326.89	-0.01466
3326.99	-0.1186	3326.99	0.00349	3326.99	-0.0061
3327.09	-0.10276	3327.09	0.00188	3327.09	0.0027
3327.19	-0.09117	3327.19	-0.00419	3327.19	-0.00105
3327.28	-0.08513	3327.28	-0.0035	3327.28	-0.0094
3327.38	-0.07673	3327.38	0.000192521	3327.38	-0.00975
3327.48	-0.0714	3327.48	0.00279	3327.48	-0.00651
3327.58	-0.07481	3327.58	0.00352	3327.58	-0.0047
3327.67	-0.07211	3327.67	-0.000749508	3327.67	-0.00125
3327.77	-0.05743	3327.77	-0.0027	3327.77	0.000807226
3327.87	-0.05151	3327.87	0.00147	3327.87	-0.00395
3327.97	-0.05202	3327.97	0.00183	3327.97	-0.00594
3328.06	-0.04627	3328.06	-0.000558872	3328.06	-0.000774156
3328.16	-0.04375	3328.16	-0.00324	3328.16	0.0025
3328.26	-0.05072	3328.26	-0.01019	3328.26	0.00268
3328.36	-0.0554	3328.36	-0.00987	3328.36	-0.00101
3328.46	-0.05139	3328.46	0.00309	3328.46	-0.000497121
3328.55	-0.04783	3328.55	0.01228	3328.55	0.00434
3328.65	-0.04235	3328.65	0.00511	3328.65	0.00228
3328.75	-0.03648	3328.75	-0.0062	3328.75	-0.004
3328.85	-0.04201	3328.85	-0.00306	3328.85	-0.00712
3328.94	-0.04439	3328.94	0.00327	3328.94	-0.00194
3329.04	-0.03995	3329.04	5.31677e-05	3329.04	0.00294
3329.14	-0.04017	3329.14	-0.00126	3329.14	0.00235
3329.24	-0.04011	3329.24	-0.0014	3329.24	0.00232
3329.33	-0.02897	3329.33	-0.00511	3329.33	-0.00124
3329.43	-0.01328	3329.43	-0.00537	3329.43	-0.00596
3329.53	-0.00996	3329.53	-0.000698783	3329.53	-0.00691
3329.63	-0.01377	3329.63	0.00357	3329.63	-0.00601
3329.72	-0.01437	3329.72	0.00383	3329.72	-0.00405
3329.82	-0.0076	3329.82	0.000989065	3329.82	-0.00518
3329.92	-0.00248	3329.92	0.000577694	3329.92	-0.0071
3330.02	-0.00779	3330.02	0.00413	3330.02	-0.00342
3330.12	-0.01116	3330.12	0.00402	3330.12	0.00222
3330.21	-0.00627	3330.21	-0.000107925	3330.21	0.00849
3330.31	-0.00144	3330.31	-0.0045	3330.31	0.01059
3330.41	-0.00252	3330.41	-0.00711	3330.41	-0.000521648
3330.51	-0.00637	3330.51	-0.00336	3330.51	-0.00883
3330.6	-0.00523	3330.6	0.00403	3330.6	-0.00545
3330.7	0.00117	3330.7	0.00765	3330.7	-0.000931347
3330.8	0.00538	3330.8	0.00643	3330.8	0.00427
3330.9	0.00856	3330.9	0.000292856	3330.9	0.00628
3330.99	0.00657	3330.99	-0.0082	3330.99	0.00234
3331.09	0.00113	3331.09	-0.00622	3331.09	0.00295
3331.19	0.00263	3331.19	0.00443	3331.19	0.00704
3331.29	0.00517	3331.29	0.00552	3331.29	0.0041
3331.39	0.01147	3331.39	0.00491	3331.39	-0.000740154
3331.48	0.0152	3331.48	0.01368	3331.48	-0.000333242
3331.58	0.00973	3331.58	0.01331	3331.58	-0.000433019
3331.68	0.01144	3331.68	0.0071	3331.68	0.00131
3331.78	0.01606	3331.78	0.00793	3331.78	0.00621
3331.87	0.01778	3331.87	0.00268	3331.87	0.00292
3331.97	0.02687	3331.97	0.00285	3331.97	-0.00426
3332.07	0.03631	3332.07	0.01172	3332.07	-0.00378
3332.17	0.03494	3332.17	0.00946	3332.17	-0.000974268
3332.26	0.02849	3332.26	0.0025	3332.26	-0.00154
3332.36	0.03104	3332.36	-5.88725e-05	3332.36	0.0012
3332.46	0.04024	3332.46	0.000385944	3332.46	0.00714
3332.56	0.04251	3332.56	0.00040824	3332.56	0.00876
3332.65	0.04288	3332.65	-0.00122	3332.65	0.00135
3332.75	0.04664	3332.75	-0.00391	3332.75	-0.0033
3332.85	0.04608	3332.85	-0.00259	3332.85	0.00189
3332.95	0.04337	3332.95	0.00166	3332.95	0.00281
3333.05	0.04313	3333.05	0.00425	3333.05	0.00104
3333.14	0.04734	3333.14	0.0073	3333.14	0.00695
3333.24	0.05874	3333.24	0.00601	3333.24	0.01087
3333.34	0.06784	3333.34	0.00493	3333.34	0.00215
3333.44	0.06754	3333.44	0.00876	3333.44	-0.00322
3333.53	0.06699	3333.53	0.00559	3333.53	-0.0001008
3333.63	0.07241	3333.63	-0.00505	3333.63	-0.00179
3333.73	0.07962	3333.73	-0.00827	3333.73	-0.00145
3333.83	0.0894	3333.83	-0.00275	3333.83	0.00437
3333.92	0.09599	3333.92	0.003	3333.92	-0.00033157
3334.02	0.10056	3334.02	0.00558	3334.02	-0.00847
3334.12	0.1092	3334.12	0.0057	3334.12	-0.00385
3334.22	0.10865	3334.22	0.00767	3334.22	0.00334
3334.31	0.11071	3334.31	0.01323	3334.31	0.00725
3334.41	0.12745	3334.41	0.01573	3334.41	0.01102
3334.51	0.13597	3334.51	0.01075	3334.51	0.01819
3334.61	0.14494	3334.61	0.00877	3334.61	0.0203
3334.71	0.16341	3334.71	0.0083	3334.71	0.01121
3334.8	0.1706	3334.8	0.00225	3334.8	0.00292
3334.9	0.17774	3334.9	0.00602	3334.9	-0.000312618
3335	0.19953	3335	0.01662	3335	0.00274
3335.1	0.22251	3335.1	0.014	3335.1	0.00601
3335.19	0.23429	3335.19	0.00645	3335.19	0.00274
3335.29	0.24376	3335.29	0.00383	3335.29	0.00257
3335.39	0.25941	3335.39	0.00204	3335.39	0.00965
3335.49	0.27396	3335.49	-0.00157	3335.49	0.01112
3335.58	0.29461	3335.58	-0.00327	3335.58	0.00272
3335.68	0.31942	3335.68	0.000193636	3335.68	0.00178
3335.78	0.33874	3335.78	0.00262	3335.78	0.00676
3335.88	0.35997	3335.88	0.00437	3335.88	0.00453
3335.97	0.38788	3335.97	0.00998	3335.97	0.00578
3336.07	0.42532	3336.07	0.01663	3336.07	0.01267
3336.17	0.46414	3336.17	0.02793	3336.17	0.01844
3336.27	0.50402	3336.27	0.04592	3336.27	0.02374
3336.37	0.55538	3336.37	0.0613	3336.37	0.03361
3336.46	0.607	3336.46	0.07299	3336.46	0.04349
3336.56	0.65884	3336.56	0.08963	3336.56	0.05128
3336.66	0.72844	3336.66	0.11486	3336.66	0.07279
3336.76	0.81129	3336.76	0.14469	3336.76	0.10504
3336.85	0.89849	3336.85	0.17585	3336.85	0.13159
3336.95	0.99238	3336.95	0.20744	3336.95	0.15107
3337.05	1.09179	3337.05	0.23853	3337.05	0.18057
3337.15	1.19899	3337.15	0.25398	3337.15	0.21614
3337.24	1.31562	3337.24	0.24634	3337.24	0.23639
3337.34	1.42558	3337.34	0.2374	3337.34	0.25101
3337.44	1.52485	3337.44	0.23269	3337.44	0.26335
3337.54	1.62606	3337.54	0.22242	3337.54	0.26162
3337.64	1.72151	3337.64	0.1936	3337.64	0.24669
3337.73	1.78669	3337.73	0.14354	3337.73	0.21439
3337.83	1.81417	3337.83	0.08687	3337.83	0.16791
3337.93	1.81092	3337.93	0.02079	3337.93	0.12015
3338.03	1.76885	3338.03	-0.04792	3338.03	0.0661
3338.12	1.68411	3338.12	-0.10231	3338.12	0.00469
3338.22	1.55716	3338.22	-0.14208	3338.22	-0.05398
3338.32	1.38436	3338.32	-0.1751	3338.32	-0.1073
3338.42	1.17043	3338.42	-0.20723	3338.42	-0.15322
3338.51	0.92113	3338.51	-0.22844	3338.51	-0.18987
3338.61	0.64427	3338.61	-0.23577	3338.61	-0.21246
3338.71	0.3447	3338.71	-0.23876	3338.71	-0.22633
3338.81	0.02497	3338.81	-0.23196	3338.81	-0.23525
3338.9	-0.29822	3338.9	-0.21072	3338.9	-0.22704
3339	-0.60886	3339	-0.17898	3339	-0.20657
3339.1	-0.89397	3339.1	-0.14577	3339.1	-0.18853
3339.2	-1.14054	3339.2	-0.12244	3339.2	-0.17545
3339.3	-1.34992	3339.3	-0.10144	3339.3	-0.15922
3339.39	-1.52109	3339.39	-0.07909	3339.39	-0.13177
3339.49	-1.65185	3339.49	-0.06154	3339.49	-0.10077
3339.59	-1.73978	3339.59	-0.04333	3339.59	-0.07745
3339.69	-1.78991	3339.69	-0.02844	3339.69	-0.06396
3339.78	-1.807	3339.78	-0.02181	3339.78	-0.05268
3339.88	-1.77127	3339.88	-0.0184	3339.88	-0.03397
3339.98	-1.6965	3339.98	-0.01378	3339.98	-0.01351
3340.08	-1.61373	3340.08	-0.00545	3340.08	-0.00137
3340.17	-1.51742	3340.17	-0.00478	3340.17	-0.0007173
3340.27	-1.40988	3340.27	-0.00555	3340.27	-0.00991
3340.37	-1.29844	3340.37	0.00077892	3340.37	-0.0166
3340.47	-1.18621	3340.47	0.000950604	3340.47	-0.0103
3340.56	-1.08424	3340.56	-0.00368	3340.56	-0.00327
3340.66	-0.98483	3340.66	-0.00893	3340.66	-0.00744
3340.76	-0.88634	3340.76	-0.00643	3340.76	-0.01248
3340.86	-0.801	3340.86	0.00585	3340.86	-0.01117
3340.96	-0.72347	3340.96	0.00886	3340.96	-0.00742
3341.05	-0.65622	3341.05	-0.00558	3341.05	-0.00173
3341.15	-0.59531	3341.15	-0.01849	3341.15	-0.0039
3341.25	-0.53599	3341.25	-0.01635	3341.25	-0.01631
3341.35	-0.48944	3341.35	-0.01141	3341.35	-0.01846
3341.44	-0.45224	3341.44	-0.00907	3341.44	-0.00919
3341.54	-0.42281	3341.54	-0.00843	3341.54	-0.00924
3341.64	-0.39489	3341.64	-0.00626	3341.64	-0.0161
3341.74	-0.36406	3341.74	-0.00286	3341.74	-0.01017
3341.83	-0.33574	3341.83	-0.00774	3341.83	-0.00424
3341.93	-0.30939	3341.93	-0.01441	3341.93	-0.00472
3342.03	-0.29423	3342.03	-0.01456	3342.03	0.00177
3342.13	-0.28687	3342.13	-0.00981	3342.13	0.00446
3342.22	-0.26791	3342.22	-0.00637	3342.22	-0.00201
3342.32	-0.24212	3342.32	-0.00547	3342.32	-0.00482
3342.42	-0.21987	3342.42	-0.00197	3342.42	0.0027
3342.52	-0.20118	3342.52	0.0013	3342.52	0.0037
3342.62	-0.18707	3342.62	-0.000722195	3342.62	-0.00645
3342.71	-0.17819	3342.71	-0.00629	3342.71	-0.00951
3342.81	-0.17127	3342.81	-0.00818	3342.81	-0.00732
3342.91	-0.15813	3342.91	-0.00549	3342.91	-0.0104
3343.01	-0.14392	3343.01	-0.0023	3343.01	-0.01244
3343.1	-0.13472	3343.1	-0.00298	3343.1	-0.01018
3343.2	-0.1217	3343.2	-0.00315	3343.2	-0.00787
3343.3	-0.11208	3343.3	-0.000153075	3343.3	0.000190727
3343.4	-0.10827	3343.4	0.00337	3343.4	0.00381
3343.49	-0.09726	3343.49	0.00483	3343.49	-0.0045
3343.59	-0.08904	3343.59	0.00154	3343.59	-0.00593
3343.69	-0.08774	3343.69	0.00343	3343.69	-0.00185
3343.79	-0.08146	3343.79	0.00798	3343.79	-0.00484
3343.89	-0.0711	3343.89	0.00463	3343.89	-0.00593
3343.98	-0.06785	3343.98	-0.000302462	3343.98	-0.000347735
3344.08	-0.06846	3344.08	0.000741573	3344.08	0.00266
3344.18	-0.06028	3344.18	0.00856	3344.18	0.00385
3344.28	-0.05449	3344.28	0.01584	3344.28	0.00768
3344.37	-0.05702	3344.37	0.01037	3344.37	0.00442
3344.47	-0.05298	3344.47	-0.000311938	3344.47	-0.00316
3344.57	-0.04241	3344.57	-0.000231113	3344.57	0.000368542
3344.67	-0.03611	3344.67	-0.000156977	3344.67	0.00158
3344.76	-0.03581	3344.76	-0.00622	3344.76	0.000341786
3344.86	-0.03486	3344.86	-0.00533	3344.86	0.00871
3344.96	-0.02612	3344.96	0.000626746	3344.96	0.00748
3345.06	-0.01982	3345.06	0.00311	3345.06	-0.00132
3345.15	-0.02331	3345.15	0.00428	3345.15	-0.00149
3345.25	-0.02201	3345.25	0.00755	3345.25	0.000358508
3345.35	-0.01958	3345.35	0.00394	3345.35	-0.00445
3345.45	-0.02411	3345.45	-0.00505	3345.45	-0.00709
3345.55	-0.02355	3345.55	-0.01091	3345.55	0.000452711
3345.64	-0.01836	3345.64	-0.01063	3345.64	0.00616
3345.74	-0.01593	3345.74	-0.00371	3345.74	0.00409
3345.84	-0.01104	3345.84	-0.0034	3345.84	0.0013
3345.94	-0.00577	3345.94	-0.01092	3345.94	0.00162
3346.03	-0.0105	3346.03	-0.00984	3346.03	0.00466
3346.13	-0.02039	3346.13	0.000579366	3346.13	0.00501
3346.23	-0.01982	3346.23	0.00425	3346.23	0.00218
3346.33	-0.01088	3346.33	0.000532543	3346.33	-0.00183
3346.42	-0.0068	3346.42	-0.00294	3346.42	-0.00637
3346.52	-0.00767	3346.52	-0.000178159	3346.52	-0.00226
3346.62	-0.01421	3346.62	0.00466	3346.62	0.00115
3346.72	-0.01566	3346.72	0.00143	3346.72	-0.00283
3346.81	-0.00224	3346.81	-0.00423	3346.81	0.000407003
3346.91	0.00727	3346.91	-0.00232	3346.91	0.00521
3347.01	0.00397	3347.01	0.00393	3347.01	0.00341
3347.11	0.000197912	3347.11	0.000461194	3347.11	-0.000179396
3347.21	0.00421	3347.21	-0.0037	3347.21	-0.00141
3347.3	0.00918	3347.3	0.000845252	3347.3	-0.00191
3347.4	0.00785	3347.4	-0.00264	3347.4	-0.00673
3347.5	0.00442	3347.5	-0.00957	3347.5	-0.0057
3347.6	0.000641056	3347.6	-0.00752	3347.6	0.000272667
3347.69	-0.000467082	3347.69	-0.00344	3347.69	-0.00131
3347.79	0.01097	3347.79	-0.00464	3347.79	-0.00472
3347.89	0.01696	3347.89	-0.00548	3347.89	-0.00559
3347.99	0.00688	3347.99	0.000287839	3347.99	-0.0011
3348.08	0.00163	3348.08	0.000550938	3348.08	0.000453269
3348.18	0.00525	3348.18	-0.00299	3348.18	-0.01011
3348.28	0.01786	3348.28	0.000486278	3348.28	-0.01796
3348.38	0.02778	3348.38	0.00429	3348.38	-0.01586
3348.47	0.02287	3348.47	0.00555	3348.47	-0.01007
3348.57	0.02407	3348.57	0.0036	3348.57	-0.00132
3348.67	0.02936	3348.67	-0.00166	3348.67	0.00257
3348.77	0.02666	3348.77	-0.00248	3348.77	0.000605443
3348.87	0.02782	3348.87	-0.00359	3348.87	0.00121
3348.96	0.03643	3348.96	-0.00302	3348.96	0.000294406
3349.06	0.04119	3349.06	0.00405	3349.06	0.00108
3349.16	0.03236	3349.16	0.01251	3349.16	0.00764
3349.26	0.02989	3349.26	0.0169	3349.26	0.01078
3349.35	0.04267	3349.35	0.00969	3349.35	0.00519
3349.45	0.0505	3349.45	0.00136	3349.45	0.0019
3349.55	0.05306	3349.55	0.0027	3349.55	0.00695
3349.65	0.05887	3349.65	0.00328	3349.65	0.00902
3349.74	0.06739	3349.74	-0.000391648	3349.74	0.00262
3349.84	0.06888	3349.84	0.00229	3349.84	-0.00403
3349.94	0.06071	3349.94	0.0035	3349.94	-0.00318
3350.04	0.067	3350.04	-0.00159	3350.04	-0.000565126
3350.14	0.07577	3350.14	-0.00512	3350.14	0.00201
3350.23	0.07645	3350.23	-0.00661	3350.23	0.00849
3350.33	0.0925	3350.33	-0.00732	3350.33	0.00856
3350.43	0.0994	3350.43	-0.005	3350.43	-0.000222317
3350.53	0.08883	3350.53	0.000720949	3350.53	-0.00484
3350.62	0.09	3350.62	-0.00219	3350.62	-0.00425
3350.72	0.10227	3350.72	-0.01168	3350.72	-0.0022
3350.82	0.11555	3350.82	-0.00906	3350.82	-0.0026
3350.92	0.13244	3350.92	-0.000259541	3350.92	-0.00921
3351.01	0.147	3351.01	0.00122	3351.01	-0.00793
3351.11	0.15333	3351.11	0.00235	3351.11	0.000536881
3351.21	0.16402	3351.21	0.0045	3351.21	0.00256
3351.31	0.18222	3351.31	0.00441	3351.31	-0.000558994
3351.4	0.19809	3351.4	0.00332	3351.4	3.40937e-05
3351.5	0.21093	3351.5	0.0026	3351.5	0.00952
3351.6	0.23027	3351.6	0.00607	3351.6	0.01567
3351.7	0.25463	3351.7	0.00733	3351.7	0.01111
3351.8	0.27495	3351.8	0.0025	3351.8	0.00317
3351.89	0.29346	3351.89	0.00526	3351.89	0.00532
3351.99	0.31665	3351.99	0.01039	3351.99	0.00978
3352.09	0.34485	3352.09	0.00448	3352.09	0.00335
3352.19	0.37016	3352.19	0.000102777	3352.19	-0.00172
3352.28	0.39573	3352.28	0.00419	3352.28	-0.00126
3352.38	0.4273	3352.38	0.01313	3352.38	-0.00147
3352.48	0.46774	3352.48	0.01732	3352.48	-0.000987088
3352.58	0.52041	3352.58	0.01145	3352.58	0.00344
3352.67	0.57292	3352.67	0.00843	3352.67	0.000243124
3352.77	0.62458	3352.77	0.01021	3352.77	-0.0054
3352.87	0.68607	3352.87	0.0086	3352.87	-0.00194
3352.97	0.75846	3352.97	0.00476	3352.97	-0.000954201
3353.06	0.84225	3353.06	0.00171	3353.06	-0.00128
3353.16	0.93734	3353.16	0.00247	3353.16	0.00144
3353.26	1.04057	3353.26	0.0125	3353.26	0.00588
3353.36	1.14714	3353.36	0.02292	3353.36	0.009
3353.46	1.25401	3353.46	0.02419	3353.46	0.00983
3353.55	1.35732	3353.55	0.0258	3353.55	0.01574
3353.65	1.4638	3353.65	0.04013	3353.65	0.02949
3353.75	1.57575	3353.75	0.06557	3353.75	0.04584
3353.85	1.66655	3353.85	0.0937	3353.85	0.06128
3353.94	1.72621	3353.94	0.11954	3353.94	0.07565
3354.04	1.77432	3354.04	0.13811	3354.04	0.09252
3354.14	1.79325	3354.14	0.15708	3354.14	0.11424
3354.24	1.75526	3354.24	0.18875	3354.24	0.13982
3354.33	1.67791	3354.33	0.21498	3354.33	0.16773
3354.43	1.56914	3354.43	0.22398	3354.43	0.19061
3354.53	1.4165	3354.53	0.23266	3354.53	0.21017
3354.63	1.22075	3354.63	0.23937	3354.63	0.23219
3354.72	0.98838	3354.72	0.23252	3354.72	0.24985
3354.82	0.72373	3354.82	0.21367	3354.82	0.24835
3354.92	0.43727	3354.92	0.18476	3354.92	0.23494
3355.02	0.13187	3355.02	0.14127	3355.02	0.21476
3355.12	-0.18589	3355.12	0.09085	3355.12	0.18023
3355.21	-0.49053	3355.21	0.03972	3355.21	0.13674
3355.31	-0.77643	3355.31	-0.01843	3355.31	0.08117
3355.41	-1.04105	3355.41	-0.07407	3355.41	0.0223
3355.51	-1.26956	3355.51	-0.11891	3355.51	-0.03049
3355.6	-1.45243	3355.6	-0.16246	3355.6	-0.0851
3355.7	-1.58964	3355.7	-0.1981	3355.7	-0.13757
3355.8	-1.69276	3355.8	-0.21581	3355.8	-0.17873
3355.9	-1.75846	3355.9	-0.22731	3355.9	-0.20554
3355.99	-1.7762	3355.99	-0.23459	3355.99	-0.21992
3356.09	-1.75702	3356.09	-0.22527	3356.09	-0.23045
3356.19	-1.71516	3356.19	-0.20101	3356.19	-0.23376
3356.29	-1.65288	3356.29	-0.17921	3356.29	-0.22161
3356.39	-1.56844	3356.39	-0.15759	3356.39	-0.20425
3356.48	-1.46503	3356.48	-0.13487	3356.48	-0.18704
3356.58	-1.35581	3356.58	-0.11623	3356.58	-0.16213
3356.68	-1.24757	3356.68	-0.09486	3356.68	-0.12958
3356.78	-1.13531	3356.78	-0.07885	3356.78	-0.09698
3356.87	-1.0259	3356.87	-0.06703	3356.87	-0.07513
3356.97	-0.93293	3356.97	-0.04636	3356.97	-0.06392
3357.07	-0.84646	3357.07	-0.02706	3357.07	-0.05268
3357.17	-0.76156	3357.17	-0.02093	3357.17	-0.0423
3357.26	-0.69069	3357.26	-0.01688	3357.26	-0.03571
3357.36	-0.62775	3357.36	-0.01052	3357.36	-0.02694
3357.46	-0.56824	3357.46	-0.00914	3357.46	-0.00988
3357.56	-0.52299	3357.56	-0.01002	3357.56	0.00182
3357.65	-0.48679	3357.65	-0.01378	3357.65	-0.00681
3357.75	-0.44518	3357.75	-0.02138	3357.75	-0.01771
3357.85	-0.41238	3357.85	-0.02012	3357.85	-0.01468
3357.95	-0.3931	3357.95	-0.0114	3357.95	-0.00885
3358.05	-0.36374	3358.05	-0.00806	3358.05	-0.00811
3358.14	-0.33503	3358.14	-0.00689	3358.14	-0.00579
3358.24	-0.32047	3358.24	-0.00674	3358.24	-0.00426
3358.34	-0.29826	3358.34	-0.00956	3358.34	-0.00711
3358.44	-0.27147	3358.44	-0.01131	3358.44	-0.00627
3358.53	-0.25353	3358.53	-0.0127	3358.53	-0.00527
3358.63	-0.23528	3358.63	-0.00786	3358.63	-0.00761
3358.73	-0.22521	3358.73	-0.00315	3358.73	-0.00852
3358.83	-0.21924	3358.83	-0.01016	3358.83	-0.00852
3358.92	-0.19955	3358.92	-0.01533	3358.92	-0.01019
3359.02	-0.18197	3359.02	-0.00947	3359.02	-0.01098
3359.12	-0.1688	3359.12	-0.00137	3359.12	-0.00565
3359.22	-0.14973	3359.22	-0.000733343	3359.22	-0.00489
3359.31	-0.13827	3359.31	-0.00417	3359.31	-0.01632
3359.41	-0.13126	3359.41	-0.00598	3359.41	-0.02326
3359.51	-0.12263	3359.51	-0.00313	3359.51	-0.02145
3359.61	-0.12026	3359.61	-0.00379	3359.61	-0.01582
3359.71	-0.11458	3359.71	-0.01046	3359.71	-0.0106
3359.8	-0.10492	3359.8	-0.00692	3359.8	-0.0073
3359.9	-0.10168	3359.9	0.0013	3359.9	0.00129
3360	-0.1015	3360	0.00109	3360	0.00149
3360.1	-0.09441	3360.1	-0.00181	3360.1	-0.00484
3360.19	-0.08381	3360.19	-0.00108	3360.19	-1.04994e-05
3360.29	-0.07759	3360.29	-0.00245	3360.29	0.00516
3360.39	-0.07368	3360.39	-0.00614	3360.39	0.00397
3360.49	-0.07219	3360.49	-0.00343	3360.49	0.00184
3360.58	-0.06908	3360.58	-0.00209	3360.58	-0.00264
3360.68	-0.06689	3360.68	-0.00983	3360.68	-0.0048
3360.78	-0.06951	3360.78	-0.01319	3360.78	-0.00825
3360.88	-0.06715	3360.88	-0.01058	3360.88	-0.01384
3360.97	-0.05833	3360.97	-0.01158	3360.97	-0.00704
3361.07	-0.05474	3361.07	-0.01285	3361.07	-0.000305929
3361.17	-0.05738	3361.17	-0.01279	3361.17	-0.00326
3361.27	-0.05628	3361.27	-0.01152	3361.27	-0.000850522
3361.37	-0.04903	3361.37	-0.00558	3361.37	0.000822834
3361.46	-0.04496	3361.46	-0.000772362	3361.46	-0.00483
3361.56	-0.0494	3361.56	-0.00278	3361.56	-0.00119
3361.66	-0.04697	3361.66	-0.00775	3361.66	0.0088
3361.76	-0.03728	3361.76	-0.01027	3361.76	0.01162
3361.85	-0.03179	3361.85	-0.00677	3361.85	0.00857
3361.95	-0.03029	3361.95	-0.00362	3361.95	0.00129
3362.05	-0.03142	3362.05	-0.00206	3362.05	-0.00719
3362.15	-0.02662	3362.15	-0.00134	3362.15	-0.00972
3362.24	-0.02418	3362.24	-0.00448	3362.24	-0.00377
3362.34	-0.03569	3362.34	-0.01198	3362.34	0.00436
3362.44	-0.04319	3362.44	-0.01572	3362.44	0.00678
3362.54	-0.03536	3362.54	-0.00455	3362.54	0.00636
3362.64	-0.02891	3362.64	0.00388	3362.64	0.00657
3362.73	-0.02707	3362.73	-1.98535e-05	3362.73	0.0024
3362.83	-0.02292	3362.83	-0.00447	3362.83	0.000472778
3362.93	-0.02019	3362.93	-0.00299	3362.93	0.00604
3363.03	-0.01894	3363.03	0.0026	3363.03	0.01093
3363.12	-0.02531	3363.12	0.00213	3363.12	0.00668
3363.22	-0.03133	3363.22	-0.00137	3363.22	-0.00307
3363.32	-0.02944	3363.32	0.000397092	3363.32	-0.00646
3363.42	-0.02618	3363.42	0.000424963	3363.42	-0.00652
3363.51	-0.01964	3363.51	-0.00557	3363.51	-0.0103
3363.61	-0.0163	3363.61	-0.00526	3363.61	-0.01373
3363.71	-0.01839	3363.71	-0.00188	3363.71	-0.00885
3363.81	-0.02488	3363.81	-0.00332	3363.81	0.00127
3363.9	-0.03179	3363.9	6.37585e-05	3363.9	-0.00142
3364	-0.02702	3364	0.00694	3364	-0.00767
3364.1	-0.02018	3364.1	0.01068	3364.1	-0.00368
3364.2	-0.01922	3364.2	0.01086	3364.2	-0.00101
3364.3	-0.01798	3364.3	0.00498	3364.3	0.00123
3364.39	-0.01536	3364.39	-0.00163	3364.39	-1.21716e-05
3364.49	-0.0139	3364.49	0.0029	3364.49	-0.00901
3364.59	-0.01687	3364.59	0.00737	3364.59	-0.01158
3364.69	-0.02106	3364.69	0.00318	3364.69	-0.00593
3364.78	-0.01936	3364.78	0.000646256	3364.78	-0.00392
3364.88	-0.01488	3364.88	-0.00147	3364.88	-0.00655
3364.98	-0.01673	3364.98	-0.0081	3364.98	-0.00546
3365.08	-0.01687	3365.08	-0.00902	3365.08	0.00191
3365.17	-0.01692	3365.17	-0.00202	3365.17	0.00603
3365.27	-0.02287	3365.27	0.00159	3365.27	0.00538
3365.37	-0.0216	3365.37	0.00265	3365.37	0.0031
3365.47	-0.01385	3365.47	0.00531	3365.47	-7.7389e-05
3365.56	-0.01016	3365.56	0.00899	3365.56	0.00336
3365.66	-0.01556	3365.66	0.00936	3365.66	0.00721
3365.76	-0.02504	3365.76	0.00504	3365.76	-0.00103
3365.86	-0.02571	3365.86	0.000397092	3365.86	-0.007
3365.96	-0.01562	3365.96	-0.00405	3365.96	-0.00223
3366.05	-0.01071	3366.05	-0.00393	3366.05	-0.00143
3366.15	-0.01705	3366.15	0.00272	3366.15	-0.00403
3366.25	-0.01845	3366.25	0.00111	3366.25	-0.00364
3366.35	-0.01079	3366.35	-0.00457	3366.35	-0.00251
3366.44	-0.00713	3366.44	-0.00353	3366.44	-0.00705
3366.54	-0.01393	3366.54	-0.00259	3366.54	-0.01372
3366.64	-0.01958	3366.64	-0.00145	3366.64	-0.01203
3366.74	-0.01217	3366.74	-0.00192	3366.74	-0.00745
3366.83	-0.00408	3366.83	-0.00345	3366.83	-0.00563
3366.93	-0.00668	3366.93	-0.00399	3366.93	-0.00703
3367.03	-0.00847	3367.03	-0.00528	3367.03	-0.0064
3367.13	-0.00479	3367.13	-0.00334	3367.13	0.00401
3367.22	-0.0073	3367.22	0.00129	3367.22	0.01068
3367.32	-0.01451	3367.32	0.00318	3367.32	0.00504
3367.42	-0.01696	3367.42	0.00443	3367.42	0.000200203
3367.52	-0.0125	3367.52	0.00152	3367.52	-0.00211
3367.62	-0.0084	3367.62	-0.00575	3367.62	-0.00568
3367.71	-0.0103	3367.71	-0.00537	3367.71	-0.00845
3367.81	-0.01027	3367.81	-0.00149	3367.81	-0.00581
3367.91	-0.00828	3367.91	0.000471228	3367.91	0.0027
3368.01	-0.00816	3368.01	-0.00102	3368.01	0.00682
3368.1	-0.01194	3368.1	-0.00878	3368.1	0.00237
3368.2	-0.01334	3368.2	-0.01141	3368.2	-0.0079
3368.3	-0.01349	3368.3	-0.00547	3368.3	-0.01133
3368.4	-0.01666	3368.4	-0.00163	3368.4	-0.00419
3368.49	-0.01062	3368.49	-0.000296888	3368.49	-0.00274
3368.59	-0.00402	3368.59	0.000846367	3368.59	-0.00682
3368.69	-0.00781	3368.69	0.00405	3368.69	-0.00549
3368.79	-0.01168	3368.79	0.00039096	3368.79	0.00211
3368.89	-0.00992	3368.89	-0.00886	3368.89	0.00305
3368.98	-0.00831	3368.98	-0.00524	3368.98	-0.00712
3369.08	-0.00773	3369.08	-0.00248	3369.08	-0.00898
3369.18	-0.00872	3369.18	-0.00668	3369.18	-0.000688314
3369.28	-0.01014	3369.28	-0.00777	3369.28	-0.00334
3369.37	-0.01222	3369.37	-0.00979	3369.37	-0.0115
3369.47	-0.01415	3369.47	-0.00774	3369.47	-0.00784
3369.57	-0.01098	3369.57	0.000293413	3369.57	6.69811e-05
3369.67	-0.00991	3369.67	0.000665765	3369.67	0.000850705
3369.76	-0.01067	3369.76	-0.00151	3369.76	-0.0033
3369.86	-0.01048	3369.86	0.00213	3369.86	-0.0089
3369.96	-0.01693	3369.96	0.00107	3369.96	-0.01322
3370.06	-0.01993	3370.06	-0.00236	3370.06	-0.01251
3370.15	-0.00914	3370.15	-0.000813053	3370.15	-0.00862
3370.25	-0.00179	3370.25	0.00207	3370.25	-0.00394
3370.35	-0.00662	3370.35	-0.000692652	3370.35	-0.00289
3370.45	-0.00938	3370.45	-0.00513	3370.45	-0.00209
3370.55	-0.00117	3370.55	-0.0051	3370.55	0.00124
3370.64	0.00196	3370.64	0.0039	3370.64	0.000109902
3370.74	-0.00469	3370.74	0.01078	3370.74	0.00101
3370.84	-0.00736	3370.84	0.00263	3370.84	0.00153
3370.94	-0.00802	3370.94	-0.00193	3370.94	0.00148
3371.03	-0.00714	3371.03	0.00367	3371.03	0.00964
3371.13	-0.00303	3371.13	0.00725	3371.13	0.01027
3371.23	-0.0024	3371.23	0.00494	3371.23	0.00352
3371.33	-0.00435	3371.33	0.0025	3371.33	0.000177906
3371.42	-0.00381	3371.42	0.000361975	3371.42	0.00109
3371.52	-0.00358	3371.52	-0.00412	3371.52	0.00964
3371.62	-0.00706	3371.62	-0.00678	3371.62	0.0112
3371.72	-0.00729	3371.72	-0.00955	3371.72	0.00254
3371.81	-0.00219	3371.81	-0.01023	3371.81	-0.000484858
3371.91	-0.00261	3371.91	-0.00781	3371.91	0.00118
3372.01	-0.00693	3372.01	-0.00429	3372.01	-0.000542272
3372.11	-0.00902	3372.11	-0.000291314	3372.11	-0.00552
3372.21	-0.00859	3372.21	-0.00226	3372.21	-0.00906
3372.3	-0.0095	3372.3	-0.000546609	3372.3	-0.00697
3372.4	-0.01331	3372.4	0.00627	3372.4	-0.00203
3372.5	-0.0149	3372.5	0.00128	3372.5	-3.33534e-05
3372.6	-0.013	3372.6	-0.00429	3372.6	0.0018
3372.69	-0.0103	3372.69	-0.00183	3372.69	0.000577572
3372.79	-0.01269	3372.79	-0.00406	3372.79	-0.00758
3372.89	-0.01083	3372.89	-0.0041	3372.89	-0.01021
3372.99	0.00022857	3372.99	0.000486835	3372.99	-0.00331
3373.08	0.00456	3373.08	-0.00361	3373.08	-0.000566798
3373.18	0.00405	3373.18	-0.00741	3373.18	-0.00205
3373.28	-0.000921374	3373.28	-0.00236	3373.28	0.00191
3373.38	-0.01008	3373.38	0.000331317	3373.38	0.00537
3373.47	-0.00708	3373.47	0.000645141	3373.47	0.00544
3373.57	-0.00535	3373.57	0.00026164	3373.57	0.00356
3373.67	-0.00841	3373.67	-0.00249	3373.67	0.000954941
3373.77	-0.0062	3373.77	-0.00458	3373.77	0.000551931
3373.87	-0.0124	3373.87	-0.00781	3373.87	-0.000976497
3373.96	-0.0192	3373.96	-0.0091	3373.96	0.000637215
3374.06	-0.014	3374.06	-0.00966	3374.06	0.00657
3374.16	-0.00688	3374.16	-0.01034	3374.16	0.00593
3374.26	-0.00798	3374.26	-0.00798	3374.26	-0.000517188
3374.35	-0.01178	3374.35	-0.000392206	3374.35	-0.00248
3374.45	-0.00868	3374.45	0.00862	3374.45	0.00118
3374.55	-0.00442	3374.55	0.00399	3374.55	0.00563
3374.65	-0.00328	3374.65	-0.00615	3374.65	0.00673
3374.74	-0.00431	3374.74	-0.00529	3374.74	0.00226
3374.84	-0.00556	3374.84	0.00191	3374.84	-0.0049
3374.94	-0.00786	3374.94	0.00176	3374.94	-0.00488
3375.04	-0.01295	3375.04	-0.0056	3375.04	-0.000663788
3375.14	-0.01235	3375.14	-0.01192	3375.14	-0.00298
3375.23	-0.01101	3375.23	-0.01211	3375.23	-0.00708
3375.33	-0.01332	3375.33	-0.00624	3375.33	-0.00485
3375.43	-0.00923	3375.43	-0.00514	3375.43	-0.00153
3375.53	-0.00225	3375.53	-0.00889	3375.53	-0.00168
3375.62	0.000699027	3375.62	-0.0075	3375.62	-0.00344
3375.72	-0.000894618	3375.72	-0.00219	3375.72	-0.00663
3375.82	-0.0072	3375.82	0.00136	3375.82	-0.00383
3375.92	-0.00858	3375.92	0.000326858	3375.92	-0.00353
3376.01	-0.00343	3376.01	-0.00669	3376.01	-0.01006
3376.11	-0.000491051	3376.11	-0.01017	3376.11	-0.00842
3376.21	-0.000222378	3376.21	-0.00294	3376.21	-0.0043
3376.31	0.000351201	3376.31	0.00338	3376.31	-0.00329
3376.4	-0.000708442	3376.4	-0.00484	3376.4	-0.00478
3376.5	-0.00701	3376.5	-0.01533	3376.5	-0.01047
3376.6	-0.00933	3376.6	-0.01257	3376.6	-0.01423
3376.7	-0.00446	3376.7	-0.00415	3376.7	-0.01459
3376.8	0.000106496	3376.8	0.00392	3376.8	-0.01186
3376.89	-0.00316	3376.89	0.00778	3376.89	-0.00508
3376.99	-0.01004	3376.99	0.00495	3376.99	0.0015
3377.09	-0.00948	3377.09	0.0054	3377.09	0.00492
3377.19	-0.00493	3377.19	0.00849	3377.19	0.00586
3377.28	0.00034284	3377.28	0.00609	3377.28	0.0052
3377.38	0.00139	3377.38	-0.00294	3377.38	0.00673
3377.48	-0.00782	3377.48	-0.00658	3377.48	0.00316
3377.58	-0.01626	3377.58	0.00382	3377.58	-0.00625
3377.67	-0.01422	3377.67	0.00432	3377.67	-0.00313
3377.77	-0.00516	3377.77	-0.00613	3377.77	0.004
3377.87	0.000977734	3377.87	-0.00487	3377.87	-0.00122
3377.97	0.000515638	3377.97	0.00495	3377.97	-0.00916
3378.06	0.0031	3378.06	0.00767	3378.06	-0.01503
3378.16	0.00241	3378.16	0.00381	3378.16	-0.01282
3378.26	-0.000105878	3378.26	0.00349	3378.26	0.00248
3378.36	0.00043983	3378.36	0.00331	3378.36	0.00592
3378.46	-0.0054	3378.46	0.00162	3378.46	-0.00574
3378.55	-0.00777	3378.55	-0.00305	3378.55	-0.00449
3378.65	-0.00627	3378.65	-0.00714	3378.65	0.00328
3378.75	-0.00808	3378.75	-0.00641	3378.75	-0.00062254
3378.85	-0.00704	3378.85	-0.00605	3378.85	-0.00451
3378.94	-0.00743	3378.94	-0.00515	3378.94	0.00109
3379.04	-0.00941	3379.04	-0.00145	3379.04	0.00703
3379.14	-0.00864	3379.14	0.00514	3379.14	0.00458
3379.24	-0.00761	3379.24	0.0074	3379.24	-0.0025
3379.33	-0.00528	3379.33	0.00171	3379.33	-0.00233
3379.43	-0.00663	3379.43	-0.00458	3379.43	-0.00584
3379.53	-0.00932	3379.53	-0.01015	3379.53	-0.01137
3379.63	-0.00826	3379.63	-0.01363	3379.63	-0.00503
3379.72	-0.00294	3379.72	-0.00535	3379.72	-0.0078
3379.82	0.00241	3379.82	0.00735	3379.82	-0.0156
3379.92	-0.00361	3379.92	0.00374	3379.92	-0.01427
3380.02	-0.00939	3380.02	-0.00529	3380.02	-0.01149
3380.12	-0.00373	3380.12	-0.0029	3380.12	-0.00612
3380.21	-0.00217	3380.21	0.000448931	3380.21	-0.00168
3380.31	-0.00484	3380.31	-0.00188	3380.31	0.000606
3380.41	-0.00117	3380.41	-0.00789	3380.41	0.00146
3380.51	0.00232	3380.51	-0.01459	3380.51	0.000611017
3380.6	0.00381	3380.6	-0.01416	3380.6	0.00483
3380.7	0.00392	3380.7	-0.00563	3380.7	0.00179
3380.8	-0.000152701	3380.8	0.00528	3380.8	-0.00873
3380.9	-0.00284	3380.9	0.01042	3380.9	-0.0075
3380.99	-0.00433	3380.99	0.00481	3380.99	0.000341229
3381.09	-0.00105	3381.09	-0.00117	3381.09	0.00613
3381.19	0.00809	3381.19	-0.00106	3381.19	0.00497
3381.29	0.00537	3381.29	-0.000514279	3381.29	-0.000214513
3381.39	-0.00382	3381.39	-0.00312	3381.39	0.000938219
3381.48	-0.00917	3381.48	-0.00286	3381.48	0.00646
3381.58	-0.00875	3381.58	0.0035	3381.58	0.00522
3381.68	-0.00222	3381.68	0.00105	3381.68	-0.0036
3381.78	-0.00347	3381.78	-0.00409	3381.78	-0.00194
3381.87	-0.01173	3381.87	0.000986278	3381.87	0.00823
3381.97	-0.01463	3381.97	0.00118	3381.97	0.00433
3382.07	-0.01016	3382.07	-0.00687	3382.07	-0.00716
3382.17	-0.00473	3382.17	-0.01218	3382.17	-0.00718
3382.26	0.000496129	3382.26	-0.01197	3382.26	-0.0027
3382.36	0.00774	3382.36	-0.01169	3382.36	-0.00242
3382.46	0.00454	3382.46	-0.01444	3382.46	-0.00767
3382.56	-0.01144	3382.56	-0.01354	3382.56	-0.01104
3382.65	-0.0155	3382.65	-0.0098	3382.65	-0.00609
3382.75	-0.01031	3382.75	-0.0083	3382.75	-0.00303
3382.85	-0.00999	3382.85	-0.00236	3382.85	0.00342
3382.95	-0.01092	3382.95	0.00426	3382.95	0.01246
3383.05	-0.0123	3383.05	0.00233	3383.05	0.00821
3383.14	-0.01125	3383.14	-0.00346	3383.14	0.000576457
3383.24	-0.01084	3383.24	-0.00605	3383.24	-0.00181
3383.34	-0.01081	3383.34	-0.00248	3383.34	-0.00417
3383.44	-0.00638	3383.44	0.00365	3383.44	-0.00266
3383.53	-0.000256937	3383.53	0.00605	3383.53	0.000388051
3383.63	0.00181	3383.63	0.00544	3383.63	0.000689612
3383.73	-0.00488	3383.73	0.000162978	3383.73	-0.000174379
3383.83	-0.00997	3383.83	-0.00556	3383.83	-0.00105
3383.92	-0.0057	3383.92	-0.00654	3383.92	0.000854049
3384.02	-0.00173	3384.02	-0.00701	3384.02	-0.00137
3384.12	-0.00233	3384.12	-0.00569	3384.12	-0.00747
3384.22	-0.00779	3384.22	-0.0042	3384.22	-0.00307
3384.31	-0.0102	3384.31	-0.00322	3384.31	0.000636658
3384.41	-0.00537	3384.41	0.000521395	3384.41	-0.00926
3384.51	0.000359562	3384.51	9.66459e-05	3384.51	-0.01372
3384.61	0.00345	3384.61	-0.00405	3384.61	-0.00653
3384.71	0.00592	3384.71	0.000235999	3384.71	0.00185
3384.8	0.00711	3384.8	0.00253	3384.8	0.00445
3384.9	-0.000667751	3384.9	-0.0061	3384.9	-0.00116
3385	-0.01125	3385	-0.01249	3385	-0.00357
3385.1	-0.01299	3385.1	-0.01273	3385.1	-0.00205
3385.19	-0.00568	3385.19	-0.00835	3385.19	-0.00182
3385.29	-0.00519	3385.29	-0.000438471	3385.29	0.0012
3385.39	-0.00998	3385.39	-0.0025	3385.39	0.00235
3385.49	-0.00639	3385.49	-0.01121	3385.49	-0.00497
3385.58	-0.00745	3385.58	-0.01041	3385.58	-0.01419
3385.68	-0.01317	3385.68	-0.00478	3385.68	-0.01623
3385.78	-0.0124	3385.78	-0.0035	3385.78	-0.00924
3385.88	-0.01137	3385.88	-0.0079	3385.88	0.0011
3385.97	-0.01013	3385.97	-0.01016	3385.97	0.00132
3386.07	-0.00784	3386.07	-0.00553	3386.07	-0.0083
3386.17	-0.0037	3386.17	0.00248	3386.17	-0.01274
3386.27	0.0007609	3386.27	0.00679	3386.27	-0.01124
3386.37	-8.74835e-05	3386.37	0.00294	3386.37	-0.00245
3386.46	-0.00529	3386.46	0.00215	3386.46	0.00381
3386.56	-0.01158	3386.56	0.00423	3386.56	-0.00521
3386.66	-0.01387	3386.66	0.00381	3386.66	-0.01166
3386.76	-0.00686	3386.76	0.00589	3386.76	-0.01234
3386.85	0.00408	3386.85	0.0041	3386.85	-0.00489
3386.95	0.0042	3386.95	-0.00347	3386.95	0.00874
3387.05	0.000686764	3387.05	-0.00937	3387.05	0.00786
3387.15	-0.00354	3387.15	-0.00835	3387.15	0.0017
3387.24	-0.01492	3387.24	-0.00367	3387.24	0.00509
3387.34	-0.01559	3387.34	-0.00363	3387.34	0.00638
3387.44	-0.00623	3387.44	-0.00627	3387.44	0.00325
3387.54	-0.00611	3387.54	-0.00742	3387.54	0.000348475
3387.64	-0.00903	3387.64	-0.00711	3387.64	-0.00662
3387.73	-0.00657	3387.73	-0.00489	3387.73	-0.00607
3387.83	-0.00395	3387.83	5.14954e-05	3387.83	0.00207
3387.93	-0.000780906	3387.93	0.00775	3387.93	0.00471
3388.03	0.00322	3388.03	0.00639	3388.03	0.00259
3388.12	0.00163	3388.12	-0.00741	3388.12	-0.000999909
3388.22	-0.00427	3388.22	-0.00843	3388.22	-0.00541
3388.32	-0.01191	3388.32	0.00526	3388.32	-0.01133
3388.42	-0.01505	3388.42	0.00445	3388.42	-0.01159
3388.51	-0.00642	3388.51	-0.00564	3388.51	-0.00817
3388.61	0.00317	3388.61	-0.00299	3388.61	-0.00939
3388.71	0.00394	3388.71	0.00308	3388.71	-0.00916
3388.81	-0.00208	3388.81	-0.000750623	3388.81	-0.00318
3388.9	-0.00336	3388.9	-0.01097	3388.9	-0.000271926
3389	0.00149	3389	-0.01729	3389	-0.00283

## Sheet: 2f
SPN1	11.2258	10.3022	10.4863
SPN2	9.65994	9.56578	9.63878
SPN3	8.94788	8.09827	8.34797
SPN4	9.53933	9.41659	9.1997
SPN5	6.58527	6.71118	6.69213
SPN6	9.47479	9.50547	9.66629
SPN7	34.0796	34.4711	35.0213
SPN8	5.37063	5.04793	5.11353
NCBS	6.86248	6.73022	6.62124
ICG	9.24096	9.0029	9.14785
PpIX	11.9136	11.8818	12.0723
AO	5.21933	5.30292	4.90827
CUR	5.16008	4.92202	4.70724
TiO2	7.32378	7.17354	7.47932

## Sheet: 2g
1 cycle		2 cycle		3 cycle		4 cycle
Magnetic field	Intensity	Magnetic field	Intensity	Magnetic field	Intensity	Magnetic field	Intensity
3289.1	0.00873	3289.1	0.0021	3289.1	0.01005	3289.1	0.01054
3289.2	0.01296	3289.2	-0.000127	3289.2	0.00661	3289.2	0.004
3289.3	0.01308	3289.3	-0.00239	3289.3	0.0073	3289.3	-0.00322
3289.39	0.00275	3289.39	0.000811163	3289.39	0.00447	3289.39	-0.00268
3289.49	0.000577798	3289.49	0.00139	3289.49	-0.00709	3289.49	0.00867
3289.59	0.00794	3289.59	-0.00391	3289.59	-0.01515	3289.59	0.01039
3289.69	0.00433	3289.69	-0.00861	3289.69	-0.00833	3289.69	0.000752085
3289.78	-0.00173	3289.78	-0.00627	3289.78	0.00106	3289.78	0.00505
3289.88	0.0027	3289.88	-0.00178	3289.88	0.00312	3289.88	0.01254
3289.98	0.01138	3289.98	-0.00275	3289.98	0.00184	3289.98	0.01202
3290.08	0.01423	3290.08	-0.00164	3290.08	0.000137282	3290.08	0.01317
3290.17	0.00982	3290.17	0.00294	3290.17	-0.00244	3290.17	0.01602
3290.27	-0.00158	3290.27	0.000941598	3290.27	-0.00151	3290.27	0.01486
3290.37	-0.00923	3290.37	-0.00666	3290.37	-0.0001679	3290.37	0.00576
3290.47	-0.0059	3290.47	-0.00776	3290.47	-0.000539975	3290.47	-0.00232
3290.56	-0.00446	3290.56	-0.00489	3290.56	0.00318	3290.56	-0.00712
3290.66	-0.0055	3290.66	-0.00681	3290.66	0.00399	3290.66	-0.01005
3290.76	-0.00979	3290.76	-0.00273	3290.76	-0.00217	3290.76	-0.0035
3290.86	-0.01284	3290.86	0.01222	3290.86	-0.01055	3290.86	-0.00224
3290.96	-0.00796	3290.96	0.01434	3290.96	-0.01421	3290.96	-0.00933
3291.05	-0.00322	3291.05	0.0017	3291.05	-0.00851	3291.05	-0.005
3291.15	-1.473e-05	3291.15	-0.00686	3291.15	-0.00118	3291.15	0.00202
3291.25	0.000380474	3291.25	-0.00607	3291.25	-0.00636	3291.25	-0.0008064
3291.35	-0.00146	3291.35	0.00252	3291.35	-0.01334	3291.35	0.00325
3291.44	0.00104	3291.44	0.01022	3291.44	-0.01183	3291.44	0.01072
3291.54	0.0051	3291.54	0.0111	3291.54	-0.00728	3291.54	0.00354
3291.64	0.00379	3291.64	0.00638	3291.64	-0.000702322	3291.64	-0.00308
3291.74	0.00134	3291.74	0.00161	3291.74	0.000931597	3291.74	-0.00204
3291.83	0.0024	3291.83	-0.00315	3291.83	0.00347	3291.83	0.00332
3291.93	0.00444	3291.93	-0.00678	3291.93	0.0038	3291.93	0.0125
3292.03	0.00872	3292.03	-0.00573	3292.03	-0.00268	3292.03	0.01511
3292.13	0.01045	3292.13	-0.000500989	3292.13	-0.000442428	3292.13	0.00648
3292.22	0.00578	3292.22	0.00353	3292.22	-0.00459	3292.22	-0.0016
3292.32	0.00465	3292.32	-0.000221724	3292.32	-0.01235	3292.32	-0.00117
3292.42	0.00789	3292.42	-0.00378	3292.42	-0.00154	3292.42	-0.00536
3292.52	0.0097	3292.52	-0.00398	3292.52	0.00249	3292.52	-0.00997
3292.62	0.00776	3292.62	-0.00421	3292.62	-0.00421	3292.62	-9.78783e-06
3292.71	0.00553	3292.71	-0.00294	3292.71	-0.00442	3292.71	0.00942
3292.81	0.00516	3292.81	-0.00582	3292.81	-0.0078	3292.81	0.00467
3292.91	0.00419	3292.91	-0.00411	3292.91	-0.00711	3292.91	-0.00203
3293.01	0.01242	3293.01	0.00369	3293.01	0.000877945	3293.01	-0.00417
3293.1	0.01982	3293.1	-0.000757956	3293.1	0.00416	3293.1	-0.0014
3293.2	0.01313	3293.2	-0.00794	3293.2	0.00528	3293.2	-0.00255
3293.3	0.00719	3293.3	-0.00876	3293.3	0.00563	3293.3	-0.00634
3293.4	0.00374	3293.4	-0.0067	3293.4	0.00414	3293.4	-0.000849922
3293.49	0.00194	3293.49	-0.00376	3293.49	-0.000283565	3293.49	0.00231
3293.59	0.00282	3293.59	-0.000581256	3293.59	-0.00361	3293.59	0.00414
3293.69	0.00135	3293.69	0.00648	3293.69	-0.00714	3293.69	0.00341
3293.79	0.000709348	3293.79	0.00244	3293.79	-0.00888	3293.79	-0.0059
3293.89	-0.00359	3293.89	-0.00661	3293.89	-0.000235488	3293.89	-0.00732
3293.98	-0.00305	3293.98	-0.00133	3293.98	0.00421	3293.98	0.000290547
3294.08	0.00254	3294.08	0.00148	3294.08	0.0013	3294.08	0.0051
3294.18	-0.00312	3294.18	-0.00264	3294.18	-0.00278	3294.18	0.00338
3294.28	-0.0052	3294.28	0.00227	3294.28	-0.00627	3294.28	-0.01117
3294.37	0.00453	3294.37	0.01272	3294.37	-0.00268	3294.37	-0.02009
3294.47	0.00967	3294.47	0.01294	3294.47	0.00213	3294.47	-0.00143
3294.57	0.00885	3294.57	0.00356	3294.57	0.00941	3294.57	0.01503
3294.67	0.01162	3294.67	0.00134	3294.67	0.01641	3294.67	0.00934
3294.76	0.01148	3294.76	0.00709	3294.76	0.00715	3294.76	-0.00298
3294.86	0.01028	3294.86	0.0073	3294.86	-0.00312	3294.86	-0.00872
3294.96	0.01453	3294.96	-0.00115	3294.96	0.00023483	3294.96	-0.00835
3295.06	0.0161	3295.06	-0.00508	3295.06	0.0014	3295.06	-0.00886
3295.15	0.01239	3295.15	0.00327	3295.15	-0.0034	3295.15	-0.00835
3295.25	0.00912	3295.25	0.00769	3295.25	-0.00238	3295.25	-0.00215
3295.35	0.00856	3295.35	0.000312835	3295.35	0.00386	3295.35	0.00147
3295.45	0.00677	3295.45	-0.00368	3295.45	0.00619	3295.45	0.00217
3295.55	0.00426	3295.55	0.000744273	3295.55	0.00159	3295.55	0.00671
3295.64	0.00625	3295.64	0.00221	3295.64	-0.00315	3295.64	0.00329
3295.74	0.00427	3295.74	-0.00033265	3295.74	-0.00236	3295.74	0.000268473
3295.84	-0.00324	3295.84	-0.000191624	3295.84	-0.00144	3295.84	0.00283
3295.94	0.00276	3295.94	0.000315065	3295.94	0.000197901	3295.94	-0.00062049
3296.03	0.01163	3296.03	-0.000453608	3296.03	0.00531	3296.03	0.000170145
3296.13	0.00968	3296.13	0.00142	3296.13	0.01236	3296.13	0.00629
3296.23	0.00512	3296.23	0.000340706	3296.23	0.00871	3296.23	0.00411
3296.33	-0.00304	3296.33	-0.00766	3296.33	-0.00154	3296.33	-0.000631861
3296.42	-0.01158	3296.42	-0.00749	3296.42	0.00153	3296.42	0.00116
3296.52	-0.0137	3296.52	-0.00249	3296.52	-0.00221	3296.52	0.00259
3296.62	-0.01346	3296.62	-0.00682	3296.62	-0.01696	3296.62	0.000113958
3296.72	-0.01694	3296.72	-0.00976	3296.72	-0.00934	3296.72	-0.0074
3296.81	-0.01304	3296.81	-0.00481	3296.81	0.00307	3296.81	-0.01616
3296.91	-0.00107	3296.91	0.0019	3296.91	-0.00404	3296.91	-0.01073
3297.01	0.00102	3297.01	0.00149	3297.01	-0.00496	3297.01	-0.00185
3297.11	-0.00232	3297.11	-0.00665	3297.11	0.00596	3297.11	-0.00321
3297.21	-0.000477386	3297.21	-0.01056	3297.21	0.00992	3297.21	-0.00183
3297.3	-2.46917e-06	3297.3	-0.00323	3297.3	0.00604	3297.3	-0.000732865
3297.4	-0.00336	3297.4	0.00494	3297.4	0.00218	3297.4	-0.00535
3297.5	-0.00655	3297.5	7.93008e-06	3297.5	0.00215	3297.5	-0.00764
3297.6	-0.01084	3297.6	-0.00843	3297.6	0.00119	3297.6	-0.00674
3297.69	-0.01066	3297.69	-0.00598	3297.69	-0.00836	3297.69	-0.01049
3297.79	-0.00585	3297.79	0.00197	3297.79	-0.01447	3297.79	-0.01007
3297.89	-0.0045	3297.89	0.00436	3297.89	-0.01325	3297.89	-0.000288049
3297.99	-0.00363	3297.99	0.00485	3297.99	-0.01313	3297.99	0.0024
3298.08	-0.00102	3298.08	0.00409	3298.08	-0.0071	3298.08	-0.00224
3298.18	-0.00174	3298.18	-0.00184	3298.18	0.00544	3298.18	-0.000522162
3298.28	-0.00427	3298.28	-0.01062	3298.28	0.01487	3298.28	0.00705
3298.38	-0.00343	3298.38	-0.01451	3298.38	0.01286	3298.38	0.00881
3298.47	-0.000189203	3298.47	-0.01187	3298.47	0.00358	3298.47	0.0092
3298.57	0.0039	3298.57	-0.00992	3298.57	-0.00518	3298.57	0.0098
3298.67	0.00297	3298.67	-0.00546	3298.67	-0.01308	3298.67	0.00932
3298.77	0.00245	3298.77	-0.00568	3298.77	-0.01571	3298.77	0.01037
3298.87	0.0056	3298.87	-0.0071	3298.87	-0.01515	3298.87	0.01264
3298.96	0.00152	3298.96	-0.0025	3298.96	-0.01258	3298.96	0.01559
3299.06	0.000526516	3299.06	-0.00374	3299.06	-0.00694	3299.06	0.01129
3299.16	0.00418	3299.16	-0.00419	3299.16	-0.00659	3299.16	0.0061
3299.26	0.00231	3299.26	0.00381	3299.26	-0.00852	3299.26	0.00412
3299.35	0.00368	3299.35	0.00697	3299.35	-0.00882	3299.35	0.00552
3299.45	0.00579	3299.45	0.00108	3299.45	-0.01067	3299.45	0.01333
3299.55	0.00854	3299.55	-0.00314	3299.55	-0.01257	3299.55	0.00689
3299.65	0.01062	3299.65	-0.0023	3299.65	-0.00952	3299.65	-0.00452
3299.74	0.00369	3299.74	-8.12561e-05	3299.74	0.000710721	3299.74	-0.000249922
3299.84	0.00335	3299.84	0.000128889	3299.84	0.00501	3299.84	-0.000195741
3299.94	0.00932	3299.94	-0.000479807	3299.94	0.00209	3299.94	-0.0038
3300.04	0.00801	3300.04	-0.000257956	3300.04	0.00196	3300.04	0.00419
3300.14	0.000997531	3300.14	-0.00146	3300.14	-0.000868849	3300.14	0.01853
3300.23	-0.00131	3300.23	-0.000246808	3300.23	-0.00407	3300.23	0.0233
3300.33	0.00221	3300.33	0.00207	3300.33	-0.000763638	3300.33	0.01413
3300.43	0.00414	3300.43	-0.00121	3300.43	-0.00111	3300.43	0.00602
3300.53	0.00762	3300.53	-0.00677	3300.53	-0.00278	3300.53	0.00648
3300.62	0.01334	3300.62	-0.0111	3300.62	0.00648	3300.62	0.00783
3300.72	0.01539	3300.72	-0.01414	3300.72	0.01073	3300.72	0.00438
3300.82	0.00479	3300.82	-0.01129	3300.82	0.00608	3300.82	-0.00335
3300.92	-0.00784	3300.92	-0.00327	3300.92	0.00783	3300.92	-0.00262
3301.01	-0.00923	3301.01	0.000643382	3301.01	0.00824	3301.01	0.01024
3301.11	-0.00443	3301.11	0.00318	3301.11	0.00145	3301.11	0.01441
3301.21	0.00426	3301.21	0.00325	3301.21	-0.00129	3301.21	0.00546
3301.31	0.00717	3301.31	-0.000451379	3301.31	0.00296	3301.31	-0.00125
3301.4	0.00606	3301.4	-0.004	3301.4	0.00809	3301.4	0.000825664
3301.5	0.00676	3301.5	-0.00955	3301.5	0.00726	3301.5	0.00946
3301.6	0.00114	3301.6	-0.00516	3301.6	-0.00181	3301.6	0.01804
3301.7	-0.00387	3301.7	0.00958	3301.7	-0.00431	3301.7	0.01159
3301.8	-0.000359771	3301.8	0.01406	3301.8	-0.00332	3301.8	-0.00155
3301.89	0.00346	3301.89	0.01031	3301.89	-0.0035	3301.89	-0.0015
3301.99	0.00134	3301.99	0.00639	3301.99	0.00395	3301.99	0.00747
3302.09	-0.00297	3302.09	-0.0013	3302.09	0.00359	3302.09	0.01299
3302.19	-0.00781	3302.19	-0.00419	3302.19	0.00268	3302.19	0.00747
3302.28	-0.00664	3302.28	0.00146	3302.28	0.00558	3302.28	-0.00166
3302.38	0.00231	3302.38	0.00445	3302.38	0.00305	3302.38	-0.00171
3302.48	0.00718	3302.48	0.000341821	3302.48	-0.000880694	3302.48	0.00593
3302.58	0.00588	3302.58	-0.00641	3302.58	-0.00371	3302.58	0.00543
3302.67	0.00356	3302.67	-0.00978	3302.67	0.00395	3302.67	-0.00522
3302.77	0.00284	3302.77	-0.00811	3302.77	0.01146	3302.77	-0.00965
3302.87	0.0039	3302.87	-0.00446	3302.87	0.01142	3302.87	-0.0077
3302.97	0.000585045	3302.97	0.000248175	3302.97	0.00785	3302.97	-0.00387
3303.06	-0.00358	3303.06	7.37049e-05	3303.06	0.00427	3303.06	-0.00303
3303.16	-0.00152	3303.16	-0.00676	3303.16	0.000128921	3303.16	-0.00759
3303.26	0.00257	3303.26	-0.01106	3303.26	-0.00808	3303.26	-0.01299
3303.36	0.00116	3303.36	-0.00291	3303.36	-0.00651	3303.36	-0.01544
3303.46	-0.00232	3303.46	0.01031	3303.46	0.00473	3303.46	-0.01327
3303.55	0.00524	3303.55	0.0097	3303.55	0.01018	3303.55	-0.01285
3303.65	0.00961	3303.65	0.00325	3303.65	0.00631	3303.65	-0.0137
3303.75	0.00776	3303.75	0.0019	3303.75	0.00072396	3303.75	-0.0121
3303.85	0.01175	3303.85	-0.00109	3303.85	0.00314	3303.85	-0.00839
3303.94	0.00857	3303.94	-0.00102	3303.94	0.0102	3303.94	-0.00218
3304.04	0.00428	3304.04	0.0057	3304.04	0.00844	3304.04	0.0028
3304.14	0.00815	3304.14	0.00526	3304.14	0.00223	3304.14	-0.00308
3304.24	0.00951	3304.24	-0.00185	3304.24	0.00323	3304.24	-0.01023
3304.33	0.00398	3304.33	-0.00169	3304.33	0.00295	3304.33	-0.00668
3304.43	-0.00569	3304.43	0.00397	3304.43	-0.00324	3304.43	-0.000306778
3304.53	-0.01111	3304.53	0.00603	3304.53	-0.00313	3304.53	0.00141
3304.63	-0.00932	3304.63	0.00653	3304.63	0.0041	3304.63	-0.00412
3304.72	-0.00306	3304.72	0.01237	3304.72	0.00735	3304.72	-0.00435
3304.82	0.00182	3304.82	0.01336	3304.82	0.00475	3304.82	0.003
3304.92	0.00258	3304.92	0.005	3304.92	0.00845	3304.92	0.01059
3305.02	-0.00086646	3305.02	0.00514	3305.02	0.01104	3305.02	0.01425
3305.12	-0.00905	3305.12	0.01293	3305.12	0.00149	3305.12	0.00421
3305.21	-0.00879	3305.21	0.01041	3305.21	-0.00455	3305.21	-0.00407
3305.31	0.000858177	3305.31	0.000700238	3305.31	-0.00954	3305.31	-0.00258
3305.41	0.00918	3305.41	-0.00162	3305.41	-0.02003	3305.41	0.00107
3305.51	0.01068	3305.51	0.00166	3305.51	-0.02703	3305.51	0.00794
3305.6	0.00485	3305.6	0.000309491	3305.6	-0.02015	3305.6	0.01023
3305.7	-0.00141	3305.7	-0.00485	3305.7	-0.00602	3305.7	0.00447
3305.8	-0.00593	3305.8	-0.00722	3305.8	-0.00814	3305.8	-0.00222
3305.9	-0.00352	3305.9	-0.00313	3305.9	-0.01659	3305.9	-0.00381
3305.99	0.00368	3305.99	0.00502	3305.99	-0.01098	3305.99	0.00281
3306.09	0.00685	3306.09	0.0098	3306.09	-0.0029	3306.09	0.00977
3306.19	-0.000258322	3306.19	0.0123	3306.19	-0.00232	3306.19	0.00563
3306.29	-0.0093	3306.29	0.00802	3306.29	-0.00247	3306.29	-0.00351
3306.39	-0.00633	3306.39	-0.000630308	3306.39	0.00221	3306.39	-0.00302
3306.48	0.000381031	3306.48	0.0001523	3306.48	0.00519	3306.48	0.00804
3306.58	0.00396	3306.58	-9.24044e-05	3306.58	0.00208	3306.58	0.01321
3306.68	0.00448	3306.68	-0.00333	3306.68	0.00247	3306.68	0.00897
3306.78	0.00297	3306.78	-0.00151	3306.78	0.00538	3306.78	0.00511
3306.87	0.00259	3306.87	-0.00256	3306.87	0.00263	3306.87	0.00476
3306.97	0.00469	3306.97	-0.00311	3306.97	-0.00324	3306.97	0.00561
3307.07	0.00488	3307.07	0.00167	3307.07	-0.00873	3307.07	0.00788
3307.17	0.00353	3307.17	0.00243	3307.17	-0.00978	3307.17	0.00895
3307.26	0.00438	3307.26	0.00208	3307.26	-0.000229217	3307.26	0.00396
3307.36	0.00532	3307.36	0.00333	3307.36	0.00815	3307.36	-0.00263
3307.46	0.00221	3307.46	0.00324	3307.46	0.0047	3307.46	-0.0042
3307.56	0.000248367	3307.56	0.00826	3307.56	0.000628503	3307.56	0.00030058
3307.65	0.00441	3307.65	0.00939	3307.65	0.00517	3307.65	0.00145
3307.75	0.00741	3307.75	0.000137807	3307.75	0.00568	3307.75	-0.000365641
3307.85	0.00821	3307.85	-0.00249	3307.85	-0.00751	3307.85	0.000394894
3307.95	0.00416	3307.95	0.00312	3307.95	-0.01566	3307.95	0.00416
3308.05	-0.00128	3308.05	0.00215	3308.05	-0.00832	3308.05	0.00884
3308.14	0.000736104	3308.14	-0.00292	3308.14	0.00304	3308.14	0.00507
3308.24	0.00488	3308.24	-0.00232	3308.24	0.00755	3308.24	0.00273
3308.34	0.00205	3308.34	0.0025	3308.34	0.00368	3308.34	0.00539
3308.44	-0.001	3308.44	0.00479	3308.44	-0.00327	3308.44	0.00391
3308.53	0.00105	3308.53	0.00141	3308.53	-0.00458	3308.53	-0.00137
3308.63	0.000657509	3308.63	-0.00134	3308.63	-0.00158	3308.63	-0.01037
3308.73	-0.000854755	3308.73	0.00182	3308.73	-0.000388777	3308.73	-0.00939
3308.83	-0.000204253	3308.83	0.00325	3308.83	0.00304	3308.83	-0.00182
3308.92	0.00224	3308.92	-0.000108012	3308.92	0.00271	3308.92	0.000650413
3309.02	0.0062	3309.02	0.00404	3309.02	-0.00454	3309.02	0.00402
3309.12	0.01475	3309.12	0.00952	3309.12	-0.00677	3309.12	0.00495
3309.22	0.0165	3309.22	0.00488	3309.22	0.00167	3309.22	-0.0017
3309.31	0.00494	3309.31	0.000553638	3309.31	0.00924	3309.31	-0.00728
3309.41	-0.00567	3309.41	0.00171	3309.41	0.00494	3309.41	0.000194226
3309.51	-0.007	3309.51	0.00142	3309.51	-0.0021	3309.51	0.0113
3309.61	0.00269	3309.61	-0.000231758	3309.61	-1.80969e-05	3309.61	0.01046
3309.71	0.01098	3309.71	0.00125	3309.71	0.00548	3309.71	0.0028
3309.8	0.01073	3309.8	0.00102	3309.8	0.00167	3309.8	-0.0023
3309.9	0.00546	3309.9	-0.000361635	3309.9	-0.00716	3309.9	-0.00287
3310	0.00045684	3310	-0.000576239	3310	-0.00784	3310	-0.0013
3310.1	0.000892737	3310.1	-0.0013	3310.1	-0.00323	3310.1	-0.00273
3310.19	0.00258	3310.19	0.00136	3310.19	-0.00663	3310.19	-0.00634
3310.29	0.000937888	3310.29	0.00306	3310.29	-0.00726	3310.29	-0.00331
3310.39	-0.00546	3310.39	-0.00334	3310.39	-0.00128	3310.39	0.00438
3310.49	-0.00855	3310.49	-0.00523	3310.49	-0.00585	3310.49	0.00365
3310.58	-0.00166	3310.58	0.000560327	3310.58	-0.01722	3310.58	-0.0058
3310.68	0.00192	3310.68	-0.00228	3310.68	-0.0164	3310.68	-0.01338
3310.78	-0.00484	3310.78	-0.00426	3310.78	-0.0054	3310.78	-0.01493
3310.88	-0.00704	3310.88	0.00286	3310.88	0.00143	3310.88	-0.01174
3310.97	-0.000930563	3310.97	0.00262	3310.97	0.00946	3310.97	-0.00159
3311.07	0.00313	3311.07	-0.00122	3311.07	0.01339	3311.07	0.00425
3311.17	0.00436	3311.17	0.000155645	3311.17	0.00578	3311.17	-0.00343
3311.27	0.00556	3311.27	0.000390873	3311.27	-0.00182	3311.27	-0.0066
3311.37	0.0055	3311.37	-0.00108	3311.37	-0.00298	3311.37	0.000382854
3311.46	0.00309	3311.46	-0.00756	3311.46	-0.0021	3311.46	-0.00411
3311.56	0.00059675	3311.56	-0.01278	3311.56	-0.00101	3311.56	-0.01507
3311.66	0.00029296	3311.66	-0.0076	3311.66	0.0006292	3311.66	-0.01213
3311.76	-0.000380953	3311.76	0.000208599	3311.76	0.0056	3311.76	-0.00584
3311.85	-0.00175	3311.85	0.0066	3311.85	0.00924	3311.85	0.0027
3311.95	-0.00166	3311.95	0.00413	3311.95	0.00363	3311.95	0.01211
3312.05	0.00158	3312.05	-0.00354	3312.05	-0.00318	3312.05	0.01035
3312.15	0.00845	3312.15	-0.00297	3312.15	-0.00303	3312.15	0.00744
3312.24	0.00926	3312.24	0.000645611	3312.24	-0.000213192	3312.24	0.00387
3312.34	0.00494	3312.34	0.00469	3312.34	-0.00263	3312.34	-0.00403
3312.44	0.00214	3312.44	0.00558	3312.44	-0.00579	3312.44	-0.00676
3312.54	0.00161	3312.54	0.000934351	3312.54	-0.00389	3312.54	-0.00331
3312.64	0.00297	3312.64	0.00136	3312.64	-0.00198	3312.64	0.00392
3312.73	-0.00203	3312.73	0.00606	3312.73	-0.00296	3312.73	0.00571
3312.83	-0.00663	3312.83	0.00578	3312.83	0.00122	3312.83	-0.00438
3312.93	-0.00908	3312.93	0.00537	3312.93	0.00728	3312.93	-0.01072
3313.03	-0.01283	3313.03	0.0049	3313.03	0.00853	3313.03	-0.00422
3313.12	-0.00416	3313.12	0.00509	3313.12	0.00318	3313.12	0.00416
3313.22	0.00819	3313.22	0.00716	3313.22	-0.0018	3313.22	-0.00315
3313.32	0.00604	3313.32	0.00249	3313.32	0.00319	3313.32	-0.01085
3313.42	0.00376	3313.42	0.00165	3313.42	0.00545	3313.42	-0.0026
3313.51	0.00686	3313.51	0.00338	3313.51	0.000970615	3313.51	-0.00362
3313.61	0.00106	3313.61	0.00261	3313.61	-0.000330249	3313.61	-0.00711
3313.71	-0.00962	3313.71	0.00838	3313.71	0.00144	3313.71	0.00179
3313.81	-0.01371	3313.81	0.01375	3313.81	0.00346	3313.81	0.00626
3313.9	-0.00941	3313.9	0.01375	3313.9	0.000800604	3313.9	0.00649
3314	-0.00276	3314	0.00849	3314	-0.00633	3314	0.00438
3314.1	0.00436	3314.1	0.00307	3314.1	-0.000508621	3314.1	-0.000342898
3314.2	0.00862	3314.2	0.00368	3314.2	0.01111	3314.2	0.00474
3314.3	0.00473	3314.3	0.00408	3314.3	0.00994	3314.3	0.01253
3314.39	-0.00287	3314.39	0.00889	3314.39	0.00863	3314.39	0.00654
3314.49	-0.00657	3314.49	0.01822	3314.49	0.01218	3314.49	-0.000619821
3314.59	-0.00338	3314.59	0.0117	3314.59	0.01238	3314.59	0.00751
3314.69	-0.00149	3314.69	-0.00451	3314.69	0.00786	3314.69	0.01386
3314.78	-0.00123	3314.78	-0.00578	3314.78	0.00288	3314.78	0.00469
3314.88	0.00421	3314.88	0.00331	3314.88	-0.0013	3314.88	-0.00261
3314.98	0.00662	3314.98	0.000641152	3314.98	-0.000485628	3314.98	-0.000265306
3315.08	0.000695413	3315.08	-0.00295	3315.08	0.00843	3315.08	0.000578172
3315.17	-0.00127	3315.17	0.00682	3315.17	0.0076	3315.17	0.00394
3315.27	0.005	3315.27	0.0079	3315.27	0.00275	3315.27	0.01162
3315.37	0.00835	3315.37	-0.00129	3315.37	0.00654	3315.37	0.01058
3315.47	0.00874	3315.47	-0.00413	3315.47	0.00252	3315.47	-0.00279
3315.56	0.00587	3315.56	0.00216	3315.56	-0.00516	3315.56	-0.01277
3315.66	0.00411	3315.66	0.01194	3315.66	-0.00295	3315.66	-0.0083
3315.76	0.00625	3315.76	0.01683	3315.76	0.00157	3315.76	0.000532018
3315.86	0.00209	3315.86	0.01454	3315.86	0.00307	3315.86	0.00592
3315.96	0.00119	3315.96	0.0101	3315.96	0.00114	3315.96	0.00551
3316.05	0.00911	3316.05	0.00595	3316.05	0.000264094	3316.05	-0.000101427
3316.15	0.01024	3316.15	-0.000511579	3316.15	0.00214	3316.15	-0.00301
3316.25	0.0043	3316.25	-0.004	3316.25	0.000506569	3316.25	0.000248406
3316.35	0.00114	3316.35	0.00092822	3316.35	-0.000278688	3316.35	0.00488
3316.44	-0.00289	3316.44	0.00733	3316.44	0.00191	3316.44	0.00946
3316.54	0.00408	3316.54	0.00231	3316.54	0.00222	3316.54	0.00811
3316.64	0.02056	3316.64	-0.00211	3316.64	0.00491	3316.64	0.00802
3316.74	0.02012	3316.74	0.00304	3316.74	0.01202	3316.74	0.01315
3316.83	0.01076	3316.83	0.00805	3316.83	0.01331	3316.83	0.01276
3316.93	0.0026	3316.93	0.01394	3316.93	0.00905	3316.93	0.01602
3317.03	0.000847587	3317.03	0.01506	3317.03	0.00909	3317.03	0.01772
3317.13	0.01274	3317.13	0.01329	3317.13	0.00939	3317.13	0.01648
3317.22	0.02141	3317.22	0.01871	3317.22	0.01147	3317.22	0.02201
3317.32	0.02508	3317.32	0.02179	3317.32	0.0167	3317.32	0.02577
3317.42	0.03189	3317.42	0.02055	3317.42	0.01682	3317.42	0.02714
3317.52	0.02696	3317.52	0.02343	3317.52	0.0152	3317.52	0.02421
3317.62	0.01003	3317.62	0.02664	3317.62	0.01307	3317.62	0.01901
3317.71	0.00302	3317.71	0.02592	3317.71	0.01087	3317.71	0.02277
3317.81	0.00832	3317.81	0.02517	3317.81	0.01325	3317.81	0.02006
3317.91	0.01113	3317.91	0.02492	3317.91	0.01077	3317.91	0.00283
3318.01	0.01106	3318.01	0.0193	3318.01	-0.00119	3318.01	-0.00541
3318.1	0.00899	3318.1	0.01618	3318.1	-0.00432	3318.1	-0.0028
3318.2	0.00329	3318.2	0.01872	3318.2	-7.10512e-05	3318.2	-0.00238
3318.3	0.000332536	3318.3	0.01833	3318.3	0.00555	3318.3	-0.00684
3318.4	-0.00759	3318.4	0.01213	3318.4	0.00479	3318.4	-0.0076
3318.49	-0.01896	3318.49	0.00495	3318.49	-0.000646581	3318.49	0.00103
3318.59	-0.01452	3318.59	0.0042	3318.59	0.00709	3318.59	0.0059
3318.69	-0.00599	3318.69	0.00475	3318.69	0.01754	3318.69	0.01617
3318.79	-0.00471	3318.79	-0.00134	3318.79	0.03247	3318.79	0.04265
3318.89	0.00327	3318.89	-0.00161	3318.89	0.05971	3318.89	0.06518
3318.98	0.01821	3318.98	0.00583	3318.98	0.0989	3318.98	0.09271
3319.08	0.03938	3319.08	0.00753	3319.08	0.1388	3319.08	0.13907
3319.18	0.06272	3319.18	0.01802	3319.18	0.18182	3319.18	0.18706
3319.28	0.09251	3319.28	0.03981	3319.28	0.24345	3319.28	0.24519
3319.37	0.13893	3319.37	0.06216	3319.37	0.31006	3319.37	0.31555
3319.47	0.19405	3319.47	0.09742	3319.47	0.37768	3319.47	0.3809
3319.57	0.2618	3319.57	0.14096	3319.57	0.45403	3319.57	0.44736
3319.67	0.33403	3319.67	0.18953	3319.67	0.53375	3319.67	0.50998
3319.76	0.40409	3319.76	0.24681	3319.76	0.60191	3319.76	0.55622
3319.86	0.47957	3319.86	0.3071	3319.86	0.64659	3319.86	0.59129
3319.96	0.54773	3319.96	0.38255	3319.96	0.67115	3319.96	0.60723
3320.06	0.60366	3320.06	0.46298	3320.06	0.67617	3320.06	0.5851
3320.15	0.63794	3320.15	0.53396	3320.15	0.64556	3320.15	0.52672
3320.25	0.63903	3320.25	0.59481	3320.25	0.5752	3320.25	0.44258
3320.35	0.61079	3320.35	0.63445	3320.35	0.47621	3320.35	0.33795
3320.45	0.55485	3320.45	0.65224	3320.45	0.35185	3320.45	0.21737
3320.55	0.4661	3320.55	0.64981	3320.55	0.20984	3320.55	0.07938
3320.64	0.34469	3320.64	0.61889	3320.64	0.05773	3320.64	-0.06892
3320.74	0.20562	3320.74	0.54914	3320.74	-0.1022	3320.74	-0.209
3320.84	0.05916	3320.84	0.4434	3320.84	-0.25449	3320.84	-0.33126
3320.94	-0.08666	3320.94	0.31439	3320.94	-0.38649	3320.94	-0.4269
3321.03	-0.225	3321.03	0.17405	3321.03	-0.49558	3321.03	-0.49767
3321.13	-0.34908	3321.13	0.02697	3321.13	-0.57605	3321.13	-0.54445
3321.23	-0.45358	3321.23	-0.12513	3321.23	-0.61921	3321.23	-0.55498
3321.33	-0.53537	3321.33	-0.27077	3321.33	-0.62729	3321.33	-0.54602
3321.42	-0.58663	3321.42	-0.39702	3321.42	-0.61102	3321.42	-0.52697
3321.52	-0.6036	3321.52	-0.49435	3321.52	-0.57644	3321.52	-0.48451
3321.62	-0.5892	3321.62	-0.55957	3321.62	-0.53001	3321.62	-0.42783
3321.72	-0.55369	3321.72	-0.60323	3321.72	-0.46738	3321.72	-0.35967
3321.81	-0.50127	3321.81	-0.62407	3321.81	-0.39183	3321.81	-0.28901
3321.91	-0.43507	3321.91	-0.60862	3321.91	-0.32726	3321.91	-0.23018
3322.01	-0.36327	3322.01	-0.5664	3322.01	-0.26538	3322.01	-0.17852
3322.11	-0.28688	3322.11	-0.51217	3322.11	-0.19981	3322.11	-0.13464
3322.21	-0.21988	3322.21	-0.44747	3322.21	-0.1502	3322.21	-0.10134
3322.3	-0.17538	3322.3	-0.37503	3322.3	-0.11087	3322.3	-0.07117
3322.4	-0.1371	3322.4	-0.30566	3322.4	-0.07865	3322.4	-0.04245
3322.5	-0.10365	3322.5	-0.24929	3322.5	-0.056	3322.5	-0.0281
3322.6	-0.0789	3322.6	-0.19732	3322.6	-0.03768	3322.6	-0.01692
3322.69	-0.04801	3322.69	-0.14376	3322.69	-0.02599	3322.69	-0.00546
3322.79	-0.02371	3322.79	-0.10172	3322.79	-0.01189	3322.79	-0.00852
3322.89	-0.01543	3322.89	-0.07223	3322.89	0.00435	3322.89	-0.00828
3322.99	-0.00627	3322.99	-0.04725	3322.99	0.00408	3322.99	0.0012
3323.08	-0.000563785	3323.08	-0.03267	3323.08	-0.00547	3323.08	0.00332
3323.18	-0.00781	3323.18	-0.02844	3323.18	-0.00962	3323.18	0.000181517
3323.28	-0.01197	3323.28	-0.02234	3323.28	-0.0142	3323.28	-0.00827
3323.38	-0.00291	3323.38	-0.01286	3323.38	-0.02017	3323.38	-0.0164
3323.47	-0.000567687	3323.47	-0.00689	3323.47	-0.02488	3323.47	-0.0178
3323.57	-0.01049	3323.57	-0.00889	3323.57	-0.02649	3323.57	-0.02433
3323.67	-0.02036	3323.67	-0.01398	3323.67	-0.02155	3323.67	-0.02989
3323.77	-0.02444	3323.77	-0.01199	3323.77	-0.01595	3323.77	-0.02403
3323.87	-0.02309	3323.87	-0.01081	3323.87	-0.02224	3323.87	-0.01821
3323.96	-0.02388	3323.96	-0.01763	3323.96	-0.03304	3323.96	-0.01962
3324.06	-0.02553	3324.06	-0.01706	3324.06	-0.03071	3324.06	-0.02395
3324.16	-0.02514	3324.16	-0.01371	3324.16	-0.02445	3324.16	-0.02513
3324.26	-0.02288	3324.26	-0.02549	3324.26	-0.01846	3324.26	-0.01702
3324.35	-0.0259	3324.35	-0.03522	3324.35	-0.01285	3324.35	-0.00869
3324.45	-0.02963	3324.45	-0.03003	3324.45	-0.01443	3324.45	-0.00559
3324.55	-0.02217	3324.55	-0.02454	3324.55	-0.01835	3324.55	-0.00238
3324.65	-0.01494	3324.65	-0.02043	3324.65	-0.02034	3324.65	-0.00417
3324.74	-0.01021	3324.74	-0.01923	3324.74	-0.01301	3324.74	-0.00113
3324.84	-0.00668	3324.84	-0.02551	3324.84	-0.00555	3324.84	0.00767
3324.94	-0.01164	3324.94	-0.01986	3324.94	-0.00286	3324.94	0.00448
3325.04	-0.01318	3325.04	-0.00906	3325.04	0.00359	3325.04	-0.000556945
3325.14	-0.00687	3325.14	-0.01105	3325.14	-0.000893236	3325.14	-0.00077233
3325.23	-0.00684	3325.23	-0.0092	3325.23	-0.00589	3325.23	-0.00372
3325.33	-0.00835	3325.33	-0.00545	3325.33	0.00224	3325.33	-0.00715
3325.43	-0.00464	3325.43	-0.00417	3325.43	0.01073	3325.43	-0.00442
3325.53	-0.0024	3325.53	0.000437696	3325.53	0.01149	3325.53	-0.00397
3325.62	0.00438	3325.62	-0.00238	3325.62	0.00010105	3325.62	-0.00616
3325.72	0.01015	3325.72	-0.00684	3325.72	-0.0095	3325.72	0.00217
3325.82	0.00267	3325.82	-0.000259071	3325.82	-0.01394	3325.82	0.01118
3325.92	-0.00441	3325.92	0.00457	3325.92	-0.01686	3325.92	0.01018
3326.01	-0.00254	3326.01	-0.00191	3326.01	-0.01514	3326.01	-0.00191
3326.11	-0.000409381	3326.11	-0.00433	3326.11	-0.01703	3326.11	-0.01196
3326.21	-0.00199	3326.21	-0.000518826	3326.21	-0.01386	3326.21	-0.00698
3326.31	-0.00422	3326.31	-0.0036	3326.31	-0.00389	3326.31	-0.00178
3326.4	-0.00921	3326.4	-0.00693	3326.4	-0.00778	3326.4	-0.00402
3326.5	-0.01486	3326.5	-0.00569	3326.5	-0.0146	3326.5	-0.01105
3326.6	-0.01424	3326.6	-0.00396	3326.6	-0.01062	3326.6	-0.02307
3326.7	-0.0132	3326.7	-0.00239	3326.7	-0.00457	3326.7	-0.02218
3326.8	-0.01488	3326.8	-0.000411802	3326.8	-0.00416	3326.8	-0.00518
3326.89	-0.00694	3326.89	-0.00213	3326.89	-0.00935	3326.89	0.00431
3326.99	-0.00183	3326.99	-0.00492	3326.99	-0.00549	3326.99	-0.00173
3327.09	-0.01063	3327.09	0.00319	3327.09	0.0037	3327.09	-0.00948
3327.19	-0.01444	3327.19	0.00626	3327.19	0.00306	3327.19	-0.00179
3327.28	-0.01331	3327.28	-0.00281	3327.28	-0.00453	3327.28	0.00949
3327.38	-0.00494	3327.38	-0.00159	3327.38	-0.00945	3327.38	0.00883
3327.48	0.00569	3327.48	0.00273	3327.48	-0.00017696	3327.48	0.00455
3327.58	0.00428	3327.58	-0.00516	3327.58	0.01377	3327.58	0.00181
3327.67	0.00162	3327.67	-0.00598	3327.67	0.00558	3327.67	0.00102
3327.77	0.000942904	3327.77	0.00942	3327.77	-0.00755	3327.77	-0.00157
3327.87	-0.000203138	3327.87	0.01642	3327.87	-0.00563	3327.87	-0.00612
3327.97	0.000768434	3327.97	0.0062	3327.97	-0.00101	3327.97	-0.00911
3328.06	0.00283	3328.06	-0.000328748	3328.06	-0.00202	3328.06	-0.01088
3328.16	0.000739448	3328.16	0.00134	3328.16	-0.00805	3328.16	-0.0039
3328.26	-0.00123	3328.26	-0.000258514	3328.26	-0.00313	3328.26	0.00715
3328.36	-0.00123	3328.36	-0.0055	3328.36	0.0024	3328.36	0.000414961
3328.46	-0.00542	3328.46	-0.00808	3328.46	0.000136585	3328.46	-0.00797
3328.55	-0.00662	3328.55	-0.000146473	3328.55	0.00446	3328.55	-0.00404
3328.65	-0.00546	3328.65	0.00851	3328.65	0.0021	3328.65	-4.25638e-05
3328.75	-0.00606	3328.75	0.00782	3328.75	-0.00566	3328.75	0.00548
3328.85	-0.00435	3328.85	0.00719	3328.85	-0.00484	3328.85	0.00473
3328.94	0.00173	3328.94	-5.2828e-05	3328.94	-0.00367	3328.94	-0.00251
3329.04	0.00556	3329.04	-0.01257	3329.04	-0.00615	3329.04	-0.00501
3329.14	0.00506	3329.14	-0.01079	3329.14	-0.00125	3329.14	-0.00296
3329.24	0.00579	3329.24	-0.00107	3329.24	0.00527	3329.24	0.000736032
3329.33	0.00385	3329.33	0.00216	3329.33	0.00145	3329.33	0.00297
3329.43	-0.000636806	3329.43	0.00174	3329.43	-0.00155	3329.43	0.00385
3329.53	-0.00329	3329.53	0.00317	3329.53	0.00187	3329.53	0.00416
3329.63	-0.00249	3329.63	0.00631	3329.63	0.00611	3329.63	0.00201
3329.72	0.00211	3329.72	0.00932	3329.72	0.00343	3329.72	-0.00192
3329.82	0.00423	3329.82	0.00959	3329.82	-0.0021	3329.82	-0.00348
3329.92	0.0022	3329.92	0.00643	3329.92	-0.000424312	3329.92	-0.0008934
3330.02	0.00027791	3330.02	-0.0012	3330.02	0.00437	3330.02	0.00327
3330.12	0.00229	3330.12	-0.00723	3330.12	0.00197	3330.12	0.01021
3330.21	0.00682	3330.21	-0.00694	3330.21	-0.000601988	3330.21	0.01792
3330.31	0.00398	3330.31	-0.00569	3330.31	0.00153	3330.31	0.01609
3330.41	-0.00445	3330.41	0.00176	3330.41	-0.00394	3330.41	0.00537
3330.51	-0.0084	3330.51	0.01359	3330.51	-0.000199953	3330.51	-0.00329
3330.6	-0.00651	3330.6	0.00802	3330.6	0.01553	3330.6	0.000911282
3330.7	-0.00277	3330.7	-0.01008	3330.7	0.01276	3330.7	0.01354
3330.8	-0.00247	3330.8	-0.01399	3330.8	-0.00321	3330.8	0.01204
3330.9	-0.00421	3330.9	-0.00876	3330.9	-0.00867	3330.9	-0.00103
3330.99	-0.00147	3330.99	-0.00631	3330.99	0.000682851	3330.99	-0.00307
3331.09	0.002	3331.09	-0.0016	3331.09	0.01085	3331.09	0.00587
3331.19	0.000317486	3331.19	0.00136	3331.19	0.01115	3331.19	0.01148
3331.29	0.00286	3331.29	-0.0018	3331.29	0.000963648	3331.29	0.00656
3331.39	0.00827	3331.39	-0.00431	3331.39	-0.01033	3331.39	-0.00663
3331.48	-0.000262781	3331.48	-0.00188	3331.48	-0.01223	3331.48	-0.0161
3331.58	-0.00776	3331.58	0.005	3331.58	-0.00747	3331.58	-0.01651
3331.68	-0.00379	3331.68	0.0083	3331.68	0.00609	3331.68	-0.01031
3331.78	-0.000605591	3331.78	0.00485	3331.78	0.01218	3331.78	0.00161
3331.87	0.00344	3331.87	0.00376	3331.87	0.00551	3331.87	0.00292
3331.97	0.00602	3331.97	0.00402	3331.97	0.00247	3331.97	-0.00591
3332.07	0.00426	3332.07	0.00379	3332.07	0.0031	3332.07	-0.00327
3332.17	-6.92848e-06	3332.17	0.00309	3332.17	0.00691	3332.17	0.00544
3332.26	0.000688166	3332.26	0.00189	3332.26	0.00747	3332.26	0.0062
3332.36	0.00543	3332.36	0.00185	3332.36	0.00607	3332.36	0.000801583
3332.46	0.00527	3332.46	0.00277	3332.46	0.00455	3332.46	-0.00242
3332.56	0.00255	3332.56	0.00532	3332.56	0.0036	3332.56	-0.0023
3332.65	0.00106	3332.65	0.00462	3332.65	0.00611	3332.65	-0.00204
3332.75	-0.000670808	3332.75	0.00413	3332.75	-0.000133063	3332.75	-0.0069
3332.85	-0.01201	3332.85	0.00547	3332.85	-0.00557	3332.85	-0.01541
3332.95	-0.02163	3332.95	0.00543	3332.95	0.00268	3332.95	-0.0114
3333.05	-0.00668	3333.05	0.00606	3333.05	0.0055	3333.05	0.0014
3333.14	0.01303	3333.14	0.00537	3333.14	0.0032	3333.14	0.00239
3333.24	0.01302	3333.24	0.00578	3333.24	0.00833	3333.24	-0.0052
3333.34	0.00598	3333.34	0.00767	3333.34	0.00522	3333.34	-0.000690055
3333.44	0.00311	3333.44	0.00802	3333.44	-0.00453	3333.44	0.00875
3333.53	0.000409459	3333.53	0.00508	3333.53	0.00317	3333.53	0.00519
3333.63	-0.00176	3333.63	-0.00149	3333.63	0.01213	3333.63	0.00541
3333.73	0.00178	3333.73	-0.00661	3333.73	0.01019	3333.73	0.01062
3333.83	0.00148	3333.83	-0.00464	3333.83	0.00849	3333.83	0.00694
3333.92	-0.00773	3333.92	0.00174	3333.92	0.00485	3333.92	0.00679
3334.02	-0.01074	3334.02	0.00657	3334.02	0.01028	3334.02	0.00843
3334.12	-0.00484	3334.12	0.00689	3334.12	0.0214	3334.12	0.00774
3334.22	0.00262	3334.22	0.00506	3334.22	0.02496	3334.22	0.01052
3334.31	0.00543	3334.31	0.00792	3334.31	0.02604	3334.31	0.01203
3334.41	0.01002	3334.41	0.0117	3334.41	0.02575	3334.41	0.01607
3334.51	0.01701	3334.51	0.01333	3334.51	0.02055	3334.51	0.02289
3334.61	0.01227	3334.61	0.0148	3334.61	0.01848	3334.61	0.01811
3334.71	0.01309	3334.71	0.01953	3334.71	0.019	3334.71	0.0096
3334.8	0.02218	3334.8	0.02511	3334.8	0.01369	3334.8	0.01105
3334.9	0.01933	3334.9	0.02617	3334.9	0.00685	3334.9	0.00605
3335	0.00994	3335	0.02671	3335	0.00487	3335	-0.00442
3335.1	0.00858	3335.1	0.02513	3335.1	0.00584	3335.1	-0.00551
3335.19	0.01294	3335.19	0.02321	3335.19	0.000565794	3335.19	-0.00174
3335.29	0.0072	3335.29	0.02035	3335.29	-0.00576	3335.29	0.00572
3335.39	-0.00241	3335.39	0.01127	3335.39	-0.00174	3335.39	0.00722
3335.49	-0.00549	3335.49	0.00499	3335.49	0.00387	3335.49	0.00161
3335.58	-0.0088	3335.58	0.00492	3335.58	0.00516	3335.58	0.00258
3335.68	-0.01128	3335.68	0.00442	3335.68	0.01253	3335.68	0.00669
3335.78	-0.00139	3335.78	0.00558	3335.78	0.02135	3335.78	0.01114
3335.88	0.00491	3335.88	0.00726	3335.88	0.03117	3335.88	0.02817
3335.97	-0.000345836	3335.97	0.00494	3335.97	0.05031	3335.97	0.05666
3336.07	0.01256	3336.07	0.0032	3336.07	0.07803	3336.07	0.09209
3336.17	0.04164	3336.17	0.00868	3336.17	0.11761	3336.17	0.13652
3336.27	0.06565	3336.27	0.02048	3336.27	0.16744	3336.27	0.18298
3336.37	0.09208	3336.37	0.03239	3336.37	0.22402	3336.37	0.24096
3336.46	0.12694	3336.46	0.05416	3336.46	0.2837	3336.46	0.31231
3336.56	0.16362	3336.56	0.08872	3336.56	0.34738	3336.56	0.38301
3336.66	0.22179	3336.66	0.12703	3336.66	0.42659	3336.66	0.4469
3336.76	0.29857	3336.76	0.17282	3336.76	0.51493	3336.76	0.49968
3336.85	0.36468	3336.85	0.23165	3336.85	0.58774	3336.85	0.54723
3336.95	0.43316	3336.95	0.30046	3336.95	0.63602	3336.95	0.58621
3337.05	0.50933	3337.05	0.36639	3337.05	0.66587	3337.05	0.59733
3337.15	0.57825	3337.15	0.43056	3337.15	0.67656	3337.15	0.5786
3337.24	0.62621	3337.24	0.50184	3337.24	0.6548	3337.24	0.53927
3337.34	0.63331	3337.34	0.56575	3337.34	0.59776	3337.34	0.48061
3337.44	0.61098	3337.44	0.60996	3337.44	0.51836	3337.44	0.38648
3337.54	0.56961	3337.54	0.64432	3337.54	0.4099	3337.54	0.25943
3337.64	0.50546	3337.64	0.65613	3337.64	0.26341	3337.64	0.12788
3337.73	0.4137	3337.73	0.62488	3337.73	0.09712	3337.73	-0.00621
3337.83	0.28535	3337.83	0.56216	3337.83	-0.06432	3337.83	-0.14132
3337.93	0.1378	3337.93	0.4783	3337.93	-0.21322	3337.93	-0.27287
3338.03	-0.01362	3338.03	0.3672	3338.03	-0.349	3338.03	-0.38781
3338.12	-0.16433	3338.12	0.22526	3338.12	-0.4601	3338.12	-0.46892
3338.22	-0.29846	3338.22	0.06892	3338.22	-0.54033	3338.22	-0.52399
3338.32	-0.40822	3338.32	-0.08087	3338.32	-0.59168	3338.32	-0.55273
3338.42	-0.50061	3338.42	-0.2241	3338.42	-0.6162	3338.42	-0.54702
3338.51	-0.57198	3338.51	-0.35652	3338.51	-0.61588	3338.51	-0.51479
3338.61	-0.60619	3338.61	-0.4619	3338.61	-0.58836	3338.61	-0.47808
3338.71	-0.59723	3338.71	-0.54206	3338.71	-0.54063	3338.71	-0.43451
3338.81	-0.56414	3338.81	-0.59689	3338.81	-0.47814	3338.81	-0.38093
3338.9	-0.52245	3338.9	-0.61685	3338.9	-0.40826	3338.9	-0.32706
3339	-0.46426	3339	-0.61005	3339	-0.34194	3339	-0.26428
3339.1	-0.39594	3339.1	-0.57777	3339.1	-0.27583	3339.1	-0.2003
3339.2	-0.32893	3339.2	-0.52137	3339.2	-0.22242	3339.2	-0.14901
3339.3	-0.25794	3339.3	-0.45882	3339.3	-0.18087	3339.3	-0.11313
3339.39	-0.19623	3339.39	-0.39228	3339.39	-0.1353	3339.39	-0.09008
3339.49	-0.15588	3339.49	-0.32432	3339.49	-0.09841	3339.49	-0.06839
3339.59	-0.11731	3339.59	-0.26307	3339.59	-0.07295	3339.59	-0.04548
3339.69	-0.07796	3339.69	-0.20991	3339.69	-0.05168	3339.69	-0.02699
3339.78	-0.05396	3339.78	-0.16056	3339.78	-0.03649	3339.78	-0.01611
3339.88	-0.03606	3339.88	-0.11694	3339.88	-0.027	3339.88	-0.01039
3339.98	-0.0203	3339.98	-0.08691	3339.98	-0.01848	3339.98	-0.00645
3340.08	-0.01852	3340.08	-0.0613	3340.08	-0.00958	3340.08	-0.00244
3340.17	-0.01208	3340.17	-0.03985	3340.17	-0.00906	3340.17	-0.00223
3340.27	0.00263	3340.27	-0.03084	3340.27	-0.01369	3340.27	-0.01186
3340.37	-0.00175	3340.37	-0.02508	3340.37	-0.01197	3340.37	-0.01646
3340.47	-0.01295	3340.47	-0.02016	3340.47	-0.01138	3340.47	-0.0141
3340.56	-0.0115	3340.56	-0.01962	3340.56	-0.01471	3340.56	-0.02158
3340.66	-0.00672	3340.66	-0.01716	3340.66	-0.01011	3340.66	-0.03386
3340.76	-0.00933	3340.76	-0.01775	3340.76	-0.008	3340.76	-0.03429
3340.86	-0.01472	3340.86	-0.02102	3340.86	-0.01481	3340.86	-0.02535
3340.96	-0.01537	3340.96	-0.02135	3340.96	-0.02512	3340.96	-0.02058
3341.05	-0.0164	3341.05	-0.02426	3341.05	-0.03417	3341.05	-0.01758
3341.15	-0.01785	3341.15	-0.02937	3341.15	-0.03195	3341.15	-0.01662
3341.25	-0.01905	3341.25	-0.03098	3341.25	-0.02777	3341.25	-0.01728
3341.35	-0.02167	3341.35	-0.02719	3341.35	-0.02424	3341.35	-0.01743
3341.44	-0.02715	3341.44	-0.02127	3341.44	-0.01612	3341.44	-0.02076
3341.54	-0.02942	3341.54	-0.02154	3341.54	-0.01411	3341.54	-0.0239
3341.64	-0.02379	3341.64	-0.02934	3341.64	-0.01952	3341.64	-0.02328
3341.74	-0.02289	3341.74	-0.03438	3341.74	-0.02097	3341.74	-0.02391
3341.83	-0.02114	3341.83	-0.03046	3341.83	-0.01374	3341.83	-0.0216
3341.93	-0.00715	3341.93	-0.0202	3341.93	-0.0042	3341.93	-0.00972
3342.03	0.00224	3342.03	-0.01385	3342.03	0.00111	3342.03	-0.00218
3342.13	-0.00558	3342.13	-0.01436	3342.13	0.00109	3342.13	-0.00704
3342.22	-0.01225	3342.22	-0.01369	3342.22	0.00212	3342.22	-0.01144
3342.32	-0.00503	3342.32	-0.00935	3342.32	0.00561	3342.32	-0.0112
3342.42	-0.00107	3342.42	-0.0069	3342.42	0.00189	3342.42	-0.01265
3342.52	-0.00421	3342.52	-0.0061	3342.52	-0.0086	3342.52	-0.01088
3342.62	-0.00574	3342.62	-0.00556	3342.62	-0.01603	3342.62	-0.00744
3342.71	-0.00346	3342.71	-0.00693	3342.71	-0.01921	3342.71	-0.0091
3342.81	0.00367	3342.81	-0.00997	3342.81	-0.02107	3342.81	-0.00752
3342.91	0.00602	3342.91	-0.01168	3342.91	-0.01612	3342.91	-0.00113
3343.01	0.00307	3343.01	-0.00903	3343.01	-0.0092	3343.01	-0.00422
3343.1	0.00126	3343.1	-0.00421	3343.1	-0.01322	3343.1	-0.0101
3343.2	0.000563863	3343.2	-0.00257	3343.2	-0.0208	3343.2	-0.00617
3343.3	0.00229	3343.3	-0.00458	3343.3	-0.01755	3343.3	0.00622
3343.4	0.00182	3343.4	-0.00299	3343.4	-0.00553	3343.4	0.01036
3343.49	-0.00314	3343.49	-0.00398	3343.49	0.00307	3343.49	-0.00269
3343.59	-0.00405	3343.59	-0.00761	3343.59	0.00394	3343.59	-0.00703
3343.69	0.00147	3343.69	-0.00634	3343.69	0.00485	3343.69	-0.00652
3343.79	0.00294	3343.79	-0.00701	3343.79	0.000318442	3343.79	-0.00783
3343.89	-0.00202	3343.89	-0.00642	3343.89	-0.01112	3343.89	-0.000719487
3343.98	-0.00807	3343.98	-0.00265	3343.98	-0.01494	3343.98	-0.00494
3344.08	-0.01203	3344.08	-0.001	3344.08	-0.01277	3344.08	-0.01157
3344.18	-0.01085	3344.18	-0.0011	3344.18	-0.0058	3344.18	-0.000817815
3344.28	-0.00472	3344.28	-0.00445	3344.28	0.00344	3344.28	0.00487
3344.37	-0.000497452	3344.37	-0.00339	3344.37	0.00669	3344.37	-0.00238
3344.47	-0.00404	3344.47	0.00106	3344.47	0.00629	3344.47	-0.00552
3344.57	-0.00623	3344.57	-0.000147031	3344.57	0.00344	3344.57	0.000707938
3344.67	-0.00169	3344.67	0.000392545	3344.67	-0.00612	3344.67	0.00236
3344.76	-0.00366	3344.76	0.00145	3344.76	-0.01211	3344.76	0.00134
3344.86	-0.00937	3344.86	-0.00219	3344.86	-0.0029	3344.86	0.00479
3344.96	-0.00498	3344.96	-0.00328	3344.96	0.00445	3344.96	-0.00335
3345.06	-0.000222648	3345.06	-0.000570108	3345.06	0.00133	3345.06	-0.01201
3345.15	0.000537107	3345.15	0.00195	3345.15	-0.00391	3345.15	-0.01333
3345.25	0.000740563	3345.25	0.00371	3345.25	-0.00523	3345.25	-0.01526
3345.35	0.00115	3345.35	0.00482	3345.35	-0.00197	3345.35	-0.01288
3345.45	0.00331	3345.45	0.00593	3345.45	0.000574852	3345.45	-0.00963
3345.55	0.00516	3345.55	0.0099	3345.55	0.00244	3345.55	-0.00228
3345.64	0.00677	3345.64	0.01033	3345.64	0.00194	3345.64	0.00122
3345.74	0.00617	3345.74	0.00661	3345.74	-6.61738e-05	3345.74	0.00158
3345.84	0.00786	3345.84	0.00551	3345.84	-0.00768	3345.84	0.01095
3345.94	0.01171	3345.94	0.00235	3345.94	-0.01475	3345.94	0.00654
3346.03	0.00619	3346.03	-0.000934656	3346.03	-0.00902	3346.03	-0.00988
3346.13	-0.00777	3346.13	-0.00766	3346.13	-0.00119	3346.13	-0.00723
3346.23	-0.01275	3346.23	-0.01064	3346.23	0.00183	3346.23	0.00497
3346.33	-0.00543	3346.33	0.00111	3346.33	-0.000381809	3346.33	0.00573
3346.42	-0.0051	3346.42	0.0087	3346.42	3.55542e-05	3346.42	0.00104
3346.52	-0.00545	3346.52	0.00435	3346.52	0.00431	3346.52	-0.0043
3346.62	0.0046	3346.62	0.00116	3346.62	0.000447343	3346.62	-0.00879
3346.72	0.00667	3346.72	-0.000475348	3346.72	-0.00247	3346.72	-0.00777
3346.81	0.0042	3346.81	-0.00288	3346.81	0.000261307	3346.81	-0.00491
3346.91	0.00551	3346.91	-0.00050489	3346.91	0.00136	3346.91	-0.000480691
3347.01	-0.000964565	3347.01	-0.00236	3347.01	0.00408	3347.01	0.00235
3347.11	-0.00649	3347.11	-0.00885	3347.11	0.00542	3347.11	8.94126e-06
3347.21	-0.00301	3347.21	-0.00911	3347.21	0.00772	3347.21	0.00234
3347.3	-0.00121	3347.3	-0.0036	3347.3	0.00967	3347.3	0.00811
3347.4	0.000347587	3347.4	0.00217	3347.4	-0.0014	3347.4	0.00881
3347.5	-0.00181	3347.5	0.00314	3347.5	-0.0086	3347.5	0.00201
3347.6	-0.00711	3347.6	-0.00164	3347.6	0.00304	3347.6	0.00172
3347.69	-0.00165	3347.69	-0.00641	3347.69	0.01481	3347.69	0.00787
3347.79	0.00548	3347.79	-0.0031	3347.79	0.00846	3347.79	0.0032
3347.89	0.000500875	3347.89	-0.000661524	3347.89	-0.00767	3347.89	-0.00744
3347.99	-0.00542	3347.99	-0.00652	3347.99	-0.0157	3347.99	-0.01285
3348.08	-0.00222	3348.08	-0.01299	3348.08	-0.00979	3348.08	-0.01419
3348.18	-0.00363	3348.18	-0.01572	3348.18	0.00385	3348.18	-0.01966
3348.28	-0.01148	3348.28	-0.0111	3348.28	0.00963	3348.28	-0.01733
3348.38	-0.01005	3348.38	-0.0074	3348.38	0.00354	3348.38	-0.00694
3348.47	-0.000768913	3348.47	-0.00911	3348.47	-0.01352	3348.47	-0.00696
3348.57	0.00402	3348.57	-0.00368	3348.57	-0.02272	3348.57	-0.01147
3348.67	0.00517	3348.67	0.00499	3348.67	-0.00745	3348.67	-0.01008
3348.77	0.00418	3348.77	0.00407	3348.77	0.00539	3348.77	-0.00797
3348.87	0.00134	3348.87	-0.00585	3348.87	0.0073	3348.87	-0.00548
3348.96	-0.00278	3348.96	-0.0106	3348.96	0.00567	3348.96	-0.00513
3349.06	-0.00925	3349.06	-0.00661	3349.06	-0.000664	3349.06	-0.00484
3349.16	-0.01096	3349.16	-0.00629	3349.16	0.00107	3349.16	-0.00042049
3349.26	-0.00486	3349.26	-0.00606	3349.26	0.01165	3349.26	-0.00502
3349.35	0.00328	3349.35	-0.00145	3349.35	0.01186	3349.35	-0.01248
3349.45	0.00276	3349.45	0.00142	3349.45	0.000974099	3349.45	-0.00993
3349.55	-0.00351	3349.55	-0.000426853	3349.55	-0.00853	3349.55	-0.00296
3349.65	-0.00075442	3349.65	-0.000510465	3349.65	-0.01021	3349.65	0.00719
3349.74	0.00548	3349.74	0.00214	3349.74	-0.00414	3349.74	0.00673
3349.84	0.00185	3349.84	-0.00118	3349.84	-0.00122	3349.84	-0.00654
3349.94	-0.00184	3349.94	-0.00434	3349.94	2.02253e-05	3349.94	-0.00861
3350.04	0.00514	3350.04	-0.00192	3350.04	0.00288	3350.04	-0.00497
3350.14	0.00701	3350.14	0.00129	3350.14	0.002	3350.14	-0.0032
3350.23	0.000803551	3350.23	-0.00121	3350.23	0.00317	3350.23	-0.00275
3350.33	-0.00132	3350.33	-0.00137	3350.33	0.00143	3350.33	-0.00715
3350.43	-0.0064	3350.43	0.00432	3350.43	-0.00687	3350.43	-0.00855
3350.53	-0.00822	3350.53	0.00367	3350.53	-0.00725	3350.53	-0.00174
3350.62	-0.00101	3350.62	0.00316	3350.62	-0.00637	3350.62	-0.00237
3350.72	0.00386	3350.72	0.000352969	3350.72	-0.00332	3350.72	-0.00953
3350.82	0.00299	3350.82	-0.00906	3350.82	0.01001	3350.82	-0.003
3350.92	-0.000116182	3350.92	-0.01217	3350.92	0.01229	3350.92	0.00149
3351.01	-0.00119	3351.01	-0.00951	3351.01	0.00415	3351.01	0.000472486
3351.11	-0.00343	3351.11	-0.00522	3351.11	0.00352	3351.11	0.00487
3351.21	-0.00125	3351.21	-0.000214478	3351.21	0.01312	3351.21	0.01053
3351.31	0.01218	3351.31	0.0024	3351.31	0.02178	3351.31	0.0166
3351.4	0.02292	3351.4	0.00188	3351.4	0.01798	3351.4	0.01783
3351.5	0.01353	3351.5	0.00333	3351.5	0.01012	3351.5	0.01372
3351.6	-0.00209	3351.6	0.00742	3351.6	0.00993	3351.6	0.0133
3351.7	0.000718267	3351.7	0.00927	3351.7	0.02008	3351.7	0.01602
3351.8	0.01045	3351.8	0.01148	3351.8	0.0232	3351.8	0.01004
3351.89	0.01168	3351.89	0.01651	3351.89	0.01601	3351.89	0.00177
3351.99	0.01668	3351.99	0.01991	3351.99	0.0126	3351.99	0.00393
3352.09	0.02019	3352.09	0.01881	3352.09	0.00777	3352.09	0.00588
3352.19	0.00956	3352.19	0.01542	3352.19	0.00208	3352.19	0.0027
3352.28	0.0033	3352.28	0.01401	3352.28	-0.00243	3352.28	0.00384
3352.38	0.00472	3352.38	0.01439	3352.38	-0.00403	3352.38	0.00238
3352.48	0.00261	3352.48	0.0145	3352.48	0.00178	3352.48	-0.00184
3352.58	-0.000160775	3352.58	0.01432	3352.58	0.00659	3352.58	-0.00033554
3352.67	-0.00265	3352.67	0.00977	3352.67	0.00661	3352.67	0.00468
3352.77	-0.00396	3352.77	0.00576	3352.77	0.00152	3352.77	0.01101
3352.87	-0.000194777	3352.87	0.00815	3352.87	-1.87937e-05	3352.87	0.01455
3352.97	-0.0026	3352.97	0.01161	3352.97	0.01532	3352.97	0.02456
3353.06	-0.00785	3353.06	0.01057	3353.06	0.03856	3353.06	0.04376
3353.16	0.000788501	3353.16	0.00681	3353.16	0.05476	3353.16	0.0585
3353.26	0.01453	3353.26	0.0125	3353.26	0.07175	3353.26	0.07753
3353.36	0.02505	3353.36	0.02147	3353.36	0.10646	3353.36	0.1094
3353.46	0.03883	3353.46	0.0257	3353.46	0.15754	3353.46	0.14858
3353.55	0.06817	3353.55	0.03842	3353.55	0.21123	3353.55	0.20229
3353.65	0.1076	3353.65	0.05902	3353.65	0.26529	3353.65	0.27192
3353.75	0.1524	3353.75	0.08245	3353.75	0.33046	3353.75	0.341
3353.85	0.21034	3353.85	0.11492	3353.85	0.40486	3353.85	0.40396
3353.94	0.27413	3353.94	0.15929	3353.94	0.47873	3353.94	0.46326
3354.04	0.33945	3354.04	0.20899	3354.04	0.54324	3354.04	0.51352
3354.14	0.40472	3354.14	0.2631	3354.14	0.59681	3354.14	0.55082
3354.24	0.46301	3354.24	0.33382	3354.24	0.63521	3354.24	0.56958
3354.33	0.52032	3354.33	0.41326	3354.33	0.64746	3354.33	0.56434
3354.43	0.57101	3354.43	0.48215	3354.43	0.62839	3354.43	0.53442
3354.53	0.59419	3354.53	0.54044	3354.53	0.57632	3354.53	0.47902
3354.63	0.59477	3354.63	0.58258	3354.63	0.49852	3354.63	0.39461
3354.72	0.5772	3354.72	0.61154	3354.72	0.40377	3354.72	0.28343
3354.82	0.52259	3354.82	0.63018	3354.82	0.28752	3354.82	0.15448
3354.92	0.42866	3354.92	0.61355	3354.92	0.14621	3354.92	0.01881
3355.02	0.31553	3355.02	0.55901	3355.02	-0.01142	3355.02	-0.11434
3355.12	0.18514	3355.12	0.4808	3355.12	-0.16694	3355.12	-0.23727
3355.21	0.04062	3355.21	0.37803	3355.21	-0.29876	3355.21	-0.33533
3355.31	-0.10498	3355.31	0.25388	3355.31	-0.4048	3355.31	-0.41788
3355.41	-0.24534	3355.41	0.11946	3355.41	-0.49765	3355.41	-0.49079
3355.51	-0.36256	3355.51	-0.02252	3355.51	-0.56976	3355.51	-0.53098
3355.6	-0.45264	3355.6	-0.16602	3355.6	-0.60051	3355.6	-0.53777
3355.7	-0.52019	3355.7	-0.29634	3355.7	-0.59989	3355.7	-0.52092
3355.8	-0.56221	3355.8	-0.40689	3355.8	-0.57803	3355.8	-0.48496
3355.9	-0.57481	3355.9	-0.4948	3355.9	-0.53921	3355.9	-0.44053
3355.99	-0.55533	3355.99	-0.55228	3355.99	-0.49133	3355.99	-0.38621
3356.09	-0.51836	3356.09	-0.58079	3356.09	-0.43018	3356.09	-0.32638
3356.19	-0.47454	3356.19	-0.58856	3356.19	-0.3634	3356.19	-0.28004
3356.29	-0.41836	3356.29	-0.56996	3356.29	-0.29921	3356.29	-0.23497
3356.39	-0.35488	3356.39	-0.52429	3356.39	-0.24174	3356.39	-0.18186
3356.48	-0.29354	3356.48	-0.4679	3356.48	-0.19933	3356.48	-0.14037
3356.58	-0.23779	3356.58	-0.40623	3356.58	-0.16288	3356.58	-0.11073
3356.68	-0.1897	3356.68	-0.34307	3356.68	-0.12127	3356.68	-0.07773
3356.78	-0.14553	3356.78	-0.28675	3356.78	-0.09325	3356.78	-0.04944
3356.87	-0.10755	3356.87	-0.23273	3356.87	-0.07308	3356.87	-0.0349
3356.97	-0.07599	3356.97	-0.18309	3356.97	-0.04298	3356.97	-0.0204
3357.07	-0.04904	3357.07	-0.1396	3357.07	-0.03107	3357.07	-0.01258
3357.17	-0.02991	3357.17	-0.10142	3357.17	-0.03075	3357.17	-0.01802
3357.26	-0.01798	3357.26	-0.07727	3357.26	-0.01768	3357.26	-0.02201
3357.36	-0.00969	3357.36	-0.05948	3357.36	-0.01055	3357.36	-0.02284
3357.46	-0.0059	3357.46	-0.04149	3357.46	-0.0077	3357.46	-0.02077
3357.56	-0.01088	3357.56	-0.03	3357.56	-0.00625	3357.56	-0.01391
3357.65	-0.01607	3357.65	-0.0206	3357.65	-0.01692	3357.65	-0.01121
3357.75	-0.01292	3357.75	-0.0128	3357.75	-0.02186	3357.75	-0.01376
3357.85	-0.00882	3357.85	-0.01282	3357.85	-0.01111	3357.85	-0.01985
3357.95	-0.01133	3357.95	-0.01595	3357.95	-0.00681	3357.95	-0.02962
3358.05	-0.0173	3358.05	-0.01492	3358.05	-0.01953	3358.05	-0.02858
3358.14	-0.02401	3358.14	-0.01648	3358.14	-0.02711	3358.14	-0.02404
3358.24	-0.02898	3358.24	-0.02785	3358.24	-0.02286	3358.24	-0.03404
3358.34	-0.02833	3358.34	-0.03741	3358.34	-0.02411	3358.34	-0.03918
3358.44	-0.02852	3358.44	-0.03379	3358.44	-0.033	3358.44	-0.02619
3358.53	-0.02935	3358.53	-0.026	3358.53	-0.03633	3358.53	-0.01493
3358.63	-0.03139	3358.63	-0.01938	3358.63	-0.02983	3358.63	-0.01269
3358.73	-0.0323	3358.73	-0.01863	3358.73	-0.02661	3358.73	-0.00965
3358.83	-0.0248	3358.83	-0.0262	3358.83	-0.02736	3358.83	-0.00966
3358.92	-0.01951	3358.92	-0.02951	3358.92	-0.02111	3358.92	-0.01369
3359.02	-0.01688	3359.02	-0.03021	3359.02	-0.01356	3359.02	-0.01241
3359.12	-0.01365	3359.12	-0.02714	3359.12	-0.01082	3359.12	-0.00886
3359.22	-0.01468	3359.22	-0.02009	3359.22	-0.01291	3359.22	-0.01046
3359.31	-0.01744	3359.31	-0.0213	3359.31	-0.01961	3359.31	-0.00851
3359.41	-0.01713	3359.41	-0.02579	3359.41	-0.01536	3359.41	0.0038
3359.51	-0.01276	3359.51	-0.01781	3359.51	0.00134	3359.51	0.00789
3359.61	-0.00713	3359.61	-0.00698	3359.61	0.00503	3359.61	-0.000631193
3359.71	-0.00441	3359.71	-0.01285	3359.71	-0.0015	3359.71	-0.0053
3359.8	-0.00496	3359.8	-0.02205	3359.8	-0.0009873	3359.8	-0.00553
3359.9	-0.00867	3359.9	-0.01872	3359.9	0.00319	3359.9	-0.00588
3360	-0.01103	3360	-0.01072	3360	-0.000930862	3360	-0.01186
3360.1	-0.00651	3360.1	-0.00776	3360.1	-0.00981	3360.1	-0.01829
3360.19	-0.00158	3360.19	-0.00973	3360.19	-0.00961	3360.19	-0.01665
3360.29	0.00795	3360.29	-0.01107	3360.29	-0.00851	3360.29	-0.00713
3360.39	0.02052	3360.39	-0.00971	3360.39	-0.00685	3360.39	0.00297
3360.49	0.01275	3360.49	-0.00666	3360.49	6.55152e-05	3360.49	0.00845
3360.58	-0.00684	3360.58	-0.00307	3360.58	0.00266	3360.58	0.01355
3360.68	-0.0101	3360.68	0.000412612	3360.68	-0.00114	3360.68	0.00672
3360.78	0.000544911	3360.78	-0.00198	3360.78	-0.00362	3360.78	-0.00234
3360.88	0.00888	3360.88	-0.00604	3360.88	-0.00137	3360.88	0.00215
3360.97	0.01118	3360.97	0.00253	3360.97	0.000549768	3360.97	0.00967
3361.07	0.00655	3361.07	0.00987	3361.07	0.00787	3361.07	0.01026
3361.17	-0.00216	3361.17	0.00788	3361.17	0.01362	3361.17	0.00184
3361.27	0.00149	3361.27	0.00294	3361.27	8.29343e-05	3361.27	-0.00859
3361.37	0.00905	3361.37	-0.00665	3361.37	-0.01775	3361.37	-0.01619
3361.46	0.00314	3361.46	-0.01204	3361.46	-0.01837	3361.46	-0.01547
3361.56	-0.00436	3361.56	-0.00962	3361.56	-0.00763	3361.56	-0.01489
3361.66	-0.00747	3361.66	-0.00251	3361.66	-0.000617317	3361.66	-0.01625
3361.76	-0.00546	3361.76	0.00486	3361.76	0.00168	3361.76	-0.01366
3361.85	-0.000475713	3361.85	0.000380282	3361.85	-0.00275	3361.85	-0.01365
3361.95	0.00506	3361.95	-0.00592	3361.95	-0.00429	3361.95	-0.00117
3362.05	0.00938	3362.05	-7.51245e-05	3362.05	0.00405	3362.05	0.01028
3362.15	-0.00179	3362.15	0.00128	3362.15	0.00245	3362.15	0.000351416
3362.24	-0.01353	3362.24	-0.00331	3362.24	-0.00466	3362.24	-0.000885373
3362.34	-0.01065	3362.34	-0.00786	3362.34	-0.00859	3362.34	0.00726
3362.44	-0.00667	3362.44	-0.00892	3362.44	-0.0106	3362.44	0.0022
3362.54	-0.00593	3362.54	-0.0032	3362.54	-0.00324	3362.54	-0.00215
3362.64	-0.0025	3362.64	-0.00185	3362.64	0.00757	3362.64	-0.00471
3362.73	0.00255	3362.73	-0.00246	3362.73	0.01026	3362.73	-0.01288
3362.83	-0.000617854	3362.83	0.00448	3362.83	0.00614	3362.83	-0.0068
3362.93	-0.00224	3362.93	0.0094	3362.93	0.00666	3362.93	0.00385
3363.03	0.00833	3363.03	0.00269	3363.03	0.01042	3363.03	-0.000526845
3363.12	0.0115	3363.12	-0.00192	3363.12	0.00617	3363.12	-0.00579
3363.22	0.000111243	3363.22	0.00223	3363.22	-0.00127	3363.22	-0.00465
3363.32	-0.00801	3363.32	0.00673	3363.32	-0.0039	3363.32	-0.0036
3363.42	-0.00822	3363.42	0.00102	3363.42	-0.00479	3363.42	-0.00289
3363.51	-0.00503	3363.51	-0.00887	3363.51	-0.01	3363.51	-0.00372
3363.61	-0.00256	3363.61	-0.00661	3363.61	-0.00996	3363.61	-0.0085
3363.71	0.000883261	3363.71	-0.00251	3363.71	0.00223	3363.71	-0.0166
3363.81	0.00794	3363.81	-0.00745	3363.81	0.00347	3363.81	-0.02115
3363.9	0.00595	3363.9	-0.00572	3363.9	-0.00523	3363.9	-0.0124
3364	-0.00101	3364	-0.001	3364	-0.00595	3364	-0.00201
3364.1	-0.00289	3364.1	-0.00525	3364.1	-0.0092	3364.1	-0.00304
3364.2	-0.00473	3364.2	-0.00384	3364.2	-0.01495	3364.2	0.000406266
3364.3	-0.00533	3364.3	0.00419	3364.3	-0.01126	3364.3	0.0148
3364.39	-0.00412	3364.39	0.00467	3364.39	-0.00361	3364.39	0.01541
3364.49	-0.00339	3364.49	-0.00357	3364.49	-0.000879301	3364.49	0.000802252
3364.59	-0.00609	3364.59	-0.00943	3364.59	-7.80189e-05	3364.59	-0.00467
3364.69	-0.00857	3364.69	-0.00618	3364.69	5.78507e-05	3364.69	-0.00152
3364.78	-0.00187	3364.78	-0.00486	3364.78	-0.00245	3364.78	-0.00246
3364.88	0.000677018	3364.88	-0.01047	3364.88	0.00557	3364.88	-0.00496
3364.98	-0.00846	3364.98	-0.00556	3364.98	0.01999	3364.98	0.000890547
3365.08	-0.0116	3365.08	0.0038	3365.08	0.0151	3365.08	0.00654
3365.17	-0.00612	3365.17	0.00106	3365.17	0.00192	3365.17	0.00569
3365.27	-0.00214	3365.27	-0.00107	3365.27	0.00322	3365.27	0.00505
3365.37	-4.31604e-05	3365.37	0.00567	3365.37	0.00652	3365.37	0.00477
3365.47	0.00521	3365.47	0.00798	3365.47	0.00107	3365.47	0.00795
3365.56	0.00788	3365.56	-0.000902884	3365.56	-0.0012	3365.56	0.00771
3365.66	0.00337	3365.66	-0.00655	3365.66	0.00636	3365.66	-0.00196
3365.76	-0.000536471	3365.76	0.000454976	3365.76	0.00962	3365.76	-0.00578
3365.86	-0.00122	3365.86	0.00171	3365.86	-0.00167	3365.86	-0.00246
3365.96	-0.000418857	3365.96	-0.01017	3365.96	-0.00604	3365.96	-0.00233
3366.05	-0.00131	3366.05	-0.01577	3366.05	-0.000624981	3366.05	0.000570814
3366.15	-0.00309	3366.15	-0.00945	3366.15	-0.00181	3366.15	0.00321
3366.25	-0.000419415	3366.25	0.000667908	3366.25	0.000796424	3366.25	0.00148
3366.35	0.00446	3366.35	0.0066	3366.35	0.00509	3366.35	0.00207
3366.44	0.00331	3366.44	0.00697	3366.44	0.00199	3366.44	0.00452
3366.54	-0.00123	3366.54	0.00288	3366.54	0.00042226	3366.54	0.00509
3366.64	0.000770663	3366.64	-0.00785	3366.64	-0.0074	3366.64	-0.000195072
3366.74	0.00115	3366.74	-0.01537	3366.74	-0.02007	3366.74	-0.00305
3366.83	-0.00477	3366.83	-0.01395	3366.83	-0.01775	3366.83	-0.00458
3366.93	-0.00606	3366.93	-0.00979	3366.93	-0.00687	3366.93	-0.00653
3367.03	-0.00516	3367.03	-0.004	3367.03	-0.0042	3367.03	-0.0016
3367.13	-0.00978	3367.13	-0.00511	3367.13	-0.00366	3367.13	-0.00437
3367.22	-0.01425	3367.22	-0.00946	3367.22	0.00788	3367.22	-0.00985
3367.32	-0.01078	3367.32	-0.00265	3367.32	0.01032	3367.32	-0.000306109
3367.42	-0.00521	3367.42	0.00773	3367.42	0.00492	3367.42	0.00851
3367.52	-0.00773	3367.52	0.00931	3367.52	0.01192	3367.52	0.0078
3367.62	-0.01154	3367.62	-0.000247365	3367.62	0.01274	3367.62	0.00166
3367.71	-0.01071	3367.71	-0.00593	3367.71	0.00196	3367.71	-0.00209
3367.81	-0.00649	3367.81	-0.000405671	3367.81	-0.00783	3367.81	0.01059
3367.91	-0.00124	3367.91	0.00495	3367.91	-0.0036	3367.91	0.01404
3368.01	-0.00375	3368.01	0.01001	3368.01	0.00933	3368.01	0.00221
3368.1	-0.00464	3368.1	0.01053	3368.1	0.01271	3368.1	-0.00289
3368.2	-0.00099801	3368.2	0.00114	3368.2	0.01185	3368.2	-0.01128
3368.3	-0.00414	3368.3	-0.01013	3368.3	0.00708	3368.3	-0.01651
3368.4	-0.00486	3368.4	-0.00936	3368.4	-0.000975455	3368.4	-0.01169
3368.49	0.000203774	3368.49	0.00382	3368.49	-0.00442	3368.49	-0.00822
3368.59	0.00195	3368.59	0.00212	3368.59	-0.00418	3368.59	-0.0031
3368.69	0.00528	3368.69	-0.00854	3368.69	-0.00132	3368.69	0.00467
3368.79	0.00747	3368.79	-0.00799	3368.79	-0.00496	3368.79	0.00568
3368.89	-0.000860329	3368.89	-0.01037	3368.89	-0.00633	3368.89	0.00474
3368.98	-0.00453	3368.98	-0.00842	3368.98	0.00212	3368.98	0.01169
3369.08	0.00265	3369.08	-0.000449149	3369.08	0.00447	3369.08	0.0179
3369.18	0.00535	3369.18	-0.00389	3369.18	0.00375	3369.18	0.01516
3369.28	0.00318	3369.28	-0.01079	3369.28	0.00378	3369.28	0.00341
3369.37	0.000796862	3369.37	-0.01177	3369.37	-0.00137	3369.37	-0.00772
3369.47	-0.00548	3369.47	-0.0053	3369.47	-0.00676	3369.47	-0.00613
3369.57	-0.01	3369.57	0.00675	3369.57	-0.00402	3369.57	-0.000665975
3369.67	-0.00697	3369.67	0.0127	3369.67	-0.000458454	3369.67	-0.00131
3369.76	-0.00237	3369.76	0.00943	3369.76	-0.00521	3369.76	-0.00359
3369.86	-0.00106	3369.86	0.00478	3369.86	-0.00614	3369.86	-0.000181025
3369.96	-0.000469582	3369.96	-0.00318	3369.96	0.00413	3369.96	0.00598
3370.06	-0.000309604	3370.06	-0.00899	3370.06	0.01286	3370.06	0.00786
3370.15	-0.00303	3370.15	-0.00474	3370.15	0.00909	3370.15	0.00232
3370.25	-0.00252	3370.25	-0.00506	3370.25	0.00246	3370.25	-0.00874
3370.35	0.00352	3370.35	-0.01301	3370.35	0.00354	3370.35	-0.01069
3370.45	0.00617	3370.45	-0.00964	3370.45	0.00419	3370.45	-0.00604
3370.55	-0.00138	3370.55	0.00522	3370.55	0.00259	3370.55	-0.00612
3370.64	-0.0096	3370.64	0.00974	3370.64	-0.00119	3370.64	-0.00564
3370.74	-0.00698	3370.74	0.00196	3370.74	-0.00507	3370.74	-0.0054
3370.84	-0.00258	3370.84	-0.000119718	3370.84	-0.000586659	3370.84	-0.00247
3370.94	0.000276795	3370.94	0.00394	3370.94	0.0062	3370.94	0.00374
3371.03	0.00475	3371.03	0.00334	3371.03	0.00831	3371.03	0.00511
3371.13	0.00087267	3371.13	-0.00456	3371.13	0.00166	3371.13	0.000920647
3371.23	-0.00325	3371.23	-0.01146	3371.23	-0.00432	3371.23	-0.00367
3371.33	-0.000442826	3371.33	-0.01369	3371.33	0.00179	3371.33	-0.00724
3371.42	-0.00512	3371.42	-0.01674	3371.42	0.00915	3371.42	-0.01575
3371.52	-0.00559	3371.52	-0.01517	3371.52	0.00963	3371.52	-0.0154
3371.62	0.000375457	3371.62	-0.00707	3371.62	0.00735	3371.62	0.000329343
3371.72	-0.00208	3371.72	-0.00171	3371.72	0.00324	3371.72	0.00864
3371.81	-0.000492436	3371.81	-0.00529	3371.81	-0.00504	3371.81	0.00166
3371.91	-0.000408824	3371.91	-0.01263	3371.91	-0.01176	3371.91	-0.00214
3372.01	-0.00537	3372.01	-0.01293	3372.01	-0.01378	3372.01	0.00213
3372.11	-0.00335	3372.11	-0.01116	3372.11	-0.01304	3372.11	0.00165
3372.21	-0.0033	3372.21	-0.01173	3372.21	-0.00716	3372.21	-0.00657
3372.3	-0.0064	3372.3	-0.00554	3372.3	0.00266	3372.3	-0.00874
3372.4	-0.00615	3372.4	0.00244	3372.4	0.00421	3372.4	0.000816968
3372.5	-0.00272	3372.5	0.00338	3372.5	0.000880733	3372.5	0.00431
3372.6	-0.000870362	3372.6	-0.00298	3372.6	-0.000546246	3372.6	0.003
3372.69	-0.00262	3372.69	-0.00681	3372.69	-0.00722	3372.69	2.23192e-05
3372.79	-0.00534	3372.79	0.000339591	3372.79	-0.00651	3372.79	-0.00452
3372.89	-0.00544	3372.89	0.00278	3372.89	0.00344	3372.89	0.000841048
3372.99	-0.00477	3372.99	-0.000863865	3372.99	0.00615	3372.99	0.00776
3373.08	-0.00335	3373.08	-0.00532	3373.08	0.00395	3373.08	0.00651
3373.18	0.00238	3373.18	-0.01281	3373.18	0.00345	3373.18	0.00103
3373.28	0.00164	3373.28	-0.01066	3373.28	0.00377	3373.28	-0.000440557
3373.38	-0.00454	3373.38	0.00105	3373.38	0.00712	3373.38	0.00394
3373.47	-0.01199	3373.47	0.00295	3373.47	0.00404	3373.47	0.00337
3373.57	-0.01909	3373.57	-0.0043	3373.57	-0.000391564	3373.57	-0.0015
3373.67	-0.01472	3373.67	-0.00413	3373.67	0.0027	3373.67	-0.00192
3373.77	-0.00238	3373.77	-0.00133	3373.77	-0.00212	3373.77	-0.00964
3373.87	0.00262	3373.87	-0.00223	3373.87	-0.00829	3373.87	-0.01611
3373.96	0.00171	3373.96	-0.0042	3373.96	-0.01028	3373.96	-0.01081
3374.06	0.00555	3374.06	-0.00505	3374.06	-0.00906	3374.06	-0.00636
3374.16	0.00596	3374.16	-0.00176	3374.16	-0.00749	3374.16	-0.000437881
3374.26	0.0047	3374.26	0.00145	3374.26	-0.0091	3374.26	-0.0014
3374.35	0.00138	3374.35	0.00499	3374.35	-0.00346	3374.35	-0.00702
3374.45	-0.00678	3374.45	0.00815	3374.45	0.00429	3374.45	0.00209
3374.55	-0.00162	3374.55	0.00618	3374.55	0.00134	3374.55	0.01334
3374.65	0.00674	3374.65	0.00718	3374.65	-0.0039	3374.65	0.00856
3374.74	0.000485825	3374.74	0.00753	3374.74	-0.00228	3374.74	0.00022767
3374.84	-0.00589	3374.84	0.00456	3374.84	-0.00191	3374.84	-0.000340223
3374.94	-0.00434	3374.94	0.00507	3374.94	-0.00285	3374.94	0.00186
3375.04	0.00334	3375.04	0.00232	3375.04	-0.00432	3375.04	0.00256
3375.14	0.01068	3375.14	0.00301	3375.14	-0.00628	3375.14	-0.000222497
3375.23	0.0044	3375.23	0.00961	3375.23	-0.00786	3375.23	-0.00522
3375.33	-0.00575	3375.33	0.01497	3375.33	-0.00512	3375.33	-0.01095
3375.43	-0.00524	3375.43	0.01353	3375.43	0.00262	3375.43	-0.00879
3375.53	-3.98159e-05	3375.53	0.00695	3375.53	-0.000936436	3375.53	-0.00153
3375.62	-0.00162	3375.62	0.00715	3375.62	0.000186056	3375.62	0.000251751
3375.72	-0.00592	3375.72	0.00957	3375.72	0.01133	3375.72	0.00696
3375.82	-0.00314	3375.82	0.00431	3375.82	0.01198	3375.82	0.00633
3375.92	0.0043	3375.92	-0.00544	3375.92	0.0077	3375.92	0.000491884
3376.01	0.00669	3376.01	-0.00648	3376.01	-0.00112	3376.01	0.00966
3376.11	-0.00138	3376.11	-0.00249	3376.11	-0.00727	3376.11	0.00971
3376.21	-0.000949515	3376.21	-0.00338	3376.21	-0.00608	3376.21	0.00344
3376.31	0.00685	3376.31	-0.00573	3376.31	-0.01262	3376.31	0.00221
3376.4	0.00114	3376.4	-0.00548	3376.4	-0.01677	3376.4	0.00534
3376.5	-0.000635691	3376.5	-0.00592	3376.5	-0.00511	3376.5	0.01917
3376.6	0.00536	3376.6	-0.00429	3376.6	0.00634	3376.6	0.01699
3376.7	0.00699	3376.7	0.00283	3376.7	0.00737	3376.7	-0.00124
3376.8	0.00726	3376.8	0.00342	3376.8	0.00137	3376.8	-0.00864
3376.89	-0.000129559	3376.89	0.00158	3376.89	-0.00484	3376.89	-0.01006
3376.99	-0.00991	3376.99	0.000551408	3376.99	-0.00682	3376.99	-0.00826
3377.09	-0.00861	3377.09	-0.00617	3377.09	-0.00855	3377.09	-0.00219
3377.19	-0.00285	3377.19	-0.01113	3377.19	-0.00637	3377.19	-0.002
3377.28	0.00333	3377.28	-0.0087	3377.28	-0.0033	3377.28	-0.00852
3377.38	0.0062	3377.38	-0.00112	3377.38	-0.00108	3377.38	-0.00715
3377.48	0.000391065	3377.48	-0.00104	3377.48	-0.00221	3377.48	0.000279175
3377.58	-0.00278	3377.58	-0.00682	3377.58	-0.01224	3377.58	-0.00439
3377.67	0.00125	3377.67	-0.00773	3377.67	-0.00839	3377.67	-0.00904
3377.77	0.00449	3377.77	-0.00414	3377.77	0.00311	3377.77	-0.00129
3377.87	-0.00242	3377.87	0.00469	3377.87	-0.000909262	3377.87	0.00661
3377.97	-0.01169	3377.97	0.00887	3377.97	-0.00479	3377.97	0.00252
3378.06	-0.00813	3378.06	0.00493	3378.06	-0.00173	3378.06	-0.00392
3378.16	-0.00151	3378.16	0.00106	3378.16	0.00128	3378.16	-0.000155607
3378.26	-0.00211	3378.26	-0.00253	3378.26	0.00812	3378.26	0.000301249
3378.36	-0.00119	3378.36	-0.00209	3378.36	0.01212	3378.36	-0.00873
3378.46	0.00137	3378.46	0.00424	3378.46	0.00631	3378.46	-0.01489
3378.55	-0.00307	3378.55	0.000932679	3378.55	-0.00498	3378.55	-0.00801
3378.65	-0.00668	3378.65	-0.00765	3378.65	-0.01619	3378.65	0.00451
3378.75	-0.00445	3378.75	-0.006	3378.75	-0.018	3378.75	0.00381
3378.85	-0.00392	3378.85	-0.00504	3378.85	-0.01654	3378.85	-0.00723
3378.94	-0.00578	3378.94	-0.00788	3378.94	-0.01642	3378.94	-0.00831
3379.04	-0.00701	3379.04	-0.00599	3379.04	-0.01089	3379.04	-0.00547
3379.14	-0.00665	3379.14	-0.00151	3379.14	-0.00314	3379.14	-0.00358
3379.24	-0.00571	3379.24	-0.00142	3379.24	0.00381	3379.24	0.00189
3379.33	-0.0049	3379.33	-0.00212	3379.33	0.00433	3379.33	0.00275
3379.43	-0.00197	3379.43	0.00407	3379.43	-0.000206921	3379.43	0.00561
3379.53	-7.1031e-05	3379.53	0.01018	3379.53	-0.00429	3379.53	0.00702
3379.63	-0.00196	3379.63	0.00845	3379.63	-0.00425	3379.63	0.000224326
3379.72	0.000467988	3379.72	0.00322	3379.72	0.000884216	3379.72	-0.00473
3379.82	0.00883	3379.82	-0.00266	3379.82	-0.00195	3379.82	-0.00179
3379.92	0.01177	3379.92	-0.00256	3379.92	-0.01106	3379.92	0.00352
3380.02	0.00632	3380.02	0.00187	3380.02	-0.01217	3380.02	0.00296
3380.12	0.00308	3380.12	-0.000182148	3380.12	-0.00278	3380.12	0.00097349
3380.21	0.0026	3380.21	-0.000673787	3380.21	-0.000418041	3380.21	0.00708
3380.31	0.00367	3380.31	-0.000265203	3380.31	-0.00337	3380.31	0.01118
3380.41	0.00134	3380.41	-0.00746	3380.41	0.00172	3380.41	0.0028
3380.51	-0.00578	3380.51	-0.01138	3380.51	0.00336	3380.51	8.27237e-06
3380.6	-0.00744	3380.6	-0.00623	3380.6	0.0003059	3380.6	-0.000794403
3380.7	-0.00703	3380.7	-0.000545582	3380.7	-0.000426402	3380.7	-0.00746
3380.8	-0.00253	3380.8	-0.0056	3380.8	-0.00314	3380.8	-0.00262
3380.9	0.00173	3380.9	-0.01457	3380.9	-0.00403	3380.9	0.00422
3380.99	-0.00292	3380.99	-0.01009	3380.99	-0.00057342	3380.99	0.00112
3381.09	-0.0058	3381.09	-0.00126	3381.09	-0.00186	3381.09	-0.00456
3381.19	0.00156	3381.19	0.00123	3381.19	0.00095668	3381.19	-0.00821
3381.29	0.00906	3381.29	0.0023	3381.29	0.00464	3381.29	-0.0066
3381.39	0.00439	3381.39	0.00516	3381.39	0.00367	3381.39	0.00107
3381.48	-0.00205	3381.48	0.00662	3381.48	0.00237	3381.48	0.00388
3381.58	0.000217152	3381.58	0.00381	3381.58	-0.00218	3381.58	0.00138
3381.68	0.00142	3381.68	-0.000857176	3381.68	-0.00857	3381.68	0.00301
3381.78	-0.00498	3381.78	-0.00346	3381.78	-0.01099	3381.78	0.00463
3381.87	-0.01018	3381.87	-0.00273	3381.87	0.000762979	3381.87	0.01165
3381.97	-0.00422	3381.97	-0.00228	3381.97	0.00974	3381.97	0.01154
3382.07	0.00671	3382.07	-0.004	3382.07	0.00628	3382.07	-0.00304
3382.17	0.011	3382.17	-0.00754	3382.17	0.00715	3382.17	-0.00757
3382.26	0.00694	3382.26	-0.01236	3382.26	0.00758	3382.26	-0.00367
3382.36	0.00392	3382.36	-0.01155	3382.36	0.0039	3382.36	0.000456433
3382.46	0.00674	3382.46	-0.000796418	3382.46	0.00181	3382.46	0.00249
3382.56	0.00691	3382.56	0.00438	3382.56	-0.000749005	3382.56	-0.00249
3382.65	0.00109	3382.65	0.00186	3382.65	0.00281	3382.65	0.00051262
3382.75	-0.00443	3382.75	0.00167	3382.75	0.00416	3382.75	0.00321
3382.85	-0.00597	3382.85	-0.000780253	3382.85	-0.01179	3382.85	-0.00537
3382.95	-0.00987	3382.95	-0.00603	3382.95	-0.0139	3382.95	-0.0117
3383.05	-0.01211	3383.05	-0.00991	3383.05	0.00263	3383.05	-0.01261
3383.14	-0.00638	3383.14	-0.00664	3383.14	0.00441	3383.14	-0.00358
3383.24	0.0007584	3383.24	0.00274	3383.24	-0.00277	3383.24	0.00645
3383.34	0.000728857	3383.34	0.00479	3383.34	-0.00926	3383.34	0.00675
3383.44	-0.00448	3383.44	-0.000671557	3383.44	-0.01097	3383.44	0.00317
3383.53	-0.00415	3383.53	-0.000743463	3383.53	-0.00465	3383.53	0.0045
3383.63	-0.00138	3383.63	0.00317	3383.63	0.00145	3383.63	0.00862
3383.73	-0.00754	3383.73	0.0049	3383.73	0.00154	3383.73	0.00482
3383.83	-0.01057	3383.83	0.00136	3383.83	5.92442e-05	3383.83	0.00199
3383.92	-0.00231	3383.92	-0.00539	3383.92	0.00145	3383.92	0.00826
3384.02	0.00085985	3384.02	-0.00319	3384.02	0.00261	3384.02	0.0058
3384.12	-0.00135	3384.12	0.000783292	3384.12	0.00193	3384.12	-0.00537
3384.22	-0.00306	3384.22	-0.00222	3384.22	-0.00491	3384.22	-0.00747
3384.31	-0.00374	3384.31	0.000247618	3384.31	-0.01267	3384.31	9.58978e-05
3384.41	0.00143	3384.41	0.00368	3384.41	-0.00573	3384.41	0.0011
3384.51	0.01249	3384.51	0.00299	3384.51	0.00887	3384.51	-0.00425
3384.61	0.01255	3384.61	0.00179	3384.61	0.0101	3384.61	-9.54066e-05
3384.71	-0.00127	3384.71	-0.00194	3384.71	-0.00122	3384.71	0.00561
3384.8	-0.00684	3384.8	-0.00345	3384.8	-0.00314	3384.8	-0.00323
3384.9	-0.00671	3384.9	-0.00264	3384.9	0.000291268	3384.9	-0.01759
3385	-0.00612	3385	-0.000611356	3385	-0.00384	3385	-0.01374
3385.1	0.00186	3385.1	-9.63063e-05	3385.1	0.0002627	3385.1	-0.00517
3385.19	0.00782	3385.19	-0.00298	3385.19	0.000344919	3385.19	-0.0093
3385.29	0.00127	3385.29	-0.00658	3385.29	-0.00291	3385.29	-0.00582
3385.39	-0.00878	3385.39	-0.01364	3385.39	0.00839	3385.39	0.000948072
3385.49	-0.00959	3385.49	-0.01365	3385.49	0.0105	3385.49	-0.00105
3385.58	-0.0064	3385.58	-0.000820387	3385.58	-0.00162	3385.58	-0.00382
3385.68	-0.00158	3385.68	0.00476	3385.68	-0.01176	3385.68	-0.00835
3385.78	0.00419	3385.78	0.00174	3385.78	-0.00634	3385.78	-0.00561
3385.88	0.00562	3385.88	-0.00141	3385.88	0.00881	3385.88	0.00532
3385.97	0.00197	3385.97	-0.004	3385.97	0.00933	3385.97	0.00606
3386.07	-0.00224	3386.07	-0.00397	3386.07	-0.00294	3386.07	-0.00789
3386.17	-0.00319	3386.17	-0.00598	3386.17	-0.01385	3386.17	-0.01164
3386.27	0.00127	3386.27	-0.00211	3386.27	-0.01176	3386.27	-0.00151
3386.37	0.00764	3386.37	0.00484	3386.37	-0.00151	3386.37	-0.000122831
3386.46	0.0029	3386.46	0.00115	3386.46	0.00418	3386.46	-0.007
3386.56	-0.00667	3386.56	-0.00774	3386.56	0.00529	3386.56	-0.00854
3386.66	-0.0093	3386.66	-0.01317	3386.66	0.00203	3386.66	0.000786868
3386.76	-0.00685	3386.76	-0.01381	3386.76	0.00183	3386.76	0.01048
3386.85	-0.00908	3386.85	-0.01326	3386.85	0.00487	3386.85	0.00718
3386.95	-0.01645	3386.95	-0.00848	3386.95	0.000345615	3386.95	-0.0052
3387.05	-0.01752	3387.05	-0.000251825	3387.05	-0.00532	3387.05	-0.00997
3387.15	-0.01279	3387.15	0.000629446	3387.15	-0.00543	3387.15	-0.00318
3387.24	-0.00975	3387.24	-0.00522	3387.24	7.87537e-05	3387.24	0.000218975
3387.34	-0.01051	3387.34	-0.01018	3387.34	0.00683	3387.34	-0.00437
3387.44	-0.00873	3387.44	-0.01156	3387.44	0.00203	3387.44	0.00451
3387.54	-0.00614	3387.54	-0.00669	3387.54	-0.000836798	3387.54	0.01661
3387.64	-0.00622	3387.64	0.00143	3387.64	0.0052	3387.64	0.00718
3387.73	-0.00025665	3387.73	0.00703	3387.73	0.00329	3387.73	-0.00446
3387.83	0.00595	3387.83	0.00608	3387.83	0.00425	3387.83	-0.00458
3387.93	0.00396	3387.93	-0.00176	3387.93	0.00952	3387.93	-0.00565
3388.03	0.00297	3388.03	-0.00627	3388.03	0.00583	3388.03	-0.0056
3388.12	0.00655	3388.12	-0.00547	3388.12	-0.00136	3388.12	0.000241048
3388.22	0.0069	3388.22	-0.00505	3388.22	-0.00981	3388.22	-0.00343
3388.32	-0.000150184	3388.32	-0.00263	3388.32	-0.01054	3388.32	-0.01356
3388.42	-0.00814	3388.42	-0.00477	3388.42	-0.0043	3388.42	-0.01621
3388.51	-0.00651	3388.51	-0.01278	3388.51	-0.00207	3388.51	-0.01162
3388.61	-0.000537029	3388.61	-0.01243	3388.61	-0.00341	3388.61	-0.00263
3388.71	0.00225	3388.71	-0.00653	3388.71	-0.0106	3388.71	-0.00214
3388.81	0.00726	3388.81	-0.00461	3388.81	-0.01752	3388.81	-0.00644
3388.9	0.01079	3388.9	-0.00633	3388.9	-0.01453	3388.9	-0.00507
3389	0.01156	3389	-0.00943	3389	-0.00751	3389	-0.00644

## Sheet: 2h
SPN7
1 cycle	99.4077	97.4503	103.142
2 cycle	98.1128	99.5884	97.5406
3 cycle	99.6788	99.5583	98.9861
4 cycle	99.1668	96.9082	96.2758
ICG
1 cycle	98.6857	100.983	100.332
2 cycle	59.4743	53.694	60.6482
3 cycle	9.05449	8.88605	9.42197
4 cycle	4.10999	4.40475	3.97474
PpIX
1 cycle	100.074	99.4838	100.442
2 cycle	26.1652	25.9698	26.9617
3 cycle	2.1674	2.20907	2.12574
4 cycle	0	0	0
AO
1 cycle	101.474	103.099	95.4265
2 cycle	60.1481	55.1906	70.0425
3 cycle	23.3269	22.5864	26.9062
4 cycle	8.92759	7.67279	8.41333
