# Supplementary material for: Precision cancer sono-immunotherapy using deep-tissue activatable semiconducting polymer immunomodulatory nanoparticles
Source: Nat Commun. 2022 Jul 12;13:4032. doi: 10.1038/s41467-022-31551-6 (PMC9276830; doi:10.1038/s41467-022-31551-6)
Supplement: Supplementary file 3 — Source Data [file 41467_2022_31551_MOESM3_ESM.zip › Source Data/Figures Source Data/Source Data/Source Data Fig. 3.xlsx]

## Sheet: 3c
zeta potential
SPIN0	-4	-4.63	-5.46	-5.52
SPINN	-7	-6.4	-7.3	-7.3
SPINA	-12.8	-12.4	-13.3	-12.9
SPIND1	-15.2	-14.7	-13.8	-13.3
SPIND2	-11.2	-11.4	-10.3	-12.2
size
SPIN0	23.92	22.73	24.24	24.57
SPINN	29.18	27.6	31.58	25.47
SPINA	55.86	61.19	63.98	70.72
SPIND1	71.15	70.72	83.04	75.19
SPIND2	73.35	71.61	72.99	78.89

## Sheet: 3e
SPIN0
20 μg/mL	1.60265	0.99475	1.16054	0.718431
40 μg/mL	1.71318	2.15529	1.76844	1.60265
60 μg/mL	3.03951	3.53689	4.69743	2.98425
80 μg/mL	5.02901	3.979	4.97375	3.92374
100 μg/mL	5.08428	4.64217	4.42111	4.97375
SPINN
20 μg/mL	1.71318	0.110528	0.828958	1.27107
40 μg/mL	2.15529	2.54214	2.32108	2.48687
60 μg/mL	2.98425	3.31583	3.09478	3.42636
80 μg/mL	4.36585	4.97375	4.53164	4.31058
100 μg/mL	5.13954	4.80796	4.97375	4.5869
SPINA
20 μg/mL	0.331583	0.607903	0.331583	0.552639
40 μg/mL	3.64742	1.43686	3.26057	2.48687
60 μg/mL	3.81321	2.5974	2.98425	3.48162
80 μg/mL	4.08953	3.86847	3.979	4.47637
100 μg/mL	4.75269	5.58165	5.25007	5.3606
SPIND1
20 μg/mL	1.21581	0.386847	0.663167	0.99475
40 μg/mL	3.20531	1.93424	2.37635	2.65267
60 μg/mL	4.14479	3.75794	3.979	3.42636
80 μg/mL	4.69743	4.08953	4.14479	4.53164
100 μg/mL	4.97375	5.85797	5.47112	5.08428
SPIND2
20 μg/mL	0.552639	0.110528	0.386847	0.828958
40 μg/mL	1.82371	1.54739	1.27107	2.04476
60 μg/mL	3.09478	3.75794	2.98425	3.31583
80 μg/mL	4.69743	3.53689	3.979	3.75794
100 μg/mL	5.13954	4.25532	5.02901	4.5869

## Sheet: 3g
0 cm		2 cm		4 cm		6 cm		8 cm		10 cm
Magnetic field	Intensity	Magnetic field	Intensity	Magnetic field	Intensity	Magnetic field	Intensity	Magnetic field	Intensity	Magnetic field	Intensity
3288.45	-0.000596027	3288.45	0.0192827	3288.45	0.0319547	3288.45	0.0244853	3288.45	0.0218234	3288.45	0.0177589
3288.55	0.0172155	3288.55	0.0236168	3288.55	0.0281167	3288.55	0.0157464	3288.55	0.0244747	3288.55	0.0386378
3288.65	0.0355963	3288.65	0.0321423	3288.65	0.0256987	3288.65	0.0113998	3288.65	0.0203531	3288.65	0.0371519
3288.74	0.0362918	3288.74	0.0309983	3288.74	0.0282891	3288.74	0.00992514	3288.74	0.0169862	3288.74	0.0286072
3288.84	0.0189661	3288.84	0.0249392	3288.84	0.0253436	3288.84	0.00876444	3288.84	0.0124753	3288.84	0.0384678
3288.94	0.00123606	3288.94	0.0237882	3288.94	0.0242071	3288.94	0.0166723	3288.94	0.0125268	3288.94	0.0349513
3289.04	0.00238896	3289.04	0.0254193	3289.04	0.0324	3289.04	0.0261321	3289.04	0.0225353	3289.04	0.0169928
3289.13	0.00632794	3289.13	0.0300833	3289.13	0.0349705	3289.13	0.0214708	3289.13	0.0296117	3289.13	0.00429423
3289.23	0.00412402	3289.23	0.0342648	3289.23	0.030191	3289.23	0.0162909	3289.23	0.0240639	3289.23	-0.00201256
3289.33	0.0138244	3289.33	0.0322333	3289.33	0.0307564	3289.33	0.0172376	3289.33	0.0121307	3289.33	0.00352166
3289.43	0.0211337	3289.43	0.0305006	3289.43	0.0293885	3289.43	0.0239848	3289.43	0.0143117	3289.43	0.0125904
3289.52	0.0107888	3289.52	0.0277642	3289.52	0.0317186	3289.52	0.0296276	3289.52	0.0233385	3289.52	0.0144188
3289.62	0.00882293	3289.62	0.0174878	3289.62	0.0379205	3289.62	0.0218712	3289.62	0.0211066	3289.62	0.0181929
3289.72	0.0229436	3289.72	0.015329	3289.72	0.0300756	3289.72	0.0164841	3289.72	0.0208871	3289.72	0.0212484
3289.82	0.0227242	3289.82	0.0239067	3289.82	0.0253449	3289.82	0.0189207	3289.82	0.0215033	3289.82	0.0200882
3289.91	0.0200192	3289.91	0.0256887	3289.91	0.0280135	3289.91	0.0197332	3289.91	0.0152473	3289.91	0.0224794
3290.01	0.024136	3290.01	0.025559	3290.01	0.0213365	3290.01	0.0227149	3290.01	0.0193536	3290.01	0.0247997
3290.11	0.0126871	3290.11	0.0252485	3290.11	0.0198962	3290.11	0.0179526	3290.11	0.0299263	3290.11	0.0198899
3290.21	0.0128253	3290.21	0.0213541	3290.21	0.0306865	3290.21	0.0076534	3290.21	0.0313567	3290.21	0.00617803
3290.31	0.0289783	3290.31	0.0245993	3290.31	0.037634	3290.31	0.0122275	3290.31	0.0241295	3290.31	0.00421054
3290.4	0.0273535	3290.4	0.0285871	3290.4	0.0343699	3290.4	0.0218436	3290.4	0.0180697	3290.4	0.00241687
3290.5	0.00920862	3290.5	0.0270305	3290.5	0.0286077	3290.5	0.0234906	3290.5	0.0115678	3290.5	-0.00498826
3290.6	-0.00235257	3290.6	0.0278716	3290.6	0.0320596	3290.6	0.0205861	3290.6	0.00950635	3290.6	0.0154888
3290.7	0.000352418	3290.7	0.026865	3290.7	0.0373096	3290.7	0.0167894	3290.7	0.0224059	3290.7	0.0347414
3290.79	0.0066107	3290.79	0.0248805	3290.79	0.0353256	3290.79	0.0159242	3290.79	0.0301611	3290.79	0.0332182
3290.89	0.0159513	3290.89	0.0287937	3290.89	0.0327923	3290.89	0.0155331	3290.89	0.0207283	3290.89	0.0273633
3290.99	0.019592	3290.99	0.027584	3290.99	0.0345904	3290.99	0.0124826	3290.99	0.0122551	3290.99	0.0175053
3291.09	0.0170616	3291.09	0.0200434	3291.09	0.0370115	3291.09	0.0187006	3291.09	0.0196265	3291.09	0.0134711
3291.18	0.0275396	3291.18	0.0205106	3291.18	0.0365058	3291.18	0.0223544	3291.18	0.0274473	3291.18	0.0235043
3291.28	0.0278556	3291.28	0.0250924	3291.28	0.0366462	3291.28	0.0156747	3291.28	0.0265386	3291.28	0.0272075
3291.38	0.0112452	3291.38	0.0222703	3291.38	0.0305808	3291.38	0.0192635	3291.38	0.0250627	3291.38	0.0273608
3291.48	0.00837695	3291.48	0.0179679	3291.48	0.0215449	3291.48	0.0215506	3291.48	0.0223611	3291.48	0.0387962
3291.57	0.00800062	3291.57	0.0239155	3291.57	0.0237045	3291.57	0.0174565	3291.57	0.0249211	3291.57	0.032179
3291.67	0.00310627	3291.67	0.0304877	3291.67	0.0264263	3291.67	0.0161309	3291.67	0.0313518	3291.67	0.00859232
3291.77	0.00854017	3291.77	0.0300193	3291.77	0.0255071	3291.77	0.0109319	3291.77	0.0305406	3291.77	0.0139089
3291.87	0.0171375	3291.87	0.0283911	3291.87	0.0278032	3291.87	0.00809303	3291.87	0.0282223	3291.87	0.0344916
3291.97	0.0352418	3291.97	0.02161	3291.97	0.0288442	3291.97	0.00616711	3291.97	0.0296509	3291.97	0.0321327
3292.06	0.0438277	3292.06	0.0208687	3292.06	0.0235288	3292.06	0.0066791	3292.06	0.0239345	3292.06	0.0201307
3292.16	0.0307706	3292.16	0.0301514	3292.16	0.0176705	3292.16	0.015931	3292.16	0.0134729	3292.16	0.0153936
3292.26	0.0235954	3292.26	0.0337365	3292.26	0.0205045	3292.26	0.0206946	3292.26	0.0152161	3292.26	0.0171344
3292.36	0.0117961	3292.36	0.0294676	3292.36	0.0277474	3292.36	0.0207608	3292.36	0.0196406	3292.36	0.0110401
3292.45	0.00207397	3292.45	0.0268351	3292.45	0.0332301	3292.45	0.0197442	3292.45	0.016408	3292.45	0.00830647
3292.55	0.00882085	3292.55	0.0300768	3292.55	0.0356744	3292.55	0.0171021	3292.55	0.0156079	3292.55	0.0102147
3292.65	0.0103844	3292.65	0.0292163	3292.65	0.0323051	3292.65	0.0149622	3292.65	0.013582	3292.65	0.0101581
3292.75	0.00405541	3292.75	0.0281622	3292.75	0.0261532	3292.75	0.0107431	3292.75	0.0106744	3292.75	0.0268998
3292.84	0.00468228	3292.84	0.0314198	3292.84	0.0270628	3292.84	0.00435769	3292.84	0.0146599	3292.84	0.0418826
3292.94	0.00498687	3292.94	0.0341797	3292.94	0.0300449	3292.94	0.00194799	3292.94	0.0190121	3292.94	0.0294905
3293.04	0.0152673	3293.04	0.0375617	3293.04	0.0261269	3293.04	0.00576918	3293.04	0.0182849	3293.04	0.00779271
3293.14	0.0395415	3293.14	0.0376961	3293.14	0.0276429	3293.14	0.00802926	3293.14	0.017405	3293.14	0.00433801
3293.24	0.0458269	3293.24	0.0302159	3293.24	0.0317173	3293.24	0.0152541	3293.24	0.0212127	3293.24	0.0128891
3293.33	0.027893	3293.33	0.0225303	3293.33	0.0309385	3293.33	0.0237438	3293.33	0.0283897	3293.33	0.019326
3293.43	0.00676352	3293.43	0.0237571	3293.43	0.0351814	3293.43	0.0215352	3293.43	0.0305921	3293.43	0.0198951
3293.53	0.00822725	3293.53	0.0239384	3293.53	0.0394814	3293.53	0.0205149	3293.53	0.0231668	3293.53	0.0266538
3293.63	0.00832809	3293.63	0.0211492	3293.63	0.0418269	3293.63	0.0206682	3293.63	0.0215886	3293.63	0.0352063
3293.72	-0.00859734	3293.72	0.0274625	3293.72	0.0378372	3293.72	0.0186626	3293.72	0.0252454	3293.72	0.0300764
3293.82	-0.00464693	3293.82	0.0347273	3293.82	0.0304538	3293.82	0.0171831	3293.82	0.0203825	3293.82	0.025383
3293.92	0.0136622	3293.92	0.0285877	3293.92	0.0334647	3293.92	0.011539	3293.92	0.0200318	3293.92	0.0317889
3294.02	0.0170886	3294.02	0.0208616	3294.02	0.0304756	3294.02	0.00800474	3294.02	0.0231711	3294.02	0.0355616
3294.11	0.00949242	3294.11	0.0234372	3294.11	0.0232551	3294.11	0.00806789	3294.11	0.0237849	3294.11	0.0215935
3294.21	0.0130831	3294.21	0.0277155	3294.21	0.0326667	3294.21	0.0114507	3294.21	0.0234225	3294.21	0.0078455
3294.31	0.0273005	3294.31	0.0350759	3294.31	0.0388821	3294.31	0.0202188	3294.31	0.022347	3294.31	0.00206535
3294.41	0.0288099	3294.41	0.0426753	3294.41	0.032541	3294.41	0.0207081	3294.41	0.0261811	3294.41	0.00961727
3294.5	0.0198914	3294.5	0.0411703	3294.5	0.0313622	3294.5	0.0211275	3294.5	0.019968	3294.5	0.0283844
3294.6	0.0156093	3294.6	0.0357873	3294.6	0.0323724	3294.6	0.0247175	3294.6	0.00950881	3294.6	0.0314322
3294.7	0.0100434	3294.7	0.0307653	3294.7	0.0331013	3294.7	0.0163909	3294.7	0.0114758	3294.7	0.0186023
3294.8	0.00871793	3294.8	0.0319568	3294.8	0.0315064	3294.8	0.00836711	3294.8	0.0135887	3294.8	0.00204089
3294.9	0.0215391	3294.9	0.0342389	3294.9	0.0273878	3294.9	0.0113814	3294.9	0.0147838	3294.9	0.00218381
3294.99	0.0350017	3294.99	0.0311486	3294.99	0.0287429	3294.99	0.017337	3294.99	0.0205775	3294.99	0.0270633
3295.09	0.0411591	3295.09	0.0310518	3295.09	0.0358103	3295.09	0.0154362	3295.09	0.0274013	3295.09	0.0403568
3295.19	0.0359934	3295.19	0.0238052	3295.19	0.0395179	3295.19	0.0142828	3295.19	0.0309275	3295.19	0.0326143
3295.29	0.0215526	3295.29	0.0169014	3295.29	0.0318	3295.29	0.0171266	3295.29	0.0285522	3295.29	0.023852
3295.38	0.0190316	3295.38	0.0291236	3295.38	0.0301744	3295.38	0.0160788	3295.38	0.0267875	3295.38	0.0139566
3295.48	0.0307321	3295.48	0.0406092	3295.48	0.0361179	3295.48	0.0158329	3295.48	0.0259254	3295.48	0.0210488
3295.58	0.0329256	3295.58	0.0318007	3295.58	0.0327737	3295.58	0.0174277	3295.58	0.0260916	3295.58	0.0277985
3295.68	0.0234873	3295.68	0.0196002	3295.68	0.0266186	3295.68	0.0211845	3295.68	0.0283842	3295.68	0.0140828
3295.77	0.0117816	3295.77	0.0216968	3295.77	0.0254981	3295.77	0.0230528	3295.77	0.0279494	3295.77	0.0123535
3295.87	0.00329547	3295.87	0.0228567	3295.87	0.0278321	3295.87	0.0208957	3295.87	0.0237763	3295.87	0.0191972
3295.97	0.00253658	3295.97	0.0230727	3295.97	0.0310635	3295.97	0.0172143	3295.97	0.0194867	3295.97	0.0207102
3296.07	0.00495465	3296.07	0.0269513	3296.07	0.0318904	3296.07	0.0171125	3296.07	0.0237181	3296.07	0.0259778
3296.16	0.0131518	3296.16	0.0209003	3296.16	0.0326224	3296.16	0.0217345	3296.16	0.0255404	3296.16	0.0398546
3296.26	0.0295823	3296.26	0.0176375	3296.26	0.0370923	3296.26	0.0252037	3296.26	0.0184406	3296.26	0.0469133
3296.36	0.0357575	3296.36	0.0262	3296.36	0.036309	3296.36	0.0249756	3296.36	0.0206603	3296.36	0.0347916
3296.46	0.0192822	3296.46	0.0317033	3296.46	0.0296064	3296.46	0.0174945	3296.46	0.0263773	3296.46	0.0245666
3296.56	0.00961094	3296.56	0.034702	3296.56	0.0258513	3296.56	0.00662269	3296.56	0.0189551	3296.56	0.026838
3296.65	0.0185181	3296.65	0.0358448	3296.65	0.0259288	3296.65	-0.00110368	3296.65	0.015148	3296.65	0.0252375
3296.75	0.0236224	3296.75	0.0307735	3296.75	0.0312821	3296.75	-2.882e-05	3296.75	0.023585	3296.75	0.0271547
3296.85	0.0250435	3296.85	0.025589	3296.85	0.0293218	3296.85	0.0114219	3296.85	0.0278109	3296.85	0.0387833
3296.95	0.0215952	3296.95	0.0191794	3296.95	0.0184808	3296.95	0.0202433	3296.95	0.0279225	3296.95	0.0279634
3297.04	0.0148359	3297.04	0.0161613	3297.04	0.0197192	3297.04	0.0183493	3297.04	0.026346	3297.04	0.0145437
3297.14	0.0183018	3297.14	0.0232235	3297.14	0.0278468	3297.14	0.0132828	3297.14	0.0219528	3297.14	0.0193028
3297.24	0.022929	3297.24	0.0325068	3297.24	0.0302321	3297.24	0.0148831	3297.24	0.0231791	3297.24	0.0158944
3297.34	0.0145198	3297.34	0.0328332	3297.34	0.0337474	3297.34	0.0188036	3297.34	0.024552	3297.34	0.014921
3297.43	-0.00610443	3297.43	0.0245336	3297.43	0.0385058	3297.43	0.0191427	3297.43	0.0197583	3297.43	0.0215136
3297.53	-0.0135177	3297.53	0.0225098	3297.53	0.0349186	3297.53	0.019269	3297.53	0.0197013	3297.53	0.0186178
3297.63	0.0106827	3297.63	0.0296448	3297.63	0.0313904	3297.63	0.0178005	3297.63	0.0183585	3297.63	0.00104426
3297.73	0.0263368	3297.73	0.0304325	3297.73	0.0294051	3297.73	0.015262	3297.73	0.0127101	3297.73	-0.0138188
3297.82	0.0152819	3297.82	0.0218923	3297.82	0.0259776	3297.82	0.0172493	3297.82	0.0155091	3297.82	-0.00719911
3297.92	0.0154139	3297.92	0.0190591	3297.92	0.0350346	3297.92	0.0206204	3297.92	0.0183799	3297.92	0.00928635
3298.02	0.0288702	3298.02	0.0244802	3298.02	0.046359	3298.02	0.0177766	3298.02	0.0164031	3298.02	0.0181478
3298.12	0.0345048	3298.12	0.0332587	3298.12	0.0450756	3298.12	0.0140216	3298.12	0.0145955	3298.12	0.0239395
3298.22	0.0341388	3298.22	0.0365844	3298.22	0.0359712	3298.22	0.0187711	3298.22	0.0142405	3298.22	0.0202312
3298.31	0.0306479	3298.31	0.0318113	3298.31	0.0307904	3298.31	0.025495	3298.31	0.0133404	3298.31	0.0125711
3298.41	0.0248543	3298.41	0.0347854	3298.41	0.0323487	3298.41	0.0221423	3298.41	0.0103445	3298.41	0.0200496
3298.51	0.019435	3298.51	0.0396378	3298.51	0.0326269	3298.51	0.0153154	3298.51	0.0135139	3298.51	0.0199878
3298.61	0.0107971	3298.61	0.0322638	3298.61	0.0349218	3298.61	0.0145821	3298.61	0.017611	3298.61	0.0174705
3298.7	0.00669699	3298.7	0.0259846	3298.7	0.0326635	3298.7	0.0177606	3298.7	0.015045	3298.7	0.0290012
3298.8	0.00488084	3298.8	0.0302347	3298.8	0.0258321	3298.8	0.0205021	3298.8	0.0159991	3298.8	0.0350723
3298.9	0.00541414	3298.9	0.0335933	3298.9	0.0278359	3298.9	0.0228737	3298.9	0.0256593	3298.9	0.0243644
3299	0.0227824	3299	0.0364612	3299	0.0352269	3299	0.0272878	3299	0.0293879	3299	0.0117676
3299.09	0.0428661	3299.09	0.0392492	3299.09	0.0364904	3299.09	0.0308472	3299.09	0.0256188	3299.09	0.0113569
3299.19	0.0482886	3299.19	0.0343006	3299.19	0.0335237	3299.19	0.0283051	3299.19	0.0268378	3299.19	0.0135123
3299.29	0.031253	3299.29	0.0268902	3299.29	0.0362808	3299.29	0.0225899	3299.29	0.027305	3299.29	0.0189191
3299.39	0.0120144	3299.39	0.0211662	3299.39	0.0386833	3299.39	0.018581	3299.39	0.0248837	3299.39	0.0211441
3299.49	0.011818	3299.49	0.0251276	3299.49	0.0339673	3299.49	0.0146838	3299.49	0.0203708	3299.49	0.0131982
3299.58	0.0144336	3299.58	0.030554	3299.58	0.0280596	3299.58	0.017359	3299.58	0.0177662	3299.58	0.0120831
3299.68	0.00836967	3299.68	0.027574	3299.68	0.0236782	3299.68	0.0242815	3299.68	0.0193886	3299.68	0.0182817
3299.78	0.00598383	3299.78	0.026521	3299.78	0.0255378	3299.78	0.0219381	3299.78	0.0148359	3299.78	0.0217055
3299.88	0.0102077	3299.88	0.0253025	3299.88	0.0313821	3299.88	0.0191145	3299.88	0.0109798	3299.88	0.0301601
3299.97	0.00352522	3299.97	0.0312607	3299.97	0.0274955	3299.97	0.0163394	3299.97	0.00804398	3299.97	0.0479087
3300.07	0.00821893	3300.07	0.044496	3300.07	0.0213853	3300.07	0.0119357	3300.07	0.00589058	3300.07	0.0527978
3300.17	0.0354373	3300.17	0.044935	3300.17	0.0189205	3300.17	0.0179875	3300.17	0.0171291	3300.17	0.0330327
3300.27	0.0462811	3300.27	0.0349662	3300.27	0.0165506	3300.27	0.0222551	3300.27	0.0270892	3300.27	0.0119672
3300.36	0.0402214	3300.36	0.0295638	3300.36	0.022384	3300.36	0.0228314	3300.36	0.0271229	3300.36	0.0148978
3300.46	0.030571	3300.46	0.0291289	3300.46	0.0320615	3300.46	0.0267667	3300.46	0.0275337	3300.46	0.026941
3300.56	0.0200515	3300.56	0.0302435	3300.56	0.0397724	3300.56	0.0290789	3300.56	0.0197031	3300.56	0.0338877
3300.66	0.0159597	3300.66	0.0342143	3300.66	0.0499872	3300.66	0.0273271	3300.66	0.00865162	3300.66	0.0430041
3300.75	0.0104748	3300.75	0.0355619	3300.75	0.0495551	3300.75	0.0221778	3300.75	0.0143858	3300.75	0.0454364
3300.85	0.00890298	3300.85	0.030517	3300.85	0.0356096	3300.85	0.0190244	3300.85	0.0267421	3300.85	0.0354329
3300.95	0.0131299	3300.95	0.0299941	3300.95	0.0286474	3300.95	0.0180212	3300.95	0.0280445	3300.95	0.0202479
3301.05	0.0207989	3301.05	0.031853	3301.05	0.0279212	3301.05	0.0175356	3301.05	0.0273087	3301.05	0.017119
3301.15	0.0298838	3301.15	0.0275189	3301.15	0.0248288	3301.15	0.0232061	3301.15	0.0317228	3301.15	0.0211042
3301.24	0.0186148	3301.24	0.0282901	3301.24	0.0282487	3301.24	0.029326	3301.24	0.0248493	3301.24	0.00924
3301.34	0.00916392	3301.34	0.0307771	3301.34	0.0361135	3301.34	0.0259377	3301.34	0.0187325	3301.34	-0.00349075
3301.44	0.0281924	3301.44	0.0299553	3301.44	0.0377955	3301.44	0.0278967	3301.44	0.0243631	3301.44	0.007991
3301.54	0.0348707	3301.54	0.0295122	3301.54	0.0387455	3301.54	0.0349958	3301.54	0.0200716	3301.54	0.0278063
3301.63	0.0222179	3301.63	0.0268503	3301.63	0.0409455	3301.63	0.0321183	3301.63	0.0136617	3301.63	0.0341388
3301.73	0.019225	3301.73	0.0274643	3301.73	0.0370538	3301.73	0.0244305	3301.73	0.0201035	3301.73	0.0328473
3301.83	0.019488	3301.83	0.0309866	3301.83	0.0289891	3301.83	0.0222281	3301.83	0.028004	3301.83	0.0247842
3301.93	0.0166957	3301.93	0.0284116	3301.93	0.0235699	3301.93	0.0181218	3301.93	0.0315781	3301.93	0.0175194
3302.02	0.0147454	3302.02	0.0257058	3302.02	0.0300462	3302.02	0.0128597	3302.02	0.029562	3302.02	0.0286728
3302.12	0.0152226	3302.12	0.0291594	3302.12	0.0368776	3302.12	0.0211177	3302.12	0.0205229	3302.12	0.0260512
3302.22	0.0113616	3302.22	0.0283277	3302.22	0.0340064	3302.22	0.0264233	3302.22	0.0175926	3302.22	0.00336328
3302.32	0.00515217	3302.32	0.0289575	3302.32	0.0296314	3302.32	0.021832	3302.32	0.0267047	3302.32	0.0129419
3302.41	0.00839047	3302.41	0.0363919	3302.41	0.0190609	3302.41	0.0217829	3302.41	0.0357383	3302.41	0.0275256
3302.51	0.011424	3302.51	0.0364471	3302.51	0.0181756	3302.51	0.019808	3302.51	0.0362485	3302.51	0.00699052
3302.61	0.00243574	3302.61	0.0309426	3302.61	0.0307776	3302.61	0.016202	3302.61	0.031304	3302.61	-0.00399679
3302.71	0.00528108	3302.71	0.0271837	3302.71	0.0339891	3302.71	0.0176067	3302.71	0.024948	3302.71	0.0138652
3302.81	0.0119531	3302.81	0.0278059	3302.81	0.0300391	3302.81	0.0178115	3302.81	0.0217222	3302.81	0.0265431
3302.9	0.00408348	3302.9	0.0318348	3302.9	0.0262212	3302.9	0.0132993	3302.9	0.0202568	3302.9	0.0247546
3303	0.0202833	3303	0.0269055	3303	0.0281853	3303	0.00567782	3303	0.0170157	3303	0.0381511
3303.1	0.0342802	3303.1	0.0194823	3303.1	0.0364205	3303.1	0.00463913	3303.1	0.0159862	3303.1	0.047328
3303.2	0.0217668	3303.2	0.0172542	3303.2	0.0335487	3303.2	0.0138904	3303.2	0.0145201	3303.2	0.0303983
3303.29	0.0202646	3303.29	0.0181006	3303.29	0.0198429	3303.29	0.019662	3303.29	0.014216	3303.29	0.0278758
3303.39	0.0322291	3303.39	0.0268926	3303.39	0.0203205	3303.39	0.0197687	3303.39	0.0160107	3303.39	0.0307369
3303.49	0.0425709	3303.49	0.0317315	3303.49	0.031866	3303.49	0.0208001	3303.49	0.0188527	3303.49	0.0293192
3303.59	0.0327801	3303.59	0.029538	3303.59	0.0331199	3303.59	0.018494	3303.59	0.0242815	3303.59	0.0354561
3303.68	0.0194111	3303.68	0.0246457	3303.68	0.027491	3303.68	0.014281	3303.68	0.0263031	3303.68	0.0350466
3303.78	0.0186719	3303.78	0.0187357	3303.78	0.0238577	3303.78	0.0150983	3303.78	0.0238977	3303.78	0.0306172
3303.88	0.00872209	3303.88	0.0237453	3303.88	0.0270026	3303.88	0.0190955	3303.88	0.0173504	3303.88	0.02618
3303.98	0.0103407	3303.98	0.0308522	3303.98	0.0288487	3303.98	0.0212526	3303.98	0.0135979	3303.98	0.0208647
3304.07	0.0321834	3304.07	0.0319381	3304.07	0.0265897	3304.07	0.0264356	3304.07	0.0154883	3304.07	0.0100911
3304.17	0.0354861	3304.17	0.0311574	3304.17	0.0330667	3304.17	0.0343912	3304.17	0.0182279	3304.17	0.00493161
3304.27	0.0305575	3304.27	0.0231402	3304.27	0.0409558	3304.27	0.0314174	3304.27	0.0212391	3304.27	0.0109448
3304.37	0.0320441	3304.37	0.0158713	3304.37	0.0407205	3304.37	0.0210993	3304.37	0.018746	3304.37	0.0151232
3304.47	0.017071	3304.47	0.0211293	3304.47	0.0331224	3304.47	0.0200367	3304.47	0.0189146	3304.47	0.0247379
3304.56	-0.00488707	3304.56	0.03078	3304.56	0.0261679	3304.56	0.0254588	3304.56	0.0237616	3304.56	0.0313086
3304.66	-0.00553265	3304.66	0.0327293	3304.66	0.0281705	3304.66	0.0239774	3304.66	0.0267145	3304.66	0.0195616
3304.76	0.0154773	3304.76	0.0299753	3304.76	0.0363372	3304.76	0.0176785	3304.76	0.0314076	3304.76	0.0125196
3304.86	0.0243626	3304.86	0.0346005	3304.86	0.0478724	3304.86	0.0166024	3304.86	0.028646	3304.86	0.0324842
3304.95	0.010138	3304.95	0.0403779	3304.95	0.0499077	3304.95	0.0172333	3304.95	0.0205211	3304.95	0.0450527
3305.05	0.00455545	3305.05	0.0353266	3305.05	0.039559	3305.05	0.0164086	3305.05	0.0168293	3305.05	0.0408345
3305.15	0.00450763	3305.15	0.028519	3305.15	0.03165	3305.15	0.0205603	3305.15	0.0150873	3305.15	0.0461485
3305.25	-3.54352e-05	3305.25	0.027992	3305.25	0.0265949	3305.25	0.0211305	3305.25	0.0137494	3305.25	0.0429243
3305.34	0.00487252	3305.34	0.028897	3305.34	0.0297462	3305.34	0.0147464	3305.34	0.0164418	3305.34	0.0322125
3305.44	0.0131705	3305.44	0.0283295	3305.44	0.0351596	3305.44	0.013089	3305.44	0.0223164	3305.44	0.0340487
3305.54	0.0132287	3305.54	0.0264747	3305.54	0.0294763	3305.54	0.0188202	3305.54	0.0178661	3305.54	0.0418762
3305.64	0.0112815	3305.64	0.0300363	3305.64	0.0287814	3305.64	0.0235776	3305.64	0.0138677	3305.64	0.0430402
3305.74	0.0119801	3305.74	0.0391858	3305.74	0.0278013	3305.74	0.0232784	3305.74	0.0194983	3305.74	0.0340731
3305.83	0.0131362	3305.83	0.0410042	3305.83	0.0198449	3305.83	0.0225316	3305.83	0.0188839	3305.83	0.0303957
3305.93	0.00761598	3305.93	0.0386129	3305.93	0.0263679	3305.93	0.0185216	3305.93	0.0210048	3305.93	0.0360458
3306.03	0.00540479	3306.03	0.0322808	3306.03	0.0386481	3306.03	0.0153736	3306.03	0.0297264	3306.03	0.0263281
3306.13	0.0133368	3306.13	0.0198861	3306.13	0.0380942	3306.13	0.0138904	3306.13	0.0300041	3306.13	0.0119698
3306.22	0.0107004	3306.22	0.020844	3306.22	0.0319571	3306.22	0.00598746	3306.22	0.021312	3306.22	0.0070343
3306.32	0.0128295	3306.32	0.0301162	3306.32	0.0318679	3306.32	0.00352258	3306.32	0.0157256	3306.32	0.00409079
3306.42	0.0189245	3306.42	0.0266913	3306.42	0.0278712	3306.42	0.00981845	3306.42	0.0193303	3306.42	0.00309416
3306.52	0.00311667	3306.52	0.0199242	3306.52	0.0197038	3306.52	0.0173958	3306.52	0.0215499	3306.52	0.00844038
3306.61	-0.013474	3306.61	0.023652	3306.61	0.0215904	3306.61	0.0235948	3306.61	0.0212918	3306.61	0.0243091
3306.71	-0.00600463	3306.71	0.0326242	3306.71	0.0213603	3306.71	0.0180672	3306.71	0.0220325	3306.71	0.0212819
3306.81	0.0163204	3306.81	0.0329705	3306.81	0.0242103	3306.81	0.0141547	3306.81	0.0181457	3306.81	0.0107208
3306.91	0.0230257	3306.91	0.0288718	3306.91	0.0325551	3306.91	0.0168103	3306.91	0.0108455	3306.91	0.0249555
3307	0.0268316	3307	0.0311011	3307	0.0293526	3307	0.0172812	3307	0.0107167	3307	0.0317747
3307.1	0.0337469	3307.1	0.0336391	3307.1	0.0324936	3307.1	0.0231448	3307.1	0.0156937	3307.1	0.0107324
3307.2	0.0272651	3307.2	0.0336819	3307.2	0.0412404	3307.2	0.024235	3307.2	0.0174847	3307.2	0.003756
3307.3	0.0316054	3307.3	0.0266977	3307.3	0.0344756	3307.3	0.0211342	3307.3	0.0201881	3307.3	0.0306699
3307.4	0.035405	3307.4	0.0184968	3307.4	0.0255346	3307.4	0.0231067	3307.4	0.0179207	3307.4	0.0418169
3307.49	0.0263243	3307.49	0.0191577	3307.49	0.0287782	3307.49	0.0220736	3307.49	0.0143736	3307.49	0.0285376
3307.59	0.0338727	3307.59	0.0253125	3307.59	0.0333679	3307.59	0.0198159	3307.59	0.0216646	3307.59	0.0220776
3307.69	0.0467448	3307.69	0.0327381	3307.69	0.0312699	3307.69	0.0223231	3307.69	0.0262976	3307.69	0.0270324
3307.79	0.034801	3307.79	0.0310653	3307.79	0.0346744	3307.79	0.0225218	3307.79	0.0262878	3307.79	0.0310859
3307.88	0.0247774	3307.88	0.0244356	3307.88	0.0372224	3307.88	0.0165809	3307.88	0.0264429	3307.88	0.0177242
3307.98	0.0251714	3307.98	0.0239954	3307.98	0.0322295	3307.98	0.00966639	3307.98	0.0172585	3307.98	0.00800259
3308.08	0.0146862	3308.08	0.0260802	3308.08	0.0358853	3308.08	0.0100919	3308.08	0.00548222	3308.08	0.0118835
3308.18	0.00680614	3308.18	0.02779	3308.18	0.0379679	3308.18	0.0169268	3308.18	0.00591756	3308.18	0.00869147
3308.27	0.00673025	3308.27	0.0285138	3308.27	0.0364846	3308.27	0.0215996	3308.27	0.0141657	3308.27	0.0197612
3308.37	0.014261	3308.37	0.0270076	3308.37	0.0389115	3308.37	0.0234103	3308.37	0.0164841	3308.37	0.0355037
3308.47	0.0249656	3308.47	0.0262299	3308.47	0.0313237	3308.47	0.0228026	3308.47	0.015706	3308.47	0.0318919
3308.57	0.0293786	3308.57	0.0288448	3308.57	0.0264712	3308.57	0.024563	3308.57	0.0195811	3308.57	0.026744
3308.66	0.0309088	3308.66	0.0301009	3308.66	0.0300083	3308.66	0.0264074	3308.66	0.0236629	3308.66	0.0235468
3308.76	0.0230008	3308.76	0.026028	3308.76	0.0266859	3308.76	0.0207093	3308.76	0.0206731	3308.76	0.0350762
3308.86	0.0111828	3308.86	0.0260327	3308.86	0.0243179	3308.86	0.010775	3308.86	0.0114206	3308.86	0.0382721
3308.96	0.0137537	3308.96	0.0303198	3308.96	0.0298577	3308.96	0.00585256	3308.96	0.00952965	3308.96	0.0224047
3309.06	0.0197084	3309.06	0.0281252	3309.06	0.0298827	3309.06	0.0101287	3309.06	0.022084	3309.06	0.0153923
3309.15	0.0164857	3309.15	0.028468	3309.15	0.0251103	3309.15	0.0169304	3309.15	0.0322569	3309.15	0.0164262
3309.25	0.0149689	3309.25	0.035164	3309.25	0.0252564	3309.25	0.0224795	3309.25	0.0317111	3309.25	0.018659
3309.35	0.0170055	3309.35	0.0424364	3309.35	0.0279038	3309.35	0.0275582	3309.35	0.0261517	3309.35	0.0139501
3309.45	0.0151103	3309.45	0.0454322	3309.45	0.029084	3309.45	0.0339522	3309.45	0.0205861	3309.45	0.0112732
3309.54	0.01363	3309.54	0.0367934	3309.54	0.0239917	3309.54	0.0351828	3309.54	0.0214518	3309.54	0.0186242
3309.64	0.0219892	3309.64	0.0312261	3309.64	0.0199821	3309.64	0.0250038	3309.64	0.0212409	3309.64	0.0239267
3309.74	0.0234675	3309.74	0.0366883	3309.74	0.0208468	3309.74	0.0153479	3309.74	0.0187368	3309.74	0.0209754
3309.84	0.0108387	3309.84	0.0365962	3309.84	0.0242955	3309.84	0.0163749	3309.84	0.0185853	3309.84	0.0196414
3309.93	0.0175086	3309.93	0.0330081	3309.93	0.0258904	3309.93	0.0240651	3309.93	0.0124587	3309.93	0.0221626
3310.03	0.0403181	3310.03	0.0343874	3310.03	0.0205737	3310.03	0.0265306	3310.03	0.0121797	3310.03	0.0259186
3310.13	0.0507586	3310.13	0.0286493	3310.13	0.0201865	3310.13	0.0181684	3310.13	0.0180819	3310.13	0.0338929
3310.23	0.0406289	3310.23	0.0229113	3310.23	0.0242487	3310.23	0.0156459	3310.23	0.0148696	3310.23	0.0448222
3310.32	0.0223988	3310.32	0.0265381	3310.32	0.0240353	3310.32	0.0250885	3310.32	0.0130853	3310.32	0.0418427
3310.42	0.00973672	3310.42	0.0259869	3310.42	0.0275776	3310.42	0.0305842	3310.42	0.0179109	3310.42	0.0275217
3310.52	0.0109478	3310.52	0.0347954	3310.52	0.0320058	3310.52	0.0305069	3310.52	0.0244348	3310.52	0.0309584
3310.62	0.0242431	3310.62	0.0519192	3310.62	0.0287731	3310.62	0.0264264	3310.62	0.026029	3310.62	0.0305399
3310.72	0.0253221	3310.72	0.0452549	3310.72	0.0256468	3310.72	0.0216241	3310.72	0.0194658	3310.72	0.00627975
3310.81	0.0267401	3310.81	0.0308851	3310.81	0.0217218	3310.81	0.0223789	3310.81	0.0128076	3310.81	0.00526381
3310.91	0.0381922	3310.91	0.0247702	3310.91	0.0159622	3310.91	0.0222673	3310.91	0.0145912	3310.91	0.0184143
3311.01	0.0358458	3311.01	0.0211451	3311.01	0.0161519	3311.01	0.0204064	3311.01	0.022623	3311.01	0.0170301
3311.11	0.0241911	3311.11	0.022889	3311.11	0.0192083	3311.11	0.021778	3311.11	0.0219185	3311.11	0.0238468
3311.2	0.0175367	3311.2	0.0202324	3311.2	0.0200263	3311.2	0.019009	3311.2	0.0153405	3311.2	0.0211583
3311.3	0.0147693	3311.3	0.0281416	3311.3	0.0210282	3311.3	0.014747	3311.3	0.0193873	3311.3	0.0203174
3311.4	0.0122619	3311.4	0.0421793	3311.4	0.0243558	3311.4	0.0157986	3311.4	0.0258788	3311.4	0.030921
3311.5	0.00823141	3311.5	0.0422392	3311.5	0.0243391	3311.5	0.0186467	3311.5	0.0209883	3311.5	0.0275732
3311.59	0.00657536	3311.59	0.0372635	3311.59	0.0239801	3311.59	0.0265465	3311.59	0.0115856	3311.59	0.0254744
3311.69	0.0117722	3311.69	0.0289951	3311.69	0.0314788	3311.69	0.0255624	3311.69	0.0155318	3311.69	0.0183139
3311.79	0.0135593	3311.79	0.0270076	3311.79	0.0364782	3311.79	0.01653	3311.79	0.0271039	3311.79	0.00831806
3311.89	0.0159046	3311.89	0.0328825	3311.89	0.0319968	3311.89	0.0171021	3311.89	0.0233919	3311.89	0.0192461
3311.99	0.0240102	3311.99	0.0341544	3311.99	0.0272699	3311.99	0.0185246	3311.99	0.0144766	3311.99	0.0185289
3312.08	0.0131091	3312.08	0.0312484	3312.08	0.0288141	3312.08	0.0168753	3312.08	0.0151609	3312.08	0.0149918
3312.18	0.00115082	3312.18	0.0316499	3312.18	0.0317	3312.18	0.017462	3312.18	0.0177423	3312.18	0.0439956
3312.28	0.0104592	3312.28	0.0309778	3312.28	0.0304686	3312.28	0.0237634	3312.28	0.0201795	3312.28	0.0576534
3312.38	0.0193539	3312.38	0.0268932	3312.38	0.0302135	3312.38	0.0277134	3312.38	0.0226794	3312.38	0.0387936
3312.47	0.0224082	3312.47	0.0293531	3312.47	0.0316808	3312.47	0.0278287	3312.47	0.0236776	3312.47	0.0224369
3312.57	0.0165356	3312.57	0.0361595	3312.57	0.0324615	3312.57	0.0341208	3312.57	0.0237886	3312.57	0.0179997
3312.67	0.00849546	3312.67	0.0409214	3312.67	0.0295763	3312.67	0.0294682	3312.67	0.0234881	3312.67	0.0114689
3312.77	0.0101422	3312.77	0.0427533	3312.77	0.0309032	3312.77	0.0150615	3312.77	0.0231466	3312.77	0.0101529
3312.86	0.0135374	3312.86	0.0412742	3312.86	0.0399558	3312.86	0.0179084	3312.86	0.0246139	3312.86	0.0270942
3312.96	0.0210141	3312.96	0.0350624	3312.96	0.0417705	3312.96	0.0258856	3312.96	0.0274767	3312.96	0.0382013
3313.06	0.0253575	3313.06	0.0266355	3313.06	0.0364667	3313.06	0.0245195	3313.06	0.0285215	3313.06	0.0342302
3313.16	0.0184307	3313.16	0.0210676	3313.16	0.0276135	3313.16	0.0229712	3313.16	0.0253429	3313.16	0.0203033
3313.25	0.0239582	3313.25	0.0247432	3313.25	0.0207276	3313.25	0.0237984	3313.25	0.0200802	3313.25	0.00527411
3313.35	0.0372326	3313.35	0.0315565	3313.35	0.0211776	3313.35	0.0286576	3313.35	0.0188913	3313.35	0.00170353
3313.45	0.0309567	3313.45	0.0325602	3313.45	0.0184526	3313.45	0.0354808	3313.45	0.0200397	3313.45	0.00357187
3313.55	0.0236089	3313.55	0.0381721	3313.55	0.0173801	3313.55	0.0387355	3313.55	0.0194585	3313.55	0.0119376
3313.65	0.0264147	3313.65	0.0387456	3313.65	0.0271635	3313.65	0.032114	3313.65	0.0184265	3313.65	0.0112101
3313.74	0.020434	3313.74	0.029025	3313.74	0.0323538	3313.74	0.0160984	3313.74	0.0194603	3313.74	-9.78595e-05
3313.84	0.0143878	3313.84	0.0230709	3313.84	0.0284346	3313.84	0.0115193	3313.84	0.0205615	3313.84	0.00403156
3313.94	0.0239572	3313.94	0.0202347	3313.94	0.0236538	3313.94	0.0195167	3313.94	0.0192144	3313.94	0.00764721
3314.04	0.0331242	3314.04	0.0181687	3314.04	0.027325	3314.04	0.0229651	3314.04	0.016695	3314.04	0.0068888
3314.13	0.0191948	3314.13	0.0184369	3314.13	0.0352994	3314.13	0.0225586	3314.13	0.0173443	3314.13	0.0171512
3314.23	0.0027788	3314.23	0.0245512	3314.23	0.0347269	3314.23	0.019914	3314.23	0.0213513	3314.23	0.0327302
3314.33	-0.00077137	3314.33	0.0401155	3314.33	0.0321801	3314.33	0.0162296	3314.33	0.0244729	3314.33	0.0453064
3314.43	0.000440782	3314.43	0.0491253	3314.43	0.0346391	3314.43	0.0138965	3314.43	0.0222269	3314.43	0.0363085
3314.52	0.00191387	3314.52	0.0438539	3314.52	0.0397526	3314.52	0.0177901	3314.52	0.0152105	3314.52	0.0206741
3314.62	0.00775944	3314.62	0.0396806	3314.62	0.0359718	3314.62	0.0201415	3314.62	0.01346	3314.62	0.0259057
3314.72	0.0234956	3314.72	0.0299407	3314.72	0.0291256	3314.72	0.0172395	3314.72	0.0146152	3314.72	0.0388773
3314.82	0.0262619	3314.82	0.0222157	3314.82	0.0298359	3314.82	0.021125	3314.82	0.0126935	3314.82	0.0352706
3314.91	0.0180586	3314.91	0.0263714	3314.91	0.0239987	3314.91	0.0189741	3314.91	0.0180353	3314.91	0.0190298
3315.01	0.0145614	3315.01	0.0238709	3315.01	0.0191667	3315.01	0.0120577	3315.01	0.0258629	3315.01	0.0189165
3315.11	0.00853081	3315.11	0.01969	3315.11	0.0237186	3315.11	0.013796	3315.11	0.021767	3315.11	0.0243851
3315.21	-0.000503157	3315.21	0.0250161	3315.21	0.0241654	3315.21	0.020778	3315.21	0.0216278	3315.21	0.0173456
3315.31	0.00426021	3315.31	0.0327868	3315.31	0.0269724	3315.31	0.0296755	3315.31	0.027126	3315.31	0.0164249
3315.4	0.0195847	3315.4	0.034013	3315.4	0.0259686	3315.4	0.0307933	3315.4	0.021312	3315.4	0.0217905
3315.5	0.0299795	3315.5	0.0331055	3315.5	0.0175295	3315.5	0.0265656	3315.5	0.0177876	3315.5	0.0169915
3315.6	0.0302799	3315.6	0.0372037	3315.6	0.0221487	3315.6	0.0231245	3315.6	0.0222839	3315.6	0.0111186
3315.7	0.0242555	3315.7	0.0394605	3315.7	0.0295974	3315.7	0.0146225	3315.7	0.0165196	3315.7	0.015373
3315.79	0.0265343	3315.79	0.0360221	3315.79	0.0271019	3315.79	0.00920223	3315.79	0.0155576	3315.79	0.0204436
3315.89	0.0233345	3315.89	0.0315824	3315.89	0.0278564	3315.89	0.00846767	3315.89	0.028237	3315.89	0.0168512
3315.99	0.0222148	3315.99	0.0287808	3315.99	0.026534	3315.99	0.0097228	3315.99	0.0297399	3315.99	0.0193916
3316.09	0.0303932	3316.09	0.0327211	3316.09	0.0204929	3316.09	0.0116763	3316.09	0.0284216	3316.09	0.0209986
3316.18	0.0267983	3316.18	0.0397393	3316.18	0.0255673	3316.18	0.0140412	3316.18	0.0301844	3316.18	0.0129664
3316.28	0.0277891	3316.28	0.036774	3316.28	0.0295564	3316.28	0.0251363	3316.28	0.0251443	3316.28	0.0189925
3316.38	0.0339236	3316.38	0.034857	3316.38	0.027134	3316.38	0.0315769	3316.38	0.0196357	3316.38	0.0306017
3316.48	0.032961	3316.48	0.0408827	3316.48	0.0293481	3316.48	0.0259315	3316.48	0.0176141	3316.48	0.0305734
3316.57	0.033381	3316.57	0.0378657	3316.57	0.0321135	3316.57	0.0145171	3316.57	0.0167845	3316.57	0.025522
3316.67	0.0325847	3316.67	0.0241509	3316.67	0.0359705	3316.67	0.0121981	3316.67	0.015958	3316.67	0.0362441
3316.77	0.0207781	3316.77	0.0158449	3316.77	0.0384026	3316.77	0.0227603	3316.77	0.0157992	3316.77	0.0482563
3316.87	0.0119791	3316.87	0.0215384	3316.87	0.0348071	3316.87	0.0193334	3316.87	0.0205021	3316.87	0.0438952
3316.97	0.0184224	3316.97	0.0262446	3316.97	0.0272949	3316.97	0.0141958	3316.97	0.0237236	3316.97	0.0492285
3317.06	0.0275843	3317.06	0.0220244	3317.06	0.0243064	3317.06	0.0219865	3317.06	0.0257402	3317.06	0.0563555
3317.16	0.0335619	3317.16	0.0246357	3317.16	0.0309769	3317.16	0.0189796	3317.16	0.0315511	3317.16	0.0502071
3317.26	0.0317998	3317.26	0.0325385	3317.26	0.0382821	3317.26	0.012761	3317.26	0.0261308	3317.26	0.0392816
3317.36	0.032436	3317.36	0.0369577	3317.36	0.0432699	3317.36	0.0168054	3317.36	0.0249922	3317.36	0.0358913
3317.45	0.0402433	3317.45	0.0342231	3317.45	0.0411263	3317.45	0.0199705	3317.45	0.0319141	3317.45	0.0391026
3317.55	0.04071	3317.55	0.0270029	3317.55	0.0344577	3317.55	0.0190569	3317.55	0.0241252	3317.55	0.0302811
3317.65	0.0346222	3317.65	0.0256928	3317.65	0.0404314	3317.65	0.0179728	3317.65	0.0165503	3317.65	0.0276054
3317.75	0.0350474	3317.75	0.0264688	3317.75	0.0432769	3317.75	0.0185553	3317.75	0.0187012	3317.75	0.042802
3317.84	0.0370944	3317.84	0.0294511	3317.84	0.0297301	3317.84	0.0217314	3317.84	0.0193003	3317.84	0.0528854
3317.94	0.0292829	3317.94	0.0347343	3317.94	0.02455	3317.94	0.0232245	3317.94	0.0149089	3317.94	0.041571
3318.04	0.0216004	3318.04	0.0370417	3318.04	0.0291897	3318.04	0.0221993	3318.04	0.0114243	3318.04	0.0157567
3318.14	0.0155095	3318.14	0.0407037	3318.14	0.0242833	3318.14	0.0223035	3318.14	0.0149138	3318.14	0.00969324
3318.24	0.0105975	3318.24	0.0473627	3318.24	0.0208705	3318.24	0.0217517	3318.24	0.0193144	3318.24	0.0146931
3318.33	0.00953297	3318.33	0.0468292	3318.33	0.0287519	3318.33	0.0214813	3318.33	0.0204898	3318.33	0.00498182
3318.43	0.00868571	3318.43	0.037412	3318.43	0.0288013	3318.43	0.0198681	3318.43	0.0240682	3318.43	0.00538871
3318.53	0.0128773	3318.53	0.0394394	3318.53	0.0308833	3318.53	0.014346	3318.53	0.0350412	3318.53	0.0233562
3318.63	0.0155646	3318.63	0.050483	3318.63	0.170626	3318.63	0.0168477	3318.63	0.0444501	3318.63	0.0360342
3318.72	0.0162248	3318.72	0.0554586	3318.72	0.209283	3318.72	0.0241595	3318.72	0.0440141	3318.72	0.0354818
3318.82	0.0255061	3318.82	0.0573351	3318.82	0.201836	3318.82	0.0245667	3318.82	0.0467475	3318.82	0.0306931
3318.92	0.0362242	3318.92	0.410539	3318.92	0.244514	3318.92	0.0228155	3318.92	0.0556818	3318.92	0.0395443
3319.02	0.0477802	3319.02	0.499284	3319.02	0.328843	3319.02	0.0194266	3319.02	0.220364	3319.02	0.0601308
3319.11	0.131213	3319.11	0.631155	3319.11	0.37585	3319.11	0.0163755	3319.11	0.246248	3319.11	0.0785941
3319.21	0.204938	3319.21	0.694194	3319.21	0.433751	3319.21	0.0141283	3319.21	0.289647	3319.21	0.112102
3319.31	0.287349	3319.31	0.739547	3319.31	0.522896	3319.31	0.0133533	3319.31	0.363582	3319.31	0.164696
3319.41	0.354711	3319.41	0.795435	3319.41	0.602218	3319.41	0.0170163	3319.41	0.445988	3319.41	0.227183
3319.5	0.450258	3319.5	0.843933	3319.5	0.671452	3319.5	0.0239848	3319.5	0.511228	3319.5	0.293136
3319.6	0.571116	3319.6	0.840908	3319.6	0.721508	3319.6	0.109292	3319.6	0.561166	3319.6	0.337599
3319.7	0.657214	3319.7	0.826285	3319.7	0.762958	3319.7	0.170524	3319.7	0.605916	3319.7	0.397872
3319.8	0.72493	3319.8	0.828449	3319.8	0.792222	3319.8	0.239148	3319.8	0.649749	3319.8	0.489187
3319.9	0.7939	3319.9	0.7746	3319.9	0.783813	3319.9	0.291285	3319.9	0.667003	3319.9	0.550222
3319.99	0.842316	3319.99	0.661984	3319.99	0.721881	3319.99	0.337258	3319.99	0.640132	3319.99	0.577353
3320.09	0.881062	3320.09	0.499098	3320.09	0.644248	3320.09	0.396435	3320.09	0.567349	3320.09	0.601933
3320.19	0.899466	3320.19	0.298771	3320.19	0.567719	3320.19	0.464835	3320.19	0.464195	3320.19	0.59394
3320.29	0.868512	3320.29	0.0195674	3320.29	0.442994	3320.29	0.542825	3320.29	0.3535	3320.29	0.540498
3320.38	0.785809	3320.38	0.00253389	3320.38	0.0825276	3320.38	0.628729	3320.38	0.0675402	3320.38	0.498266
3320.48	0.642978	3320.48	-0.113511	3320.48	0.0311609	3320.48	0.693505	3320.48	0.0310189	3320.48	0.44336
3320.58	0.469821	3320.58	-0.26109	3320.58	-0.0465887	3320.58	0.722932	3320.58	-0.0324889	3320.58	0.328423
3320.68	0.283595	3320.68	-0.355441	3320.68	-0.182166	3320.68	0.719614	3320.68	-0.141074	3320.68	0.185159
3320.77	0.045096	3320.77	-0.376492	3320.77	-0.326008	3320.77	0.679229	3320.77	-0.208009	3320.77	0.0447089
3320.87	-0.114897	3320.87	-0.403658	3320.87	-0.43127	3320.87	0.616878	3320.87	-0.305049	3320.87	-0.0937494
3320.97	-0.323121	3320.97	-0.407275	3320.97	-0.484602	3320.97	0.539909	3320.97	-0.410504	3320.97	-0.227789
3321.07	-0.503944	3321.07	-0.374625	3321.07	-0.520346	3321.07	0.438064	3321.07	-0.456118	3321.07	-0.338862
3321.16	-0.632922	3321.16	-0.338364	3321.16	-0.551142	3321.16	0.101475	3321.16	-0.454942	3321.16	-0.420035
3321.26	-0.703182	3321.26	-0.274687	3321.26	-0.550639	3321.26	0.0449994	3321.26	-0.432417	3321.26	-0.471619
3321.36	-0.740762	3321.36	-0.184689	3321.36	-0.520518	3321.36	-0.0329463	3321.36	-0.397823	3321.36	-0.511101
3321.46	-0.783253	3321.46	-0.106973	3321.46	-0.48722	3321.46	-0.178273	3321.46	-0.350144	3321.46	-0.528577
3321.56	-0.785673	3321.56	-0.0598899	3321.56	-0.427964	3321.56	-0.313926	3321.56	-0.304339	3321.56	-0.497171
3321.65	-0.751031	3321.65	0.00062687	3321.65	-0.333943	3321.65	-0.431253	3321.65	-0.266717	3321.65	-0.450656
3321.75	-0.684537	3321.75	0.01136	3321.75	-0.247758	3321.75	-0.514514	3321.75	-0.231019	3321.75	-0.412985
3321.85	-0.57576	3321.85	0.0174983	3321.85	-0.166151	3321.85	-0.561742	3321.85	-0.196118	3321.85	-0.377408
3321.95	-0.473473	3321.95	0.0244162	3321.95	-0.105319	3321.95	-0.577714	3321.95	-0.146343	3321.95	-0.327902
3322.04	-0.369126	3322.04	0.0311375	3322.04	-0.0896641	3322.04	-0.574204	3322.04	-0.0948315	3322.04	-0.247717
3322.14	-0.282866	3322.14	0.0299841	3322.14	-0.0585062	3322.14	-0.546006	3322.14	-0.0260444	3322.14	-0.172195
3322.24	-0.239054	3322.24	0.0286617	3322.24	-0.00142756	3322.24	-0.489007	3322.24	0.0139756	3322.24	-0.128039
3322.34	-0.097099	3322.34	0.029133	3322.34	0.0164917	3322.34	-0.410311	3322.34	0.0200729	3322.34	-0.0790203
3322.43	-0.063742	3322.43	0.0239408	3322.43	0.0301019	3322.43	-0.319554	3322.43	0.0157207	3322.43	-0.0346552
3322.53	-0.0459069	3322.53	0.0278012	3322.53	0.0332327	3322.53	-0.251058	3322.53	0.0132202	3322.53	-0.0303056
3322.63	-0.0315482	3322.63	0.0421717	3322.63	0.0311179	3322.63	-0.197071	3322.63	0.0125893	3322.63	-0.0284359
3322.73	-0.0186854	3322.73	0.0384891	3322.73	0.028884	3322.73	-0.129415	3322.73	0.012577	3322.73	-0.013699
3322.82	-0.00946643	3322.82	0.0234612	3322.82	0.0229859	3322.82	-0.0759166	3322.82	0.0145827	3322.82	-0.00169065
3322.92	0.00618551	3322.92	0.0224587	3322.92	0.0147564	3322.92	-0.062726	3322.92	0.0165129	3322.92	0.00820217
3323.02	0.0141487	3323.02	0.0263825	3323.02	0.0144885	3323.02	-0.0634039	3323.02	0.0135581	3323.02	0.016676
3323.12	0.0142381	3323.12	0.0290156	3323.12	0.028925	3323.12	-0.0327252	3323.12	0.0114789	3323.12	0.0222952
3323.22	0.0159513	3323.22	0.0293631	3323.22	0.0386974	3323.22	0.00223924	3323.22	0.0149671	3323.22	0.0283381
3323.31	0.0143972	3323.31	0.0212825	3323.31	0.0284391	3323.31	0.00316327	3323.31	0.013872	3323.31	0.0326928
3323.41	0.0117067	3323.41	0.0166919	3323.41	0.0154885	3323.41	0.0109693	3323.41	0.0149303	3323.41	0.0275526
3323.51	0.00799335	3323.51	0.0206403	3323.51	0.0112519	3323.51	0.0257421	3323.51	0.0237861	3323.51	0.0243245
3323.61	0.00179744	3323.61	0.0248083	3323.61	0.0122904	3323.61	0.0204622	3323.61	0.0258825	3323.61	0.0256508
3323.7	0.00276841	3323.7	0.0224699	3323.7	0.020316	3323.7	0.0118412	3323.7	0.0240449	3323.7	0.0213553
3323.8	0.0128025	3323.8	0.0197012	3323.8	0.0286122	3323.8	0.0139842	3323.8	0.0215125	3323.8	0.00139321
3323.9	0.00761702	3323.9	0.0222386	3323.9	0.0240038	3323.9	0.0165294	3323.9	0.0138064	3323.9	-0.0107658
3324	0.001786	3324	0.0251258	3324	0.0139327	3324	0.017527	3324	0.0106315	3324	-0.00647032
3324.09	0.00480703	3324.09	0.031104	3324.09	0.0144083	3324.09	0.0179244	3324.09	0.0144729	3324.09	-0.0066699
3324.19	-0.00409907	3324.19	0.0329735	3324.19	0.0222256	3324.19	0.0154319	3324.19	0.0180194	3324.19	-0.00504363
3324.29	-0.0126444	3324.29	0.0271825	3324.29	0.0262135	3324.29	0.0101771	3324.29	0.0183039	3324.29	0.0106487
3324.39	-0.0088666	3324.39	0.0296337	3324.39	0.0303904	3324.39	0.0117131	3324.39	0.0199153	3324.39	0.0210874
3324.49	-0.000259895	3324.49	0.0355872	3324.49	0.0379019	3324.49	0.0234231	3324.49	0.0215561	3324.49	0.0118165
3324.58	-0.00308964	3324.58	0.0286652	3324.58	0.0349679	3324.58	0.0297693	3324.58	0.0221889	3324.58	0.0114766
3324.68	-0.00815656	3324.68	0.0257298	3324.68	0.0242897	3324.68	0.0219577	3324.68	0.0236978	3324.68	0.00763433
3324.78	0.000788004	3324.78	0.0299107	3324.78	0.0238571	3324.78	0.0100288	3324.78	0.0228186	3324.78	-0.00207952
3324.88	0.0108189	3324.88	0.0275136	3324.88	0.0260096	3324.88	0.00190998	3324.88	0.0194683	3324.88	0.00142926
3324.97	0.0089009	3324.97	0.0307788	3324.97	0.0211295	3324.97	0.00251639	3324.97	0.0133889	3324.97	0.00738067
3325.07	0.011346	3325.07	0.0376492	3325.07	0.0236026	3325.07	0.00774353	3325.07	0.0131473	3325.07	0.0130539
3325.17	0.0234176	3325.17	0.0347502	3325.17	0.029641	3325.17	0.0100637	3325.17	0.0183622	3325.17	0.00665702
3325.27	0.0245487	3325.27	0.0274925	3325.27	0.0324288	3325.27	0.0093267	3325.27	0.0211446	3325.27	-0.000701756
3325.36	0.0156904	3325.36	0.0274678	3325.36	0.0416744	3325.36	0.010014	3325.36	0.0205241	3325.36	0.00823952
3325.46	0.0150781	3325.46	0.0281422	3325.46	0.041409	3325.46	0.0146894	3325.46	0.0181052	3325.46	0.0220248
3325.56	0.0237544	3325.56	0.022427	3325.56	0.0321962	3325.56	0.0220699	3325.56	0.0208841	3325.56	0.0374544
3325.66	0.0219705	3325.66	0.0257926	3325.66	0.0321359	3325.66	0.0315916	3325.66	0.0238781	3325.66	0.03987
3325.75	0.0129511	3325.75	0.0286423	3325.75	0.0305872	3325.75	0.0305204	3325.75	0.0217572	3325.75	0.024282
3325.85	0.0109322	3325.85	0.019916	3325.85	0.0310551	3325.85	0.0200876	3325.85	0.0177251	3325.85	0.00996622
3325.95	0.0174431	3325.95	0.0247373	3325.95	0.0363468	3325.95	0.0112919	3325.95	0.0188723	3325.95	-0.00238082
3326.05	0.0318403	3326.05	0.0351505	3326.05	0.037516	3326.05	0.00787168	3326.05	0.0218725	3326.05	-0.00526639
3326.15	0.0336877	3326.15	0.035876	3326.15	0.0329737	3326.15	0.0115347	3326.15	0.0161401	3326.15	-0.00406761
3326.24	0.0198144	3326.24	0.0380618	3326.24	0.0297808	3326.24	0.0120246	3326.24	0.0173707	3326.24	-0.00685274
3326.34	0.0181677	3326.34	0.0346298	3326.34	0.0314256	3326.34	0.0152755	3326.34	0.032989	3326.34	0.0028096
3326.44	0.022901	3326.44	0.0312302	3326.44	0.0302981	3326.44	0.0236856	3326.44	0.0355483	3326.44	0.0203934
3326.54	0.0163505	3326.54	0.041506	3326.54	0.0304673	3326.54	0.0257096	3326.54	0.0236647	3326.54	0.0310974
3326.63	0.0213478	3326.63	0.0422362	3326.63	0.0291013	3326.63	0.0229424	3326.63	0.019196	3326.63	0.0256791
3326.73	0.034407	3326.73	0.0300481	3326.73	0.0260821	3326.73	0.0190679	3326.73	0.0220552	3326.73	0.015418
3326.83	0.02285	3326.83	0.0224123	3326.83	0.0235731	3326.83	0.0186019	3326.83	0.0251774	3326.83	0.0115822
3326.93	0.0156062	3326.93	0.0189722	3326.93	0.0231244	3326.93	0.0219552	3326.93	0.0192494	3326.93	0.0177589
3327.02	0.0267277	3327.02	0.0200774	3327.02	0.0309481	3327.02	0.0234906	3327.02	0.0109301	3327.02	0.0297506
3327.12	0.0241287	3327.12	0.0224916	3327.12	0.0369827	3327.12	0.0222005	3327.12	0.0128591	3327.12	0.0257577
3327.22	0.0163776	3327.22	0.0290649	3327.22	0.0318058	3327.22	0.0217468	3327.22	0.0190017	3327.22	0.0193697
3327.32	0.0149367	3327.32	0.0349298	3327.32	0.0263372	3327.32	0.02106	3327.32	0.0247242	3327.32	0.0143905
3327.41	0.00670946	3327.41	0.0340881	3327.41	0.0283577	3327.41	0.0252509	3327.41	0.0264147	3327.41	0.00968423
3327.51	0.00207501	3327.51	0.0351217	3327.51	0.0250686	3327.51	0.0307301	3327.51	0.017405	3327.51	0.0173211
3327.61	0.0134595	3327.61	0.0297763	3327.61	0.0200801	3327.61	0.0218498	3327.61	0.0105144	3327.61	0.0244469
3327.71	0.0249448	3327.71	0.0226436	3327.71	0.0202385	3327.71	0.0125942	3327.71	0.0140437	3327.71	0.0253971
3327.81	0.0322	3327.81	0.0270845	3327.81	0.0230878	3327.81	0.0128744	3327.81	0.020797	3327.81	0.023646
3327.9	0.0383231	3327.9	0.025238	3327.9	0.0307462	3327.9	0.0150156	3327.9	0.0237647	3327.9	0.0360677
3328	0.0290376	3328	0.0155596	3328	0.0352212	3328	0.0160818	3328	0.0154877	3328	0.0475211
3328.1	0.0236193	3328.1	0.0156424	3328.1	0.0342949	3328.1	0.0170531	3328.1	0.0147402	3328.1	0.0279131
3328.2	0.0220942	3328.2	0.0222415	3328.2	0.0308641	3328.2	0.0205652	3328.2	0.0248978	3328.2	0.0100744
3328.29	0.00649427	3328.29	0.027341	3328.29	0.0252929	3328.29	0.0213206	3328.29	0.0246721	3328.29	0.0116427
3328.39	0.00335369	3328.39	0.0299495	3328.39	0.0249205	3328.39	0.0195664	3328.39	0.0173989	3328.39	0.0141291
3328.49	0.00694649	3328.49	0.0337265	3328.49	0.0330045	3328.49	0.0218191	3328.49	0.0170635	3328.49	0.0129187
3328.59	0.00931257	3328.59	0.0347889	3328.59	0.0383609	3328.59	0.0212918	3328.59	0.0151241	3328.59	0.00358732
3328.68	0.0166967	3328.68	0.0291512	3328.68	0.0371801	3328.68	0.0146317	3328.68	0.00544911	3328.68	0.00915888
3328.78	0.0143493	3328.78	0.0234378	3328.78	0.0282513	3328.78	0.0178569	3328.78	0.0110711	3328.78	0.0236421
3328.88	0.0104177	3328.88	0.0241486	3328.88	0.0198468	3328.88	0.0262528	3328.88	0.0253595	3328.88	0.022442
3328.98	0.0167404	3328.98	0.0246023	3328.98	0.0249667	3328.98	0.0256924	3328.98	0.0217094	3328.98	0.024358
3329.07	0.0230985	3329.07	0.02187	3329.07	0.0283365	3329.07	0.0234195	3329.07	0.0152553	3329.07	0.0192693
3329.17	0.0237461	3329.17	0.027655	3329.17	0.0274224	3329.17	0.0221551	3329.17	0.0201611	3329.17	0.0281707
3329.27	0.0288858	3329.27	0.0400645	3329.27	0.0284788	3329.27	0.0200195	3329.27	0.0216677	3329.27	0.0583925
3329.37	0.0384666	3329.37	0.0448505	3329.37	0.028416	3329.37	0.0175779	3329.37	0.019453	3329.37	0.051214
3329.47	0.0291041	3329.47	0.03782	3329.47	0.0293218	3329.47	0.0160242	3329.47	0.0203022	3329.47	0.0210771
3329.56	0.0175679	3329.56	0.0322662	3329.56	0.0325763	3329.56	0.019716	3329.56	0.0202942	3329.56	0.00127732
3329.66	0.0179328	3329.66	0.0299829	3329.66	0.0401269	3329.66	0.022569	3329.66	0.0234593	3329.66	-0.00663385
3329.76	0.0134574	3329.76	0.0259458	3329.76	0.0447096	3329.76	0.0209797	3329.76	0.0294081	3329.76	0.0067111
3329.86	0.018148	3329.86	0.0261612	3329.86	0.0422295	3329.86	0.0209791	3329.86	0.0258059	3329.86	0.025307
3329.95	0.0280178	3329.95	0.027587	3329.95	0.0318923	3329.95	0.0192304	3329.95	0.016576	3329.95	0.0245035
3330.05	0.023979	3330.05	0.0265915	3330.05	0.0207699	3330.05	0.0102924	3330.05	0.0135556	3330.05	0.0189719
3330.15	0.0160626	3330.15	0.0326043	3330.15	0.0257558	3330.15	0.00679927	3330.15	0.016958	3330.15	0.0322679
3330.25	0.0163142	3330.25	0.0359546	3330.25	0.0334199	3330.25	0.0176086	3330.25	0.0229964	3330.25	0.0489143
3330.34	0.0199246	3330.34	0.0255262	3330.34	0.0290615	3330.34	0.0237119	3330.34	0.0260057	3330.34	0.0370566
3330.44	0.0187021	3330.44	0.0224728	3330.44	0.0257013	3330.44	0.0207725	3330.44	0.0210006	3330.44	0.00654758
3330.54	0.0150324	3330.54	0.0270317	3330.54	0.0308218	3330.54	0.019632	3330.54	0.0186129	3330.54	0.00751844
3330.64	0.0147849	3330.64	0.0224599	3330.64	0.0386436	3330.64	0.0240099	3330.64	0.0246304	3330.64	0.0346114
3330.74	0.0188778	3330.74	0.0178235	3330.74	0.0371846	3330.74	0.0263485	3330.74	0.0266428	3330.74	0.0447347
3330.83	0.0174847	3330.83	0.0240969	3330.83	0.0282731	3330.83	0.0240289	3330.83	0.024292	3330.83	0.0376141
3330.93	0.0124542	3330.93	0.035782	3330.93	0.0219526	3330.93	0.0262394	3330.93	0.0210631	3330.93	0.032931
3331.03	0.0213728	3331.03	0.0398332	3331.03	0.0155692	3331.03	0.0244336	3331.03	0.0148708	3331.03	0.0323889
3331.13	0.0264584	3331.13	0.0336156	3331.13	0.0109513	3331.13	0.0169519	3331.13	0.0120908	3331.13	0.0119801
3331.22	0.015523	3331.22	0.0253964	3331.22	0.0151442	3331.22	0.0136936	3331.22	0.0123906	3331.22	-0.0015194
3331.32	0.00857655	3331.32	0.0132887	3331.32	0.0261615	3331.32	0.0156171	3331.32	0.0122925	3331.32	0.02156
3331.42	0.0237222	3331.42	0.00633854	3331.42	0.0299981	3331.42	0.0180605	3331.42	0.0214224	3331.42	0.0327134
3331.52	0.0384074	3331.52	0.017594	3331.52	0.0312513	3331.52	0.0184891	3331.52	0.029261	3331.52	0.0164159
3331.61	0.0257723	3331.61	0.0292786	3331.61	0.0347513	3331.61	0.0200115	3331.61	0.0269623	3331.61	0.00580333
3331.71	0.0159576	3331.71	0.0285413	3331.71	0.0303923	3331.71	0.0195725	3331.71	0.0250535	3331.71	0.0211866
3331.81	0.0108491	3331.81	0.0254281	3331.81	0.0310788	3331.81	0.0108418	3331.81	0.0215174	3331.81	0.0454802
3331.91	0.00267484	3331.91	0.0235634	3331.91	0.0293071	3331.91	0.00766873	3331.91	0.0194658	3331.91	0.043496
3332	0.0123908	3332	0.0233415	3332	0.0124417	3332	0.017546	3332	0.0218909	3332	0.0309725
3332.1	0.0216212	3332.1	0.0269507	3332.1	0.00775192	3332.1	0.0220521	3332.1	0.0224685	3332.1	0.0268225
3332.2	0.0169639	3332.2	0.0293085	3332.2	0.00966154	3332.2	0.0159261	3332.2	0.0162179	3332.2	0.0153524
3332.3	0.019988	3332.3	0.0240218	3332.3	0.00825962	3332.3	0.0128064	3332.3	0.01417	3332.3	0.0132883
3332.4	0.0241599	3332.4	0.0154199	3332.4	0.0211827	3332.4	0.0139517	3332.4	0.0257875	3332.4	0.0229687
3332.49	0.0271497	3332.49	0.0184087	3332.49	0.0321615	3332.49	0.0100944	3332.49	0.0301936	3332.49	0.0290372
3332.59	0.0352054	3332.59	0.0244784	3332.59	0.0331038	3332.59	0.0103574	3332.59	0.0234317	3332.59	0.0341156
3332.69	0.0268867	3332.69	0.0208886	3332.69	0.029875	3332.69	0.0160352	3332.69	0.0190477	3332.69	0.0274341
3332.79	0.0099488	3332.79	0.0216112	3332.79	0.0252	3332.79	0.0135421	3332.79	0.0190121	3332.79	0.0146892
3332.88	-0.00066949	3332.88	0.0281686	3332.88	0.0320859	3332.88	0.00958729	3332.88	0.0232392	3332.88	0.0212098
3332.98	-0.00361151	3332.98	0.0332593	3332.98	0.0366583	3332.98	0.00992821	3332.98	0.025311	3332.98	0.0338092
3333.08	0.00905372	3333.08	0.0353148	3333.08	0.0283885	3333.08	0.0083199	3333.08	0.0171414	3333.08	0.0281771
3333.18	0.0202822	3333.18	0.0335939	3333.18	0.0280987	3333.18	0.010832	3333.18	0.00803417	3333.18	0.028557
3333.27	0.0168922	3333.27	0.0299565	3333.27	0.0326423	3333.27	0.0197552	3333.27	0.00997603	3333.27	0.0289922
3333.37	0.0192541	3333.37	0.0299817	3333.37	0.0305603	3333.37	0.0255379	3333.37	0.0100128	3333.37	0.00821376
3333.47	0.0286966	3333.47	0.0348957	3333.47	0.0259269	3333.47	0.0266771	3333.47	0.00267458	3333.47	-0.00367746
3333.57	0.0297248	3333.57	0.037844	3333.57	0.0245769	3333.57	0.0254465	3333.57	0.00782876	3333.57	0.00110736
3333.66	0.0278067	3333.66	0.0364553	3333.66	0.034109	3333.66	0.0200128	3333.66	0.0228578	3333.66	0.0190157
3333.76	0.0261621	3333.76	0.0308945	3333.76	0.0431795	3333.76	0.0106836	3333.76	0.0295295	3333.76	0.0384408
3333.86	0.0285396	3333.86	0.0299694	3333.86	0.0432199	3333.86	0.00353055	3333.86	0.0316167	3333.86	0.0344375
3333.96	0.0399917	3333.96	0.0374819	3333.96	0.0405808	3333.96	0.00575078	3333.96	0.0350142	3333.96	0.0289136
3334.06	0.0431063	3334.06	0.0370687	3334.06	0.0379103	3334.06	0.0164779	3334.06	0.0387747	3334.06	0.0316769
3334.15	0.0361182	3334.15	0.0274766	3334.15	0.0335571	3334.15	0.0282585	3334.15	0.0351847	3334.15	0.0299103
3334.25	0.0310482	3334.25	0.0266819	3334.25	0.0275603	3334.25	0.0315732	3334.25	0.0283026	3334.25	0.04081
3334.35	0.0250415	3334.35	0.027162	3334.35	0.0236551	3334.35	0.0273069	3334.35	0.0297484	3334.35	0.0546533
3334.45	0.026106	3334.45	0.0241286	3334.45	0.0218269	3334.45	0.0181101	3334.45	0.0321637	3334.45	0.0517638
3334.54	0.0329735	3334.54	0.0267963	3334.54	0.0198679	3334.54	0.010263	3334.54	0.0261823	3334.54	0.0404572
3334.64	0.0364581	3334.64	0.0288219	3334.64	0.0205628	3334.64	0.0193156	3334.64	0.0148383	3334.64	0.0207836
3334.74	0.0333924	3334.74	0.0325743	3334.74	0.0347673	3334.74	0.0331048	3334.74	0.0100288	3334.74	0.0139759
3334.84	0.0265811	3334.84	0.0402095	3334.84	0.0479385	3334.84	0.0320324	3334.84	0.0117652	3334.84	0.0224227
3334.93	0.025266	3334.93	0.0446463	3334.93	0.0378705	3334.93	0.0238125	3334.93	0.0162002	3334.93	0.0299901
3335.03	0.0217886	3335.03	0.0400398	3335.03	0.0268	3335.03	0.0222692	3335.03	0.0201753	3335.03	0.0390498
3335.13	0.0205931	3335.13	0.0321365	3335.13	0.0284782	3335.13	0.024146	3335.13	0.020935	3335.13	0.0443651
3335.23	0.0239728	3335.23	0.0317238	3335.23	0.0282032	3335.23	0.0272474	3335.23	0.024173	3335.23	0.0479563
3335.32	0.0138015	3335.32	0.0328737	3335.32	0.0207449	3335.32	0.0344329	3335.32	0.0254036	3335.32	0.0429655
3335.42	0.00361567	3335.42	0.0326313	3335.42	0.0265263	3335.42	0.0367642	3335.42	0.0272768	3335.42	0.0351869
3335.52	0.00140656	3335.52	0.0333843	3335.52	0.0381519	3335.52	0.0298649	3335.52	0.0293002	3335.52	0.0356634
3335.62	-0.00373522	3335.62	0.0310987	3335.62	0.0329519	3335.62	0.0264717	3335.62	0.025945	3335.62	0.0300815
3335.72	0.000584244	3335.72	0.0318688	3335.72	0.0356904	3335.72	0.024547	3335.72	0.0303187	3335.72	0.017701
3335.81	0.0194215	3335.81	0.0449538	3335.81	0.0490904	3335.81	0.0174394	3335.81	0.0349645	3335.81	0.0142965
3335.91	0.0352252	3335.91	0.0616651	3335.91	0.0590487	3335.91	0.0137022	3335.91	0.0303867	3335.91	0.0217531
3336.01	0.0323029	3336.01	0.069032	3336.01	0.23059	3336.01	0.012363	3336.01	0.0353257	3336.01	0.0298781
3336.11	0.0277932	3336.11	0.451353	3336.11	0.277726	3336.11	0.0128572	3336.11	0.184922	3336.11	0.0475198
3336.2	0.0411924	3336.2	0.417942	3336.2	0.318349	3336.2	0.0149248	3336.2	0.230253	3336.2	0.0698884
3336.3	0.116375	3336.3	0.508284	3336.3	0.353515	3336.3	0.0178263	3336.3	0.245703	3336.3	0.0928185
3336.4	0.176385	3336.4	0.649454	3336.4	0.437781	3336.4	0.0203163	3336.4	0.264092	3336.4	0.127226
3336.5	0.248127	3336.5	0.709116	3336.5	0.509723	3336.5	0.0213954	3336.5	0.336942	3336.5	0.170015
3336.59	0.30566	3336.59	0.743962	3336.59	0.55427	3336.59	0.0238389	3336.59	0.431172	3336.59	0.219384
3336.69	0.387511	3336.69	0.784279	3336.69	0.632441	3336.69	0.0264742	3336.69	0.497727	3336.69	0.271231
3336.79	0.502482	3336.79	0.772097	3336.79	0.710637	3336.79	0.110959	3336.79	0.551754	3336.79	0.33327
3336.89	0.610358	3336.89	0.778548	3336.89	0.748105	3336.89	0.16058	3336.89	0.582395	3336.89	0.395808
3336.99	0.698219	3336.99	0.80156	3336.99	0.769867	3336.99	0.191847	3336.99	0.605703	3336.99	0.451194
3337.08	0.776493	3337.08	0.741062	3337.08	0.79118	3337.08	0.244507	3337.08	0.622166	3337.08	0.50682
3337.18	0.851585	3337.18	0.634134	3337.18	0.767563	3337.18	0.323455	3337.18	0.620384	3337.18	0.554318
3337.28	0.910217	3337.28	0.506372	3337.28	0.677058	3337.28	0.374114	3337.28	0.591134	3337.28	0.58302
3337.38	0.923916	3337.38	0.337656	3337.38	0.57477	3337.38	0.439389	3337.38	0.522531	3337.38	0.595601
3337.47	0.868749	3337.47	0.0242536	3337.47	0.469817	3337.47	0.529823	3337.47	0.419167	3337.47	0.588682
3337.57	0.784633	3337.57	0.0100364	3337.57	0.0972013	3337.57	0.581286	3337.57	0.272979	3337.57	0.541083
3337.67	0.68216	3337.67	0.00228796	3337.67	0.047684	3337.67	0.641169	3337.67	0.0399851	3337.67	0.456248
3337.77	0.522229	3337.77	-0.0674542	3337.77	-0.0211476	3337.77	0.703173	3337.77	0.0108737	3337.77	0.345659
3337.86	0.345644	3337.86	-0.213953	3337.86	-0.176514	3337.86	0.714036	3337.86	-0.0845712	3337.86	0.226574
3337.96	0.0849016	3337.96	-0.316072	3337.96	-0.277891	3337.96	0.70126	3337.96	-0.199485	3337.96	0.112128
3338.06	-0.0254261	3338.06	-0.30761	3338.06	-0.37949	3338.06	0.656464	3338.06	-0.294731	3338.06	-0.00893998
3338.16	-0.251966	3338.16	-0.332434	3338.16	-0.474062	3338.16	0.573197	3338.16	-0.389513	3338.16	-0.135899
3338.25	-0.439294	3338.25	-0.406377	3338.25	-0.524927	3338.25	0.472562	3338.25	-0.453656	3338.25	-0.257512
3338.35	-0.57834	3338.35	-0.377613	3338.35	-0.561192	3338.35	0.36176	3338.35	-0.477529	3338.35	-0.371256
3338.45	-0.67877	3338.45	-0.238794	3338.45	-0.569528	3338.45	0.0734719	3338.45	-0.460294	3338.45	-0.45292
3338.55	-0.749182	3338.55	-0.136543	3338.55	-0.535339	3338.55	0.0151504	3338.55	-0.417049	3338.55	-0.494128
3338.65	-0.784291	3338.65	-0.0757469	3338.65	-0.461727	3338.65	-0.122225	3338.65	-0.395945	3338.65	-0.517158
3338.74	-0.775002	3338.74	-0.0454605	3338.74	-0.388836	3338.74	-0.276947	3338.74	-0.381189	3338.74	-0.519389
3338.84	-0.731798	3338.84	-0.0379665	3338.84	-0.343239	3338.84	-0.40258	3338.84	-0.300759	3338.84	-0.493092
3338.94	-0.675212	3338.94	0.00323589	3338.94	-0.272915	3338.94	-0.486883	3338.94	-0.203777	3338.94	-0.442899
3339.04	-0.584949	3339.04	0.0077807	3339.04	-0.167733	3339.04	-0.542666	3339.04	-0.178916	3339.04	-0.381811
3339.13	-0.495081	3339.13	0.0105012	3339.13	-0.0985063	3339.13	-0.578439	3339.13	-0.155934	3339.13	-0.326241
3339.23	-0.412165	3339.23	0.0189434	3339.23	-0.0877505	3339.23	-0.585083	3339.23	-0.0799293	3339.23	-0.277232
3339.33	-0.307165	3339.33	0.0189329	3339.33	-0.0585083	3339.33	-0.550541	3339.33	-0.0126016	3339.33	-0.224159
3339.43	-0.117987	3339.43	0.0132799	3339.43	-0.00773718	3339.43	-0.512035	3339.43	0.00370223	3339.43	-0.171899
3339.52	-0.0790363	3339.52	0.0142173	3339.52	0.00536731	3339.52	-0.466762	3339.52	0.00812124	3339.52	-0.119162
3339.62	-0.0423474	3339.62	0.0233591	3339.62	0.00938718	3339.62	-0.388096	3339.62	0.00925864	3339.62	-0.0692524
3339.72	-0.0178548	3339.72	0.0293032	3339.72	0.0161301	3339.72	-0.291289	3339.72	0.0098209	3339.72	-0.0372304
3339.82	-0.00222367	3339.82	0.0289581	3339.82	0.0218	3339.82	-0.206753	3339.82	0.0148948	3339.82	-0.0194032
3339.91	0.0025449	3339.91	0.0316123	3339.91	0.0210404	3339.91	-0.159613	3339.91	0.0146311	3339.91	-0.012056
3340.01	-0.00144398	3340.01	0.0277595	3340.01	0.0165705	3340.01	-0.123005	3340.01	0.0129909	3340.01	-0.0106139
3340.11	-0.000437664	3340.11	0.017874	3340.11	0.0140551	3340.11	-0.086518	3340.11	0.0158727	3340.11	-0.00197264
3340.21	0.00827611	3340.21	0.0163391	3340.21	0.0174936	3340.21	-0.0593146	3340.21	0.0221404	3340.21	0.00865799
3340.31	0.0195847	3340.31	0.0221388	3340.31	0.0194006	3340.31	-0.0374595	3340.31	0.0251344	3340.31	0.0077103
3340.4	0.0254438	3340.4	0.025856	3340.4	0.0225481	3340.4	-0.0134902	3340.4	0.0183198	3340.4	0.0178928
3340.5	0.0238875	3340.5	0.0264424	3340.5	0.0261718	3340.5	0.00838796	3340.5	0.0151554	3340.5	0.0368364
3340.6	0.0244052	3340.6	0.0243141	3340.6	0.0261346	3340.6	0.0183879	3340.6	0.0158071	3340.6	0.0333096
3340.7	0.0210048	3340.7	0.0202488	3340.7	0.0304468	3340.7	0.0184002	3340.7	0.00767057	3340.7	0.0120123
3340.79	0.00920342	3340.79	0.0249691	3340.79	0.0299917	3340.79	0.0137175	3340.79	0.0034772	3340.79	0.00349462
3340.89	0.000922109	3340.89	0.0317802	3340.89	0.0224923	3340.89	0.0155331	3340.89	0.00804214	3340.89	0.00761373
3340.99	0.00381942	3340.99	0.031158	3340.99	0.0155032	3340.99	0.0201746	3340.99	0.0066049	3340.99	-0.0111431
3341.09	0.00500351	3341.09	0.0246469	3341.09	0.0120019	3341.09	0.0172634	3341.09	0.00560853	3341.09	-0.0276144
3341.18	0.00495465	3341.18	0.0160051	3341.18	0.00930705	3341.18	0.0131908	3341.18	0.0123422	3341.18	-0.00337873
3341.28	0.0134324	3341.28	0.00935256	3341.28	0.00975064	3341.28	0.0107449	3341.28	0.0155294	3341.28	0.0185869
3341.38	0.0140988	3341.38	0.0093778	3341.38	0.0243769	3341.38	0.0091078	3341.38	0.018692	3341.38	0.00873911
3341.48	0.0136144	3341.48	0.0236573	3341.48	0.0404571	3341.48	0.00770858	3341.48	0.0231343	3341.48	0.00107645
3341.57	0.0201357	3341.57	0.0393807	3341.57	0.0392064	3341.57	0.00123305	3341.57	0.0197123	3341.57	0.000508612
3341.67	0.015707	3341.67	0.0430826	3341.67	0.0312013	3341.67	0.0017898	3341.67	0.0136237	3341.67	-0.000235635
3341.77	-0.00069652	3341.77	0.0390549	3341.77	0.0254647	3341.77	0.00517196	3341.77	0.00504933	3341.77	0.0130372
3341.87	-0.0057624	3341.87	0.0315166	3341.87	0.0213019	3341.87	0.00155619	3341.87	-0.00243668	3341.87	0.0369832
3341.97	0.00575409	3341.97	0.0265962	3341.97	0.021584	3341.97	0.0100183	3341.97	0.00114353	3341.97	0.0367463
3342.06	0.00583413	3342.06	0.0257175	3342.06	0.0212071	3342.06	0.0170475	3342.06	0.00722358	3342.06	0.00643555
3342.16	0.001681	3342.16	0.031114	3342.16	0.0196237	3342.16	0.00747926	3342.16	0.0156275	3342.16	-0.00206535
3342.26	0.0126663	3342.26	0.0398256	3342.26	0.0189628	3342.26	0.00310195	3342.26	0.0264239	3342.26	0.0145154
3342.36	0.0207417	3342.36	0.0380031	3342.36	0.0172801	3342.36	0.00696544	3342.36	0.0236899	3342.36	0.0255066
3342.45	0.0182831	3342.45	0.0300346	3342.45	0.0171699	3342.45	0.00718924	3342.45	0.0191298	3342.45	0.0380674
3342.55	0.02629	3342.55	0.0277619	3342.55	0.0224827	3342.55	0.00559749	3342.55	0.0209497	3342.55	0.0530115
3342.65	0.0330795	3342.65	0.0232605	3342.65	0.0191942	3342.65	0.00638785	3342.65	0.0186062	3342.65	0.0505741
3342.75	0.0282413	3342.75	0.0177531	3342.75	0.0123731	3342.75	0.00752954	3342.75	0.0178195	3342.75	0.0229661
3342.84	0.0260613	3342.84	0.0241445	3342.84	0.0190064	3342.84	0.0124802	3342.84	0.0187184	3342.84	-0.00699696
3342.94	0.023007	3342.94	0.0314028	3342.94	0.0225994	3342.94	0.0209515	3342.94	0.0191108	3342.94	-0.0147742
3343.04	0.0285147	3343.04	0.035174	3343.04	0.0227026	3343.04	0.0251081	3343.04	0.0195652	3343.04	-0.000119749
3343.14	0.0303527	3343.14	0.0326002	3343.14	0.0253532	3343.14	0.0201391	3343.14	0.0145428	3343.14	0.0267002
3343.24	0.0216576	3343.24	0.0214474	3343.24	0.0228455	3343.24	0.0108927	3343.24	0.00979576	3343.24	0.038997
3343.33	0.0165387	3343.33	0.0214891	3343.33	0.0225109	3343.33	0.0133858	3343.33	0.0148978	3343.33	0.0320632
3343.43	0.00956727	3343.43	0.0269654	3343.43	0.0259231	3343.43	0.0161989	3343.43	0.0229688	3343.43	0.0287076
3343.53	0.000874289	3343.53	0.023166	3343.53	0.0261506	3343.53	0.00929972	3343.53	0.0277888	3343.53	0.0171924
3343.63	-0.00279959	3343.63	0.0220737	3343.63	0.0235212	3343.63	0.00833278	3343.63	0.0305842	3343.63	-0.00633769
3343.72	0.0035221	3343.72	0.0239126	3343.72	0.0195237	3343.72	0.0132184	3343.72	0.0248904	3343.72	-0.0118371
3343.82	0.00973049	3343.82	0.0261295	3343.82	0.0189994	3343.82	0.0214273	3343.82	0.0197792	3343.82	0.0159447
3343.92	0.0118097	3343.92	0.0358214	3343.92	0.0237365	3343.92	0.0301347	3343.92	0.0177833	3343.92	0.0464807
3344.02	0.0185212	3344.02	0.0335328	3344.02	0.0270699	3344.02	0.0266943	3344.02	0.0155514	3344.02	0.0410662
3344.11	0.0189807	3344.11	0.0229852	3344.11	0.0270891	3344.11	0.0100833	3344.11	0.0181721	3344.11	0.0179546
3344.21	0.018936	3344.21	0.0242988	3344.21	0.0246917	3344.21	0.002582	3344.21	0.0168636	3344.21	0.00405988
3344.31	0.0231702	3344.31	0.0234055	3344.31	0.0212654	3344.31	0.00694582	3344.31	0.0148874	3344.31	0.00839403
3344.41	0.0245892	3344.41	0.0222656	3344.41	0.0202468	3344.41	0.00347659	3344.41	0.0181445	3344.41	0.0145296
3344.5	0.0230891	3344.5	0.0248101	3344.5	0.0192699	3344.5	0.00366299	3344.5	0.0237205	3344.5	0.00440754
3344.6	0.0129813	3344.6	0.0267505	3344.6	0.0211019	3344.6	0.0154423	3344.6	0.0271364	3344.6	0.00536425
3344.7	0.00505445	3344.7	0.0288994	3344.7	0.0228212	3344.7	0.0194082	3344.7	0.0249419	3344.7	0.0233459
3344.8	0.00286301	3344.8	0.0255807	3344.8	0.021541	3344.8	0.0123269	3344.8	0.0182297	3344.8	0.0348702
3344.9	0.00998934	3344.9	0.0270628	3344.9	0.0221147	3344.9	0.00563244	3344.9	0.0179507	3344.9	0.0310691
3344.99	0.0153141	3344.99	0.0293478	3344.99	0.0211538	3344.99	0.00672815	3344.99	0.0234667	3344.99	0.0211583
3345.09	0.0140125	3345.09	0.020189	3345.09	0.0178404	3345.09	0.0172658	3345.09	0.0168955	3345.09	0.0177152
3345.19	0.0136643	3345.19	0.0202183	3345.19	0.0135423	3345.19	0.0237009	3345.19	0.00995702	3345.19	0.00794722
3345.29	0.0133285	3345.29	0.0295726	3345.29	0.0173237	3345.29	0.0243294	3345.29	0.0134465	3345.29	-0.002019
3345.38	0.0247119	3345.38	0.0314409	3345.38	0.0259853	3345.38	0.0259867	3345.38	0.0174915	3345.38	0.0113826
3345.48	0.0254188	3345.48	0.0338105	3345.48	0.0287256	3345.48	0.0202862	3345.48	0.0215279	3345.48	0.0229648
3345.58	0.00887075	3345.58	0.0360151	3345.58	0.0264173	3345.58	0.0114776	3345.58	0.021588	3345.58	0.0207642
3345.68	0.000469891	3345.68	0.035809	3345.68	0.0196083	3345.68	0.0150836	3345.68	0.0212017	3345.68	0.0297686
3345.77	0.00969202	3345.77	0.0350718	3345.77	0.0144923	3345.77	0.022119	3345.77	0.0220086	3345.77	0.0377506
3345.87	0.0284243	3345.87	0.0271714	3345.87	0.0178571	3345.87	0.0174731	3345.87	0.0174725	3345.87	0.0363587
3345.97	0.0334496	3345.97	0.0212695	3345.97	0.0214974	3345.97	0.0149518	3345.97	0.0173327	3345.97	0.0315855
3346.07	0.0203394	3346.07	0.0224253	3346.07	0.0149801	3346.07	0.0228137	3346.07	0.024609	3346.07	0.0152867
3346.16	0.0121714	3346.16	0.0221388	3346.16	0.0100814	3346.16	0.0295013	3346.16	0.0305088	3346.16	0.0118526
3346.26	0.0243314	3346.26	0.0233274	3346.26	0.0175615	3346.26	0.0318387	3346.26	0.0301353	3346.26	0.0208441
3346.36	0.0291696	3346.36	0.0281281	3346.36	0.0261314	3346.36	0.0354042	3346.36	0.0262817	3346.36	0.0196659
3346.46	0.0191595	3346.46	0.0280471	3346.46	0.0230526	3346.46	0.0293928	3346.46	0.0256526	3346.46	0.0218909
3346.56	0.0147953	3346.56	0.0204378	3346.56	0.0151577	3346.56	0.0127174	3346.56	0.027893	3346.56	0.0423036
3346.65	0.0154243	3346.65	0.0192469	3346.65	0.0168615	3346.65	0.00569192	3346.65	0.0242362	3346.65	0.0601257
3346.75	0.0169493	3346.75	0.0255913	3346.75	0.0267782	3346.75	0.00927274	3346.75	0.0200784	3346.75	0.0430196
3346.85	0.0135998	3346.85	0.025434	3346.85	0.0292	3346.85	0.0112453	3346.85	0.0236138	3346.85	0.0143802
3346.95	0.0244822	3346.95	0.0253283	3346.95	0.0263301	3346.95	0.00860624	3346.95	0.0221533	3346.95	0.0135497
3347.04	0.0354487	3347.04	0.0273745	3347.04	0.0237609	3347.04	0.00961427	3347.04	0.017264	3347.04	0.0235584
3347.14	0.0172612	3347.14	0.0255931	3347.14	0.0173167	3347.14	0.0155852	3347.14	0.0135139	3347.14	0.0212497
3347.24	0.0138306	3347.24	0.0200622	3347.24	0.0206026	3347.24	0.0194094	3347.24	0.0124538	3347.24	0.0153112
3347.34	0.0289305	3347.34	0.0159458	3347.34	0.0281128	3347.34	0.0176117	3347.34	0.0253564	3347.34	0.02109
3347.43	0.0267859	3347.43	0.0226489	3347.43	0.0238032	3347.43	0.0104126	3347.43	0.0298159	3347.43	0.0278719
3347.53	0.024584	3347.53	0.0303187	3347.53	0.0234282	3347.53	0.0110582	3347.53	0.0167998	3347.53	0.0132072
3347.63	0.0265	3347.63	0.0305	3347.63	0.0284596	3347.63	0.0221153	3347.63	0.0135661	3347.63	-0.00356286
3347.73	0.017071	3347.73	0.0299448	3347.73	0.0280564	3347.73	0.0194131	3347.73	0.017795	3347.73	-0.00296669
3347.82	0.0165824	3347.82	0.0302177	3347.82	0.0312994	3347.82	0.0112538	3347.82	0.0180409	3347.82	0.00720684
3347.92	0.0223718	3347.92	0.0318406	3347.92	0.0422904	3347.92	0.0216389	3347.92	0.015224	3347.92	0.0129252
3348.02	0.0173849	3348.02	0.0359429	3348.02	0.0399314	3348.02	0.0286086	3348.02	0.016408	3348.02	0.0149068
3348.12	0.0199943	3348.12	0.0374713	3348.12	0.0292244	3348.12	0.0211857	3348.12	0.020694	3348.12	0.0166863
3348.22	0.0318382	3348.22	0.0289951	3348.22	0.0310878	3348.22	0.022141	3348.22	0.02161	3348.22	0.0150382
3348.31	0.0337916	3348.31	0.0206321	3348.31	0.0257173	3348.31	0.0273234	3348.31	0.023726	3348.31	0.0135909
3348.41	0.0246672	3348.41	0.0244074	3348.41	0.0182449	3348.41	0.020537	3348.41	0.0252491	3348.41	0.0144472
3348.51	0.0226213	3348.51	0.0292017	3348.51	0.0226654	3348.51	0.0177772	3348.51	0.0239578	3348.51	0.0232648
3348.61	0.0221005	3348.61	0.0272119	3348.61	0.0233558	3348.61	0.0258359	3348.61	0.022409	3348.61	0.0348547
3348.7	0.0200754	3348.7	0.028647	3348.7	0.0254288	3348.7	0.0259444	3348.7	0.023723	3348.7	0.0353093
3348.8	0.0345547	3348.8	0.0375711	3348.8	0.0298417	3348.8	0.0191298	3348.8	0.0224384	3348.8	0.0262392
3348.9	0.0473322	3348.9	0.0367212	3348.9	0.0252019	3348.9	0.0218823	3348.9	0.0158243	3348.9	0.0154039
3349	0.0413691	3349	0.028242	3349	0.0277538	3349	0.0313242	3349	0.0162872	3349	0.00506423
3349.09	0.0285843	3349.09	0.0245154	3349.09	0.0358814	3349.09	0.0304505	3349.09	0.0210453	3349.09	-0.00120779
3349.19	0.0149741	3349.19	0.0230069	3349.19	0.0313686	3349.19	0.025384	3349.19	0.0199741	3349.19	8.11204e-05
3349.29	0.00150531	3349.29	0.0226653	3349.29	0.0300679	3349.29	0.0261032	3349.29	0.0181843	3349.29	0.0276041
3349.39	0.00107389	3349.39	0.0265932	3349.39	0.0364404	3349.39	0.0240001	3349.39	0.0194646	3349.39	0.046961
3349.49	0.0115633	3349.49	0.033578	3349.49	0.0378603	3349.49	0.0183756	3349.49	0.0157305	3349.49	0.0173005
3349.58	0.0185472	3349.58	0.0344461	3349.58	0.034725	3349.58	0.0137249	3349.58	0.0129173	3349.58	0.000570418
3349.68	0.0197936	3349.68	0.0345612	3349.68	0.0319154	3349.68	0.0118468	3349.68	0.0193113	3349.68	0.0277831
3349.78	0.0144408	3349.78	0.034614	3349.78	0.0322827	3349.78	0.0120227	3349.78	0.0251118	3349.78	0.0493135
3349.88	0.0170138	3349.88	0.0309749	3349.88	0.0309417	3349.88	0.0124556	3349.88	0.0221435	3349.88	0.04128
3349.97	0.0302997	3349.97	0.0288442	3349.97	0.0309942	3349.97	0.0148892	3349.97	0.0152492	3349.97	0.0280986
3350.07	0.037086	3350.07	0.0269865	3350.07	0.0338308	3350.07	0.0195805	3350.07	0.015755	3350.07	0.0244069
3350.17	0.0350256	3350.17	0.0279421	3350.17	0.0349821	3350.17	0.0167821	3350.17	0.0218553	3350.17	0.0187646
3350.27	0.0254022	3350.27	0.0318788	3350.27	0.0310788	3350.27	0.0091869	3350.27	0.0233379	3350.27	0.0135342
3350.36	0.0151218	3350.36	0.0268474	3350.36	0.0254026	3350.36	0.0141921	3350.36	0.0157213	3350.36	0.0211106
3350.46	0.0113574	3350.46	0.0150889	3350.46	0.0270173	3350.46	0.0229909	3350.46	0.0136035	3350.46	0.0392249
3350.56	0.0112795	3350.56	0.0141474	3350.56	0.0275615	3350.56	0.0246268	3350.56	0.0195517	3350.56	0.0562267
3350.66	0.0192998	3350.66	0.0214104	3350.66	0.0252455	3350.66	0.0243159	3350.66	0.0218994	3350.66	0.0504324
3350.75	0.0232076	3350.75	0.0262798	3350.75	0.028416	3350.75	0.0200876	3350.75	0.0243361	3350.75	0.0369124
3350.85	0.018226	3350.85	0.0283019	3350.85	0.0352455	3350.85	0.0142093	3350.85	0.025197	3350.85	0.0366471
3350.95	0.0285843	3350.95	0.0298591	3350.95	0.0403199	3350.95	0.0122944	3350.95	0.0257108	3350.95	0.0390987
3351.05	0.0323019	3351.05	0.0268609	3351.05	0.0415577	3351.05	0.0135624	3351.05	0.0283952	3351.05	0.045542
3351.15	0.0222346	3351.15	0.0260843	3351.15	0.033375	3351.15	0.0130743	3351.15	0.0231815	3351.15	0.045448
3351.24	0.0264667	3351.24	0.0365204	3351.24	0.0192673	3351.24	0.0058728	3351.24	0.0144656	3351.24	0.044396
3351.34	0.0293141	3351.34	0.0425045	3351.34	0.0215205	3351.34	0.00640134	3351.34	0.016871	3351.34	0.0460365
3351.44	0.0258627	3351.44	0.0359329	3351.44	0.0317776	3351.44	0.0140682	3351.44	0.023428	3351.44	0.0369059
3351.54	0.0240081	3351.54	0.0257815	3351.54	0.0384083	3351.54	0.0134722	3351.54	0.028798	3351.54	0.0291789
3351.63	0.0269065	3351.63	0.0253354	3351.63	0.0494288	3351.63	0.012138	3351.63	0.0351473	3351.63	0.0353621
3351.73	0.029021	3351.73	0.0291395	3351.73	0.0453769	3351.73	0.0173382	3351.73	0.0363546	3351.73	0.0414564
3351.83	0.0174411	3351.83	0.0253618	3351.83	0.0249705	3351.83	0.0255348	3351.83	0.032954	3351.83	0.0274844
3351.93	0.018281	3351.93	0.0246246	3351.93	0.0179833	3351.93	0.0265147	3351.93	0.0237849	3351.93	0.00982973
3352.02	0.0297549	3352.02	0.0279779	3352.02	0.026366	3352.02	0.0219252	3352.02	0.0130443	3352.02	0.0168383
3352.12	0.0334194	3352.12	0.0245823	3352.12	0.0270635	3352.12	0.0210465	3352.12	0.0119712	3352.12	0.0342212
3352.22	0.0376505	3352.22	0.022528	3352.22	0.0221167	3352.22	0.0198895	3352.22	0.0136237	3352.22	0.0349835
3352.32	0.0280427	3352.32	0.0327487	3352.32	0.0226692	3352.32	0.0214359	3352.32	0.0154441	3352.32	0.0328396
3352.41	0.0173704	3352.41	0.0409872	3352.41	0.0207468	3352.41	0.0299312	3352.41	0.0186583	3352.41	0.0409787
3352.51	0.0265114	3352.51	0.0378522	3352.51	0.0220333	3352.51	0.0298705	3352.51	0.0203831	3352.51	0.0444012
3352.61	0.0259792	3352.61	0.0335645	3352.61	0.0274987	3352.61	0.0228652	3352.61	0.027183	3352.61	0.0375716
3352.71	0.00896743	3352.71	0.0299524	3352.71	0.0281449	3352.71	0.0189606	3352.71	0.0302224	3352.71	0.0345856
3352.81	0.00515529	3352.81	0.0278311	3352.81	0.0259904	3352.81	0.013842	3352.81	0.0262461	3352.81	0.0340783
3352.9	0.00810666	3352.9	0.0319574	3352.9	0.0260929	3352.9	0.010946	3352.9	0.0292064	3352.9	0.034932
3353	0.00508044	3353	0.0370164	3353	0.0315763	3353	0.0110552	3353	0.033241	3353	0.0358333
3353.1	0.00445565	3353.1	0.0389886	3353.1	0.0395526	3353.1	0.0140756	3353.1	0.0287104	3353.1	0.028987
3353.2	0.00813993	3353.2	0.0409144	3353.2	0.0494083	3353.2	0.0198478	3353.2	0.0224065	3353.2	0.0307279
3353.29	0.0104384	3353.29	0.0453911	3353.29	0.0603603	3353.29	0.017711	3353.29	0.031518	3353.29	0.0516673
3353.39	0.021772	3353.39	0.053075	3353.39	0.0662788	3353.39	0.012054	3353.39	0.0501107	3353.39	0.0703185
3353.49	0.0539709	3353.49	0.061162	3353.49	0.2336	3353.49	0.0130375	3353.49	0.0543458	3353.49	0.0798354
3353.59	0.0701354	3353.59	0.0729106	3353.59	0.276189	3353.59	0.0130234	3353.59	0.0538307	3353.59	0.10112
3353.68	0.0693391	3353.68	0.0866477	3353.68	0.350601	3353.68	0.018204	3353.68	0.248194	3353.68	0.130167
3353.78	0.103314	3353.78	0.0971431	3353.78	0.431606	3353.78	0.028741	3353.78	0.348251	3353.78	0.158344
3353.88	0.302831	3353.88	0.104503	3353.88	0.526499	3353.88	0.0275196	3353.88	0.430376	3353.88	0.192279
3353.98	0.38544	3353.98	0.103762	3353.98	0.611374	3353.98	0.0268071	3353.98	0.485879	3353.98	0.241701
3354.07	0.450586	3354.07	0.736506	3354.07	0.668091	3354.07	0.121151	3354.07	0.512329	3354.07	0.295166
3354.17	0.521086	3354.17	0.752896	3354.17	0.720074	3354.17	0.159549	3354.17	0.542326	3354.17	0.346197
3354.27	0.605039	3354.27	0.748092	3354.27	0.768932	3354.27	0.180983	3354.27	0.601495	3354.27	0.397127
3354.37	0.702747	3354.37	0.760581	3354.37	0.771131	3354.37	0.234843	3354.37	0.642538	3354.37	0.449063
3354.47	0.781563	3354.47	0.737875	3354.47	0.732229	3354.47	0.303953	3354.47	0.6257	3354.47	0.50812
3354.56	0.834351	3354.56	0.622643	3354.56	0.683474	3354.56	0.347422	3354.56	0.555853	3354.56	0.552775
3354.66	0.857952	3354.66	0.409261	3354.66	0.611695	3354.66	0.387975	3354.66	0.473438	3354.66	0.566047
3354.76	0.833321	3354.76	0.24851	3354.76	0.515139	3354.76	0.448931	3354.76	0.406866	3354.76	0.550009
3354.86	0.777644	3354.86	0.0225773	3354.86	0.379715	3354.86	0.53006	3354.86	0.329739	3354.86	0.51505
3354.95	0.691334	3354.95	0.000865761	3354.95	0.0599936	3354.95	0.604318	3354.95	0.0658026	3354.95	0.44729
3355.05	0.559873	3355.05	-0.148581	3355.05	0.0104667	3355.05	0.667808	3355.05	0.0282763	3355.05	0.347361
3355.15	0.389235	3355.15	-0.234619	3355.15	-0.10387	3355.15	0.706897	3355.15	-0.0656689	3355.15	0.24665
3355.25	0.104877	3355.25	-0.296454	3355.25	-0.222643	3355.25	0.68273	3355.25	-0.174778	3355.25	0.141621
3355.34	0.00042207	3355.34	-0.347985	3355.34	-0.320086	3355.34	0.639329	3355.34	-0.245715	3355.34	0.0244391
3355.44	-0.105786	3355.44	-0.339191	3355.44	-0.395383	3355.44	0.589088	3355.44	-0.341103	3355.44	-0.103116
3355.54	-0.379414	3355.54	-0.335016	3355.54	-0.467507	3355.54	0.486516	3355.54	-0.402059	3355.54	-0.228631
3355.64	-0.532039	3355.64	-0.341165	3355.64	-0.549126	3355.64	0.352365	3355.64	-0.425863	3355.64	-0.324148
3355.74	-0.632527	3355.74	-0.279214	3355.74	-0.590471	3355.74	0.0765806	3355.74	-0.46438	3355.74	-0.398502
3355.83	-0.68362	3355.83	-0.22326	3355.83	-0.563025	3355.83	0.0396766	3355.83	-0.477035	3355.83	-0.460254
3355.93	-0.73451	3355.93	-0.14741	3355.93	-0.507908	3355.93	-0.00938268	3355.93	-0.418856	3355.93	-0.488429
3356.03	-0.760545	3356.03	-0.040408	3356.03	-0.443931	3356.03	-0.171912	3356.03	-0.356797	3356.03	-0.484591
3356.13	-0.734971	3356.13	-0.00340147	3356.13	-0.368571	3356.13	-0.318626	3356.13	-0.310539	3356.13	-0.475524
3356.22	-0.669092	3356.22	8.68725e-05	3356.22	-0.313681	3356.22	-0.407256	3356.22	-0.239485	3356.22	-0.461535
3356.32	-0.588709	3356.32	0.00186124	3356.32	-0.25534	3356.32	-0.479423	3356.32	-0.171995	3356.32	-0.41186
3356.42	-0.509615	3356.42	0.00734693	3356.42	-0.134202	3356.42	-0.544486	3356.42	-0.125623	3356.42	-0.348554
3356.52	-0.435691	3356.52	0.0121465	3356.52	-0.0464056	3356.52	-0.573939	3356.52	-0.0916768	3356.52	-0.299959
3356.61	-0.348211	3356.61	0.0119493	3356.61	-0.0539881	3356.61	-0.569992	3356.61	-0.062291	3356.61	-0.256955
3356.71	-0.246249	3356.71	0.0168656	3356.71	-0.0708028	3356.71	-0.531272	3356.71	-0.0299309	3356.71	-0.206569
3356.81	-0.0986199	3356.81	0.0204854	3356.81	-0.041881	3356.81	-0.475021	3356.81	-0.00389507	3356.81	-0.147548
3356.91	-0.0826374	3356.91	0.0193866	3356.91	0.00391731	3356.91	-0.419737	3356.91	0.00596477	3356.91	-0.106946
3357	-0.0601097	3357	0.0225068	3357	0.0109385	3357	-0.358557	3357	0.00790541	3357	-0.0768674
3357.1	-0.0378335	3357.1	0.0293326	3357.1	0.0111115	3357.1	-0.29741	3357.1	0.00692681	3357.1	-0.0351947
3357.2	-0.019383	3357.2	0.0317655	3357.2	0.0175365	3357.2	-0.236064	3357.2	0.0143386	3357.2	0.00283664
3357.3	-0.0124843	3357.3	0.0283118	3357.3	0.0263199	3357.3	-0.152411	3357.3	0.0221018	3357.3	0.0207552
3357.4	-0.0124043	3357.4	0.0257281	3357.4	0.0367596	3357.4	-0.0986543	3357.4	0.0239296	3357.4	0.0260667
3357.49	0.00376329	3357.49	0.0251933	3357.49	0.0399859	3357.49	-0.0804809	3357.49	0.0176012	3357.49	0.0267105
3357.59	0.00946851	3357.59	0.0251669	3357.59	0.035775	3357.59	-0.0439972	3357.59	0.00798328	3357.59	0.0176958
3357.69	0.00195337	3357.69	0.0231349	3357.69	0.0340628	3357.69	-0.0404323	3357.69	0.00923902	3357.69	0.0193749
3357.79	0.0097887	3357.79	0.0206345	3357.79	0.0228205	3357.79	-0.0384425	3357.79	0.0129799	3357.79	0.0321456
3357.88	0.0162518	3357.88	0.0259259	3357.88	0.0165571	3357.88	0.00363785	3357.88	0.0140921	3357.88	0.0276157
3357.98	0.0109063	3357.98	0.039457	3357.98	0.0185667	3357.98	0.012008	3357.98	0.0110828	3357.98	0.00607244
3358.08	0.00749227	3358.08	0.0408123	3358.08	0.0138128	3358.08	0.00921633	3358.08	0.00480407	3358.08	-0.00822278
3358.18	0.00949658	3358.18	0.027763	3358.18	0.0102532	3358.18	0.00406154	3358.18	0.000683668	3358.18	-0.00387318
3358.27	0.0104114	3358.27	0.0220772	3358.27	0.0104013	3358.27	0.00324543	3358.27	-0.00275675	3358.27	0.000785452
3358.37	0.00534657	3358.37	0.0210348	3358.37	0.0122192	3358.37	0.00748601	3358.37	0.00123857	3358.37	0.000222759
3358.47	-0.00311147	3358.47	0.0182784	3358.47	0.013734	3358.47	0.00782815	3358.47	0.00394565	3358.47	-0.00201771
3358.57	-0.0045856	3358.57	0.0183929	3358.57	0.0145051	3358.57	0.01032	3358.57	0.00186951	3358.57	0.000744247
3358.66	-0.0033225	3358.66	0.0175265	3358.66	0.00830128	3358.66	0.0163896	3358.66	0.00544666	3358.66	0.00204732
3358.76	-0.0115373	3358.76	0.0211263	3358.76	0.00368397	3358.76	0.0187031	3358.76	0.0111919	3358.76	-0.0125003
3358.86	-0.0173849	3358.86	0.0309526	3358.86	0.0147968	3358.86	0.0163896	3358.86	0.0137666	3358.86	-0.0191818
3358.96	-0.00162902	3358.96	0.0291946	3358.96	0.0222462	3358.96	0.00993679	3358.96	0.0126426	3358.96	-0.0111908
3359.06	0.0231006	3359.06	0.0235716	3359.06	0.0140385	3359.06	0.00567843	3359.06	0.00694459	3359.06	-0.0127758
3359.15	0.0304546	3359.15	0.0205253	3359.15	0.012566	3359.15	0.00654727	3359.15	0.00148506	3359.15	-0.0141111
3359.25	0.0245487	3359.25	0.019133	3359.25	0.015375	3359.25	0.0065859	3359.25	0.00200686	3359.25	0.00437406
3359.35	0.0286374	3359.35	0.0294153	3359.35	0.00978718	3359.35	0.00640563	3359.35	0.00259549	3359.35	0.0129484
3359.45	0.0351992	3359.45	0.0301073	3359.45	0.0139308	3359.45	0.00946527	3359.45	0.00338339	3359.45	0.0110182
3359.54	0.0213863	3359.54	0.0219363	3359.54	0.0272859	3359.54	0.0120583	3359.54	0.0115837	3359.54	0.0230588
3359.64	0.0118471	3359.64	0.0241673	3359.64	0.0337481	3359.64	0.00961918	3359.64	0.0182009	3359.64	0.0203522
3359.74	0.0151332	3359.74	0.0289598	3359.74	0.0391878	3359.74	0.0128818	3359.74	0.0172671	3359.74	0.00609562
3359.84	0.0170533	3359.84	0.0239778	3359.84	0.0474019	3359.84	0.0213163	3359.84	0.0129707	3359.84	0.00935202
3359.93	0.0289056	3359.93	0.0176439	3359.93	0.039759	3359.93	0.0238989	3359.93	0.0102348	3359.93	0.012629
3360.03	0.0368542	3360.03	0.0252861	3360.03	0.0230128	3360.03	0.0213317	3360.03	0.0130032	3360.03	-0.000279415
3360.13	0.0217127	3360.13	0.0296483	3360.13	0.0248391	3360.13	0.0176552	3360.13	0.00904649	3360.13	-0.00229584
3360.23	0.00756504	3360.23	0.0268943	3360.23	0.0311699	3360.23	0.0206155	3360.23	0.00665334	3360.23	0.0169258
3360.32	0.0070598	3360.32	0.0247678	3360.32	0.0282083	3360.32	0.0238505	3360.32	0.0129995	3360.32	0.0273183
3360.42	0.00413754	3360.42	0.0195527	3360.42	0.0326314	3360.42	0.0225696	3360.42	0.0149475	3360.42	0.0256997
3360.52	0.0089009	3360.52	0.0184087	3360.52	0.0414494	3360.52	0.0232331	3360.52	0.0167722	3360.52	0.0300995
3360.62	0.0214965	3360.62	0.0202324	3360.62	0.0391404	3360.62	0.022756	3360.62	0.0247482	3360.62	0.0282737
3360.72	0.023663	3360.72	0.0221042	3360.72	0.0285417	3360.72	0.0200753	3360.72	0.0293523	3360.72	0.0237696
3360.81	0.0193009	3360.81	0.0249005	3360.81	0.0269859	3360.81	0.01867	3360.81	0.0194131	3360.81	0.0284424
3360.91	0.0284565	3360.91	0.0252644	3360.91	0.0351609	3360.91	0.0168011	3360.91	0.014785	3360.91	0.0258697
3361.01	0.0309317	3361.01	0.0216534	3361.01	0.0375083	3361.01	0.0214555	3361.01	0.0198208	3361.01	0.0156743
3361.11	0.00575201	3361.11	0.0195873	3361.11	0.0308256	3361.11	0.0326499	3361.11	0.0218927	3361.11	0.0126471
3361.2	-0.0010531	3361.2	0.0237629	3361.2	0.0215962	3361.2	0.03355	3361.2	0.0215518	3361.2	0.0172027
3361.3	0.0152756	3361.3	0.0248735	3361.3	0.0178365	3361.3	0.0244183	3361.3	0.0166729	3361.3	0.016922
3361.4	0.0187852	3361.4	0.0292445	3361.4	0.0146071	3361.4	0.015205	3361.4	0.0186123	3361.4	0.0148219
3361.5	0.0195265	3361.5	0.0393777	3361.5	0.0114641	3361.5	0.00854431	3361.5	0.0259518	3361.5	0.0118719
3361.59	0.0271757	3361.59	0.0350278	3361.59	0.0143917	3361.59	0.00588016	3361.59	0.028527	3361.59	0.0132188
3361.69	0.0202874	3361.69	0.0245776	3361.69	0.0245096	3361.69	0.00765953	3361.69	0.0265649	3361.69	0.0146841
3361.79	0.00151571	3361.79	0.0230005	3361.79	0.0378814	3361.79	0.00519342	3361.79	0.022951	3361.79	0.00923614
3361.89	-0.00152819	3361.89	0.0210007	3361.89	0.0370519	3361.89	0.00523144	3361.89	0.0221453	3361.89	-0.0027259
3361.99	0.0101422	3361.99	0.0153419	3361.99	0.0287372	3361.99	0.01388	3361.99	0.0206541	3361.99	-0.0149738
3362.08	0.0149835	3362.08	0.0204795	3362.08	0.0253718	3362.08	0.0147452	3362.08	0.0207418	3362.08	0.0027362
3362.18	0.0164129	3362.18	0.0329611	3362.18	0.0247179	3362.18	0.0170831	3362.18	0.0203304	3362.18	0.0369111
3362.28	0.0179286	3362.28	0.0299782	3362.28	0.0308256	3362.28	0.0223979	3362.28	0.0158047	3362.28	0.0461691
3362.38	0.0131081	3362.38	0.023392	3362.38	0.0350186	3362.38	0.0169108	3362.38	0.0184842	3362.38	0.0282235
3362.47	0.0127796	3362.47	0.0287444	3362.47	0.0355641	3362.47	0.0093549	3362.47	0.0196216	3362.47	0.0171859
3362.57	0.0218634	3362.57	0.0322339	3362.57	0.0409705	3362.57	0.00596416	3362.57	0.0111478	3362.57	0.0190478
3362.67	0.031148	3362.67	0.0324241	3362.67	0.038891	3362.67	0.00313138	3362.67	0.0110785	3362.67	0.0169658
3362.77	0.0265904	3362.77	0.0325755	3362.77	0.0276814	3362.77	0.000692865	3362.77	0.0204812	3362.77	0.0133372
3362.86	0.0192011	3362.86	0.0299665	3362.86	0.0161686	3362.86	0.00913907	3362.86	0.029578	3362.86	0.0183512
3362.96	0.0209684	3362.96	0.0266766	3362.96	0.00934295	3362.96	0.0212973	3362.96	0.0267599	3362.96	0.0311
3363.06	0.0186844	3363.06	0.0274279	3363.06	0.012109	3363.06	0.0200765	3363.06	0.0139983	3363.06	0.0416161
3363.16	0.0145469	3363.16	0.030095	3363.16	0.0189583	3363.16	0.0154497	3363.16	0.0185884	3363.16	0.0393305
3363.25	0.0161354	3363.25	0.0345488	3363.25	0.0225699	3363.25	0.0158004	3363.25	0.0268813	3363.25	0.0196891
3363.35	0.0196128	3363.35	0.0434137	3363.35	0.0189705	3363.35	0.0175117	3363.35	0.0206357	3363.35	0.0123767
3363.45	0.0242462	3363.45	0.0440429	3363.45	0.018341	3363.45	0.0175883	3363.45	0.023707	3363.45	0.0259366
3363.55	0.0317343	3363.55	0.0380682	3363.55	0.0230064	3363.55	0.0179244	3363.55	0.0299453	3363.55	0.0267723
3363.65	0.0279835	3363.65	0.0301349	3363.65	0.0286987	3363.65	0.018299	3363.65	0.0236279	3363.65	0.0189667
3363.74	0.0114978	3363.74	0.0271438	3363.74	0.0331827	3363.74	0.015961	3363.74	0.0189017	3363.74	0.0238674
3363.84	0.009744	3363.84	0.0346275	3363.84	0.0269128	3363.84	0.0139137	3363.84	0.0185406	3363.84	0.0249709
3363.94	0.0218104	3363.94	0.0381387	3363.94	0.0274538	3363.94	0.0168642	3363.94	0.0186258	3363.94	0.0205222
3364.04	0.0218499	3364.04	0.0391893	3364.04	0.0382885	3364.04	0.0230276	3364.04	0.0139646	3364.04	0.0216656
3364.13	0.010874	3364.13	0.0334307	3364.13	0.037141	3364.13	0.0170242	3364.13	0.00728244	3364.13	0.0344916
3364.23	0.00430179	3364.23	0.0213535	3364.23	0.0314179	3364.23	0.00758657	3364.23	0.0109019	3364.23	0.0509784
3364.33	0.01006	3364.33	0.019595	3364.33	0.0322897	3364.33	0.00703902	3364.33	0.0131534	3364.33	0.0453836
3364.43	0.0156665	3364.43	0.0241955	3364.43	0.0305372	3364.43	0.00235574	3364.43	0.0160224	3364.43	0.0300944
3364.52	0.0143223	3364.52	0.0225726	3364.52	0.0244577	3364.52	0.00371756	3364.52	0.0266183	3364.52	0.0289136
3364.62	0.0180929	3364.62	0.0154487	3364.62	0.0206468	3364.62	0.0163761	3364.62	0.0287588	3364.62	0.0359479
3364.72	0.0237992	3364.72	0.0179503	3364.72	0.0222917	3364.72	0.0208454	3364.72	0.0222342	3364.72	0.0369098
3364.82	0.018909	3364.82	0.0251804	3364.82	0.0300686	3364.82	0.0196749	3364.82	0.0191752	3364.82	0.0401057
3364.91	0.00651506	3364.91	0.0255179	3364.91	0.0340103	3364.91	0.0219767	3364.91	0.0230135	3364.91	0.0477761
3365.01	0.00709411	3365.01	0.0225274	3365.01	0.033484	3365.01	0.0224501	3365.01	0.0287508	3365.01	0.0371428
3365.11	0.0148525	3365.11	0.0203081	3365.11	0.0266808	3365.11	0.021962	3365.11	0.0343183	3365.11	0.0221137
3365.21	0.0150625	3365.21	0.033291	3365.21	0.0168571	3365.21	0.0190066	3365.21	0.0348131	3365.21	0.0266165
3365.31	0.0143837	3365.31	0.0472905	3365.31	0.0198179	3365.31	0.0113746	3365.31	0.0268255	3365.31	0.034095
3365.4	0.0223292	3365.4	0.0368086	3365.4	0.0194135	3365.4	0.0130394	3365.4	0.0235721	3365.4	0.0325383
3365.5	0.0281061	3365.5	0.020635	3365.5	0.0134276	3365.5	0.0190894	3365.5	0.0248843	3365.5	0.0233859
3365.6	0.022691	3365.6	0.0159558	3365.6	0.0200282	3365.6	0.0136703	3365.6	0.0190464	3365.6	0.00953744
3365.7	0.020539	3365.7	0.0140664	3365.7	0.0315321	3365.7	0.00757308	3365.7	0.0161738	3365.7	0.00548528
3365.79	0.0196335	3365.79	0.0160503	3365.79	0.0357885	3365.79	0.00950942	3365.79	0.022168	3365.79	0.0103551
3365.89	0.0201648	3365.89	0.0264201	3365.89	0.0337276	3365.89	0.0135636	3365.89	0.0266551	3365.89	0.0191818
3365.99	0.0315388	3365.99	0.0374725	3365.99	0.0341968	3365.99	0.0174234	3365.99	0.0239455	3365.99	0.0297918
3366.09	0.0316532	3366.09	0.0391124	3366.09	0.0327462	3366.09	0.01323	3366.09	0.0194536	3366.09	0.0289587
3366.18	0.021143	3366.18	0.0334589	3366.18	0.0304083	3366.18	0.00468696	3366.18	0.0202421	3366.18	0.0223184
3366.28	0.0211046	3366.28	0.0351282	3366.28	0.0302917	3366.28	0.00782263	3366.28	0.0220527	3366.28	0.0193672
3366.38	0.0209912	3366.38	0.037125	3366.38	0.0339596	3366.38	0.0158691	3366.38	0.0239032	3366.38	0.0217055
3366.48	0.027918	3366.48	0.0357885	3366.48	0.0391083	3366.48	0.0134888	3366.48	0.0212826	3366.48	0.0265689
3366.57	0.0366141	3366.57	0.032498	3366.57	0.0267577	3366.57	0.00534794	3366.57	0.0142963	3366.57	0.0263075
3366.67	0.0250539	3366.67	0.0217867	3366.67	0.0175167	3366.67	0.00564654	3366.67	0.0107596	3366.67	0.0320117
3366.77	0.0138181	3366.77	0.0241785	3366.77	0.0243776	3366.77	0.0116407	3366.77	0.00808997	3366.77	0.03927
3366.87	0.0214934	3366.87	0.0402787	3366.87	0.0248744	3366.87	0.0180642	3366.87	0.0122987	3366.87	0.0339186
3366.97	0.0280261	3366.97	0.0394957	3366.97	0.0244897	3366.97	0.021412	3366.97	0.0144324	3366.97	0.0299231
3367.06	0.0206762	3367.06	0.026099	3367.06	0.0287179	3367.06	0.02242	3367.06	0.0105021	3367.06	0.0278655
3367.16	0.0170918	3367.16	0.0273217	3367.16	0.0282641	3367.16	0.0256299	3367.16	0.015855	3367.16	0.0184208
3367.26	0.0199257	3367.26	0.0364306	3367.26	0.0201795	3367.26	0.0255293	3367.26	0.0181157	3367.26	0.0125067
3367.36	0.0183351	3367.36	0.0323431	3367.36	0.0191269	3367.36	0.0216094	3367.36	0.0152866	3367.36	0.0274341
3367.45	0.0147111	3367.45	0.023416	3367.45	0.0333205	3367.45	0.0147452	3367.45	0.0153871	3367.45	0.0382914
3367.55	0.0147163	3367.55	0.0281698	3367.55	0.0374045	3367.55	0.00954989	3367.55	0.0124244	3367.55	0.0295188
3367.65	0.0194225	3367.65	0.0333063	3367.65	0.0267596	3367.65	0.0136844	3367.65	0.0112735	3367.65	0.0109281
3367.75	0.0167965	3367.75	0.0304032	3367.75	0.0238955	3367.75	0.0170475	3367.75	0.022244	3367.75	0.00295253
3367.84	0.0101453	3367.84	0.0288847	3367.84	0.0307179	3367.84	0.0116837	3367.84	0.0267924	3367.84	0.0186796
3367.94	0.0135728	3367.94	0.0244567	3367.94	0.0365949	3367.94	0.01184	3367.94	0.0115304	3367.94	0.0290578
3368.04	0.0154846	3368.04	0.0234008	3368.04	0.035075	3368.04	0.0225555	3368.04	0.0106885	3368.04	0.0289265
3368.14	0.0168443	3368.14	0.0283295	3368.14	0.0283628	3368.14	0.0293211	3368.14	0.0195842	3368.14	0.0244559
3368.24	0.0161884	3368.24	0.0286987	3368.24	0.0278455	3368.24	0.023661	3368.24	0.0132546	3368.24	0.0229558
3368.33	0.0121174	3368.33	0.0292868	3368.33	0.0334853	3368.33	0.0124906	3368.33	0.00456433	3368.33	0.0118822
3368.43	0.0163859	3368.43	0.0295503	3368.43	0.0328769	3368.43	0.00879877	3368.43	0.0041155	3368.43	0.00036311
3368.53	0.0140333	3368.53	0.0238668	3368.53	0.0283301	3368.53	0.0167011	3368.53	0.0143681	3368.53	0.0145515
3368.63	0.00894664	3368.63	0.0225984	3368.63	0.0280673	3368.63	0.023444	3368.63	0.0218547	3368.63	0.0364102
3368.72	0.00931465	3368.72	0.0277126	3368.72	0.0330737	3368.72	0.0208424	3368.72	0.0209037	3368.72	0.046361
3368.82	0.00887803	3368.82	0.0234025	3368.82	0.0395782	3368.82	0.0140633	3368.82	0.0200189	3368.82	0.0443896
3368.92	0.0136674	3368.92	0.0143288	3368.92	0.0357897	3368.92	0.0105965	3368.92	0.0139254	3368.92	0.0371119
3369.02	0.0164795	3369.02	0.0233168	3369.02	0.0276301	3369.02	0.00866449	3369.02	0.0081335	3369.02	0.0354252
3369.11	0.0174203	3369.11	0.0343868	3369.11	0.0257346	3369.11	-0.000345206	3369.11	0.0181169	3369.11	0.0348509
3369.21	0.0307955	3369.21	0.0294212	3369.21	0.0261962	3369.21	0.000706968	3369.21	0.0248015	3369.21	0.0239756
3369.31	0.0444754	3369.31	0.0220203	3369.31	0.0279628	3369.31	0.0125145	3369.31	0.0164914	3369.31	0.0336701
3369.41	0.0361899	3369.41	0.0226037	3369.41	0.0274391	3369.41	0.0139805	3369.41	0.0184596	3369.41	0.0436737
3369.5	0.0295927	3369.5	0.0310447	3369.5	0.0296808	3369.5	0.0163467	3369.5	0.0202525	3369.5	0.0276698
3369.6	0.0395925	3369.6	0.0341579	3369.6	0.0298821	3369.6	0.0182242	3369.6	0.0129412	3369.6	0.0239447
3369.7	0.032673	3369.7	0.0279292	3369.7	0.0225628	3369.7	0.0129204	3369.7	0.0130369	3369.7	0.0325615
3369.8	0.0175689	3369.8	0.0257234	3369.8	0.0245885	3369.8	0.00965964	3369.8	0.0154503	3369.8	0.0344247
3369.9	0.0161593	3369.9	0.0287415	3369.9	0.0306519	3369.9	0.00902319	3369.9	0.0188441	3369.9	0.0242782
3369.99	0.0201201	3369.99	0.0306497	3369.99	0.0326109	3369.99	0.0135648	3369.99	0.01909	3369.99	0.0121153
3370.09	0.0275021	3370.09	0.0288354	3370.09	0.0350513	3370.09	0.0218627	3370.09	0.0170604	3370.09	0.0186075
3370.19	0.0278598	3370.19	0.0202236	3370.19	0.0294769	3370.19	0.0282977	3370.19	0.0179722	3370.19	0.0352938
3370.29	0.0238262	3370.29	0.0225051	3370.29	0.0205673	3370.29	0.0228345	3370.29	0.0158868	3370.29	0.0421041
3370.38	0.0285511	3370.38	0.0319034	3370.38	0.0225679	3370.38	0.0160683	3370.38	0.0196921	3370.38	0.0408396
3370.48	0.0281799	3370.48	0.0288084	3370.48	0.0300135	3370.48	0.0194064	3370.48	0.031006	3370.48	0.0390537
3370.58	0.0141154	3370.58	0.0268239	3370.58	0.0347417	3370.58	0.0201268	3370.58	0.029353	3370.58	0.0219077
3370.68	0.00419471	3370.68	0.0255731	3370.68	0.0396385	3370.68	0.0196541	3370.68	0.0148721	3370.68	0.00494191
3370.77	0.00892065	3370.77	0.0246334	3370.77	0.0433122	3370.77	0.0169298	3370.77	0.00953211	3370.77	0.00750943
3370.87	0.0231359	3370.87	0.0284193	3370.87	0.0350538	3370.87	0.0102317	3370.87	0.0108688	3370.87	0.00244649
3370.97	0.0310523	3370.97	0.0281704	3370.97	0.0247481	3370.97	0.0123814	3370.97	0.0135011	3370.97	-0.00458266
3371.07	0.0270219	3371.07	0.0243546	3371.07	0.0253346	3371.07	0.0199692	3371.07	0.0256722	3371.07	0.0112757
3371.16	0.0185066	3371.16	0.02564	3371.16	0.0223173	3371.16	0.0196853	3371.16	0.0301243	3371.16	0.0334564
3371.26	0.0192375	3371.26	0.0325755	3371.26	0.023175	3371.26	0.0191292	3371.26	0.0245986	3371.26	0.032407
3371.36	0.0320015	3371.36	0.0305053	3371.36	0.0313859	3371.36	0.0203408	3371.36	0.0273737	3371.36	0.0127295
3371.46	0.0271237	3371.46	0.0244203	3371.46	0.0276	3371.46	0.0181242	3371.46	0.0267581	3371.46	-0.00422084
3371.56	0.0190254	3371.56	0.0279655	3371.56	0.0224891	3371.56	0.0147323	3371.56	0.019686	3371.56	-0.00217737
3371.65	0.0214975	3371.65	0.0330322	3371.65	0.0260314	3371.65	0.0117965	3371.65	0.0124875	3371.65	0.0116144
3371.75	0.00925852	3371.75	0.0327175	3371.75	0.0206897	3371.75	0.0178876	3371.75	0.00593534	3371.75	0.0189847
3371.85	0.00490059	3371.85	0.030932	3371.85	0.0104897	3371.85	0.0204457	3371.85	0.0126169	3371.85	0.0216952
3371.95	0.0211098	3371.95	0.0391424	3371.95	0.0179295	3371.95	0.00966332	3371.95	0.0223869	3371.95	0.019447
3372.04	0.0237524	3372.04	0.0460051	3372.04	0.0294885	3372.04	0.000815496	3372.04	0.0163013	3372.04	0.0165177
3372.14	0.0195005	3372.14	0.0397023	3372.14	0.0307462	3372.14	0.0017573	3372.14	0.0104672	3372.14	0.013175
3372.24	0.0285033	3372.24	0.0353113	3372.24	0.0274673	3372.24	0.0123158	3372.24	0.0149389	3372.24	0.0110478
3372.34	0.0340245	3372.34	0.0407101	3372.34	0.022225	3372.34	0.0222514	3372.34	0.0162805	3372.34	0.00875714
3372.43	0.0269283	3372.43	0.0476744	3372.43	0.0206987	3372.43	0.0224617	3372.43	0.0154681	3372.43	0.00482473
3372.53	0.0184734	3372.53	0.0387532	3372.53	0.0249154	3372.53	0.0161523	3372.53	0.0168783	3372.53	0.0113054
3372.63	0.0128555	3372.63	0.0278282	3372.63	0.0273897	3372.63	0.0131148	3372.63	0.0156189	3372.63	0.0119891
3372.73	0.0136934	3372.73	0.0282355	3372.73	0.0261487	3372.73	0.0138132	3372.73	0.0197626	3372.73	-0.00173057
3372.82	0.0253876	3372.82	0.0254516	3372.82	0.0276615	3372.82	0.0159359	3372.82	0.0285589	3372.82	-0.00334396
3372.92	0.026842	3372.92	0.0210582	3372.92	0.0312904	3372.92	0.0214046	3372.92	0.0299919	3372.92	0.0143107
3373.02	0.0182727	3373.02	0.0206556	3373.02	0.0265487	3373.02	0.0206388	3373.02	0.0208559	3373.02	0.0265792
3373.12	0.0126153	3373.12	0.020125	3373.12	0.0169744	3373.12	0.0131828	3373.12	0.00514621	3373.12	0.0267157
3373.22	0.0179577	3373.22	0.0195932	3373.22	0.0171128	3373.22	0.0111153	3373.22	0.00274939	3373.22	0.0257834
3373.31	0.025869	3373.31	0.021121	3373.31	0.0260212	3373.31	0.0128106	3373.31	0.0117333	3373.31	0.0271573
3373.41	0.0249292	3373.41	0.0234037	3373.41	0.0345391	3373.41	0.0107333	3373.41	0.01922	3373.41	0.027402
3373.51	0.0339112	3373.51	0.0265862	3373.51	0.0334603	3373.51	0.0144705	3373.51	0.023791	3373.51	0.0228798
3373.61	0.0440325	3373.61	0.0294235	3373.61	0.0286397	3373.61	0.0238235	3373.61	0.0227836	3373.61	0.022536
3373.7	0.0475837	3373.7	0.026926	3373.7	0.032091	3373.7	0.0212753	3373.7	0.0183867	3373.7	0.027335
3373.8	0.0446625	3373.8	0.0220537	3373.8	0.0280224	3373.8	0.0123293	3373.8	0.0133962	3373.8	0.0224948
3373.9	0.0332677	3373.9	0.0229441	3373.9	0.0171006	3373.9	0.01045	3373.9	0.0189729	3373.9	0.014536
3374	0.0260041	3374	0.0246187	3374	0.0217295	3374	0.0142859	3374	0.027828	3374	0.0233189
3374.09	0.0325753	3374.09	0.0235493	3374.09	0.0297256	3374.09	0.0187785	3374.09	0.0289795	3374.09	0.0436351
3374.19	0.0388648	3374.19	0.023345	3374.19	0.0275558	3374.19	0.0263246	3374.19	0.02734	3374.19	0.0548657
3374.29	0.0309525	3374.29	0.0227129	3374.29	0.0261994	3374.29	0.0307368	3374.29	0.0209791	3374.29	0.0417461
3374.39	0.0196055	3374.39	0.0226706	3374.39	0.0288212	3374.39	0.0252841	3374.39	0.0128652	3374.39	0.0185096
3374.49	0.00934168	3374.49	0.021394	3374.49	0.0263981	3374.49	0.0149573	3374.49	0.00857926	3374.49	0.0174576
3374.58	0.00190036	3374.58	0.0215748	3374.58	0.0177231	3374.58	0.0105573	3374.58	0.0121865	3374.58	0.0396833
3374.68	0.00560751	3374.68	0.0282326	3374.68	0.0101244	3374.68	0.0194137	3374.68	0.0198362	3374.68	0.0471992
3374.78	0.0235195	3374.78	0.0333133	3374.78	0.015366	3374.78	0.0236776	3374.78	0.0205756	3374.78	0.0302721
3374.88	0.0337064	3374.88	0.0329652	3374.88	0.0236942	3374.88	0.0174565	3374.88	0.0169727	3374.88	0.0240863
3374.97	0.0333217	3374.97	0.0281199	3374.97	0.0196391	3374.97	0.0122153	3374.97	0.0166435	3374.97	0.0348225
3375.07	0.0278317	3375.07	0.0228555	3375.07	0.0164109	3375.07	0.0133747	3375.07	0.01511	3375.07	0.0382438
3375.17	0.0161582	3375.17	0.0263614	3375.17	0.0214077	3375.17	0.0176392	3375.17	0.0113207	3375.17	0.0402769
3375.27	0.0103127	3375.27	0.0359675	3375.27	0.0289032	3375.27	0.0183229	3375.27	0.0112747	3375.27	0.0347762
3375.36	0.0145812	3375.36	0.0387984	3375.36	0.0299058	3375.36	0.0208362	3375.36	0.0155784	3375.36	0.00634156
3375.46	0.0281446	3375.46	0.0326817	3375.46	0.0280974	3375.46	0.0240614	3375.46	0.0172805	3375.46	0.0115024
3375.56	0.0374114	3375.56	0.0259552	3375.56	0.0276218	3375.56	0.0237457	3375.56	0.0149291	3375.56	0.0499663
3375.66	0.041838	3375.66	0.0272577	3375.66	0.0228077	3375.66	0.0233312	3375.66	0.016026	3375.66	0.0527849
3375.75	0.029021	3375.75	0.0336179	3375.75	0.0244282	3375.75	0.0200882	3375.75	0.0202261	3375.75	0.0296514
3375.85	0.00903708	3375.85	0.0344966	3375.85	0.0262936	3375.85	0.0130933	3375.85	0.023436	3375.85	0.0157786
3375.95	0.0180347	3375.95	0.0391788	3375.95	0.0207904	3375.95	0.00852531	3375.95	0.0267722	3375.95	0.0236756
3376.05	0.0124438	3376.05	0.0457867	3376.05	0.0231199	3376.05	0.0116996	3376.05	0.0274773	3376.05	0.0441681
3376.15	-0.00385997	3376.15	0.0391388	3376.15	0.0259936	3376.15	0.018643	3376.15	0.0238389	3376.15	0.0436531
3376.24	0.00936248	3376.24	0.0326412	3376.24	0.0199577	3376.24	0.0152976	3376.24	0.0228682	3376.24	0.0270762
3376.34	0.0217189	3376.34	0.0357034	3376.34	0.0177718	3376.34	0.00661901	3376.34	0.0213372	3376.34	0.0212922
3376.44	0.0255051	3376.44	0.040608	3376.44	0.0208647	3376.44	0.0087068	3376.44	0.0174584	3376.44	0.029542
3376.54	0.0262037	3376.54	0.0414215	3376.54	0.0215321	3376.54	0.0151768	3376.54	0.0182365	3376.54	0.0456051
3376.63	0.033908	3376.63	0.0328684	3376.63	0.0206737	3376.63	0.0205235	3376.63	0.0214175	3376.63	0.0428483
3376.73	0.0406674	3376.73	0.0267993	3376.73	0.0161026	3376.73	0.0241442	3376.73	0.0240964	3376.73	0.0202131
3376.83	0.0302653	3376.83	0.0339654	3376.83	0.0128609	3376.83	0.0214396	3376.83	0.0221698	3376.83	0.00459038
3376.93	0.0216431	3376.93	0.036052	3376.93	0.0190897	3376.93	0.0198889	3376.93	0.0213795	3376.93	0.00815839
3377.02	0.0174899	3377.02	0.0321781	3377.02	0.0261577	3377.02	0.0220245	3377.02	0.0267041	3377.02	0.0242215
3377.12	0.0271424	3377.12	0.0347179	3377.12	0.0238218	3377.12	0.019968	3377.12	0.0225114	3377.12	0.0399396
3377.22	0.0475089	3377.22	0.0344162	3377.22	0.0174673	3377.22	0.0152743	3377.22	0.0137788	3377.22	0.0713602
3377.32	0.0504499	3377.32	0.0317127	3377.32	0.0212788	3377.32	0.0134943	3377.32	0.0155514	3377.32	0.0747351
3377.41	0.0466273	3377.41	0.0315049	3377.41	0.0288135	3377.41	0.013796	3377.41	0.0188435	3377.41	0.0331988
3377.51	0.0389542	3377.51	0.0276445	3377.51	0.0276237	3377.51	0.0170727	3377.51	0.0208252	3377.51	0.0203303
3377.61	0.021194	3377.61	0.0227064	3377.61	0.0277487	3377.61	0.0221386	3377.61	0.0252485	3377.61	0.0213862
3377.71	0.0161499	3377.71	0.0250002	3377.71	0.0315006	3377.71	0.02116	3377.71	0.0280641	3377.71	0.0252928
3377.81	0.0240351	3377.81	0.0302535	3377.81	0.0290776	3377.81	0.01362	3377.81	0.0215383	3377.81	0.0419186
3377.9	0.0344403	3377.9	0.0303691	3377.9	0.0313372	3377.9	0.00941622	3377.9	0.0138696	3377.9	0.0307009
3378	0.0381017	3378	0.0258989	3378	0.0398679	3378	0.0146507	3378	0.0213746	3378	0.0205003
3378.1	0.0233875	3378.1	0.0245101	3378.1	0.0358667	3378.1	0.0186546	3378.1	0.0252454	3378.1	0.0295703
3378.2	0.0180555	3378.2	0.0297399	3378.2	0.0232455	3378.2	0.0150192	3378.2	0.0152479	3378.2	0.0253611
3378.29	0.0174359	3378.29	0.0368092	3378.29	0.0196077	3378.29	0.0108302	3378.29	0.0137543	3378.29	0.019711
3378.39	0.0037768	3378.39	0.0364705	3378.39	0.0237923	3378.39	0.0109798	3378.39	0.0212152	3378.39	0.0196582
3378.49	0.0118356	3378.49	0.0307712	3378.49	0.0244346	3378.49	0.0159071	3378.49	0.0217345	3378.49	0.0143326
3378.59	0.027657	3378.59	0.0334542	3378.59	0.0248724	3378.59	0.0177312	3378.59	0.020759	3378.59	0.0217004
3378.68	0.0175824	3378.68	0.0343246	3378.68	0.0245077	3378.68	0.0155864	3378.68	0.0202875	3378.68	0.0376412
3378.78	0.00867323	3378.78	0.0288301	3378.78	0.0229474	3378.78	0.0222937	3378.78	0.0167545	3378.78	0.0321945
3378.88	0.0141861	3378.88	0.0263027	3378.88	0.0254494	3378.88	0.0305652	3378.88	0.0152443	3378.88	0.0160271
3378.98	0.0188466	3378.98	0.0231243	3378.98	0.0277596	3378.98	0.0294572	3378.98	0.0140848	3378.98	0.0172387
3379.07	0.0230746	3379.07	0.0254592	3379.07	0.0268622	3379.07	0.0262725	3379.07	0.0173603	3379.07	0.0247147
3379.17	0.0183601	3379.17	0.0331331	3379.17	0.0260705	3379.17	0.0218026	3379.17	0.0212115	3379.17	0.0135935
3379.27	0.0167144	3379.27	0.0351657	3379.27	0.0278494	3379.27	0.0212434	3379.27	0.0197669	3379.27	0.0137261
3379.37	0.0273358	3379.37	0.0353999	3379.37	0.0251628	3379.37	0.0225549	3379.37	0.0137126	3379.37	0.032707
3379.47	0.0250123	3379.47	0.0321165	3379.47	0.0229603	3379.47	0.0186105	3379.47	0.00406215	3379.47	0.0455394
3379.56	0.0168173	3379.56	0.0264283	3379.56	0.0270474	3379.56	0.0221968	3379.56	0.00529459	3379.56	0.048322
3379.66	0.0178361	3379.66	0.0332077	3379.66	0.0318141	3379.66	0.0274068	3379.66	0.0164626	3379.66	0.0334139
3379.76	0.024687	3379.76	0.043031	3379.76	0.035509	3379.76	0.0192629	3379.76	0.0254472	3379.76	0.0239215
3379.86	0.0214601	3379.86	0.0405581	3379.86	0.0323679	3379.86	0.00858723	3379.86	0.0316235	3379.86	0.0280483
3379.95	0.00807651	3379.95	0.0335927	3379.95	0.0268859	3379.95	0.005649	3379.95	0.030735	3379.95	0.0231064
3380.05	0.00885828	3380.05	0.0295028	3380.05	0.0309109	3380.05	0.00557726	3380.05	0.0261192	3380.05	0.0120135
3380.15	0.0149585	3380.15	0.0269442	3380.15	0.0376474	3380.15	0.00857681	3380.15	0.0252773	3380.15	0.00771931
3380.25	0.0189796	3380.25	0.0217555	3380.25	0.0367026	3380.25	0.0172855	3380.25	0.0238953	3380.25	0.0164353
3380.34	0.0210609	3380.34	0.0158725	3380.34	0.0353141	3380.34	0.0197945	3380.34	0.0261222	3380.34	0.0231258
3380.44	0.0117847	3380.44	0.0173833	3380.44	0.0324545	3380.44	0.0130608	3380.44	0.0301231	3380.44	0.0142218
3380.54	0.00993217	3380.54	0.0222603	3380.54	0.0189378	3380.54	0.00640992	3380.54	0.0229498	3380.54	0.0130321
3380.64	0.0209881	3380.64	0.0244966	3380.64	0.00837308	3380.64	0.00726589	3380.64	0.0114084	3380.64	0.0278063
3380.74	0.0259334	3380.74	0.0267253	3380.74	0.0166051	3380.74	0.016064	3380.74	0.0102458	3380.74	0.0442737
3380.83	0.0183694	3380.83	0.026622	3380.83	0.0279994	3380.83	0.0176674	3380.83	0.0167753	3380.83	0.0493019
3380.93	0.0065213	3380.93	0.0247261	3380.93	0.0252359	3380.93	0.0133085	3380.93	0.0178085	3380.93	0.0358217
3381.03	0.00756088	3381.03	0.0244532	3381.03	0.0259641	3381.03	0.0130013	3381.03	0.0118314	3381.03	0.0189925
3381.13	0.0149783	3381.13	0.0301103	3381.13	0.0329327	3381.13	0.00931382	3381.13	0.012027	3381.13	0.0137029
3381.22	0.0163984	3381.22	0.0373621	3381.22	0.0307436	3381.22	0.00982642	3381.22	0.018372	3381.22	0.0169889
3381.32	0.0143171	3381.32	0.0301085	3381.32	0.0307128	3381.32	0.0145667	3381.32	0.0199306	3381.32	0.0131467
3381.42	0.00912753	3381.42	0.0252837	3381.42	0.0341667	3381.42	0.00971789	3381.42	0.0184701	3381.42	0.00497796
3381.52	0.00964004	3381.52	0.0328707	3381.52	0.0219987	3381.52	0.00574894	3381.52	0.0158341	3381.52	-0.000991472
3381.61	0.0144377	3381.61	0.0315988	3381.61	0.00826923	3381.61	0.00843947	3381.61	0.0191918	3381.61	-0.00337744
3381.71	0.019198	3381.71	0.0293062	3381.71	0.0162705	3381.71	0.0151762	3381.71	0.0274914	3381.71	-0.00127089
3381.81	0.0280448	3381.81	0.0316874	3381.81	0.0333481	3381.81	0.020873	3381.81	0.027763	3381.81	0.00279801
3381.91	0.0288682	3381.91	0.02483	3381.91	0.0372981	3381.91	0.0204886	3381.91	0.0238622	3381.91	0.026265
3382	0.0228261	3382	0.0180548	3382	0.0309641	3382	0.0160138	3382	0.0175528	3382	0.0438411
3382.1	0.0223094	3382.1	0.026318	3382.1	0.0322449	3382.1	0.0152424	3382.1	0.0153804	3382.1	0.0332465
3382.2	0.017176	3382.2	0.0403732	3382.2	0.0365378	3382.2	0.0223697	3382.2	0.0236525	3382.2	0.0218085
3382.3	0.0097596	3382.3	0.0423747	3382.3	0.0351891	3382.3	0.0198319	3382.3	0.0287404	3382.3	0.0129329
3382.4	0.0105424	3382.4	0.0336185	3382.4	0.0335218	3382.4	0.014308	3382.4	0.025013	3382.4	0.00764463
3382.49	0.0133524	3382.49	0.0303245	3382.49	0.0337545	3382.49	0.0183953	3382.49	0.0174479	3382.49	0.00904042
3382.59	0.0160979	3382.59	0.0427715	3382.59	0.0351949	3382.59	0.0223728	3382.59	0.0140823	3382.59	0.0172838
3382.69	0.0202438	3382.69	0.0512771	3382.69	0.0325122	3382.69	0.0228603	3382.69	0.0198809	3382.69	0.0221446
3382.79	0.0213644	3382.79	0.0401866	3382.79	0.0274141	3382.79	0.0232012	3382.79	0.0231202	3382.79	0.0186834
3382.88	0.0123263	3382.88	0.0304542	3382.88	0.0315571	3382.88	0.019914	3382.88	0.0247874	3382.88	0.0297313
3382.98	0.00851625	3382.98	0.0282743	3382.98	0.0376038	3382.98	0.0154681	3382.98	0.0276061	3382.98	0.0484662
3383.08	0.0223053	3383.08	0.0290907	3383.08	0.0334609	3383.08	0.0158887	3383.08	0.0242705	3383.08	0.0517445
3383.18	0.0280552	3383.18	0.0280841	3383.18	0.0287308	3383.18	0.014384	3383.18	0.0293419	3383.18	0.041983
3383.27	0.0227949	3383.27	0.0200234	3383.27	0.0336071	3383.27	0.0143239	3383.27	0.0394486	3383.27	0.0356415
3383.37	0.0220755	3383.37	0.0205705	3383.37	0.0358372	3383.37	0.016175	3383.37	0.0343011	3383.37	0.0448235
3383.47	0.0135988	3383.47	0.0322985	3383.47	0.030141	3383.47	0.0197007	3383.47	0.026324	3383.47	0.0482718
3383.57	0.00917743	3383.57	0.03836	3383.57	0.030375	3383.57	0.0255986	3383.57	0.029635	3383.57	0.0316988
3383.66	0.0199329	3383.66	0.0314556	3383.66	0.0316404	3383.66	0.0301924	3383.66	0.0254692	3383.66	0.0294699
3383.76	0.0206139	3383.76	0.0266889	3383.76	0.032241	3383.76	0.0281082	3383.76	0.0150021	3383.76	0.0422341
3383.86	0.0183341	3383.86	0.0315888	3383.86	0.0363538	3383.86	0.0168746	3383.86	0.0193567	3383.86	0.0380081
3383.96	0.0192687	3383.96	0.0302153	3383.96	0.0372987	3383.96	0.0112649	3383.96	0.0265245	3383.96	0.0337667
3384.06	0.0145801	3384.06	0.0269407	3384.06	0.0361429	3384.06	0.0169764	3384.06	0.023363	3384.06	0.044642
3384.15	0.0138587	3384.15	0.0337494	3384.15	0.0298859	3384.15	0.0230687	3384.15	0.0190268	3384.15	0.0519492
3384.25	0.0226577	3384.25	0.0402558	3384.25	0.0264641	3384.25	0.0205597	3384.25	0.0203831	3384.25	0.0586475
3384.35	0.0308278	3384.35	0.0345465	3384.35	0.0341724	3384.35	0.013696	3384.35	0.0259561	3384.35	0.0584067
3384.45	0.0256756	3384.45	0.0273575	3384.45	0.0292846	3384.45	0.0113066	3384.45	0.0287557	3384.45	0.0429487
3384.54	0.0183216	3384.54	0.0271949	3384.54	0.0170731	3384.54	0.014457	3384.54	0.0257868	3384.54	0.0366703
3384.64	0.01954	3384.64	0.0285449	3384.64	0.0189404	3384.64	0.0129603	3384.64	0.02229	3384.64	0.0432616
3384.74	0.024374	3384.74	0.0333209	3384.74	0.0251372	3384.74	0.00511433	3384.74	0.0204383	3384.74	0.0449304
3384.84	0.0207937	3384.84	0.0306732	3384.84	0.0316013	3384.84	0.0126518	3384.84	0.0211361	3384.84	0.0339894
3384.93	0.0142547	3384.93	0.0233615	3384.93	0.033941	3384.93	0.0243662	3384.93	0.0190145	3384.93	0.031167
3385.03	0.0135645	3385.03	0.0276269	3385.03	0.0337788	3385.03	0.0264092	3385.03	0.0147335	3385.03	0.035102
3385.13	0.0132412	3385.13	0.0341949	3385.13	0.0335853	3385.13	0.0281861	3385.13	0.0135771	3385.13	0.0218394
3385.23	0.0216223	3385.23	0.0402007	3385.23	0.0260936	3385.23	0.0184829	3385.23	0.0145164	3385.23	0.00147691
3385.32	0.0273348	3385.32	0.0420537	3385.32	0.022984	3385.32	0.0120693	3385.32	0.0150622	3385.32	-0.00676132
3385.42	0.0229779	3385.42	0.0347754	3385.42	0.0286564	3385.42	0.0176313	3385.42	0.0173192	3385.42	0.00388219
3385.52	0.0223281	3385.52	0.0272436	3385.52	0.0281731	3385.52	0.0157881	3385.52	0.0234409	3385.52	0.0286651
3385.62	0.021065	3385.62	0.0256541	3385.62	0.026209	3385.62	0.0168844	3385.62	0.0223434	3385.62	0.0382875
3385.72	0.0140759	3385.72	0.0330633	3385.72	0.0269442	3385.72	0.023287	3385.72	0.017535	3385.72	0.018256
3385.81	0.0107919	3385.81	0.0380929	3385.81	0.0210949	3385.81	0.0212973	3385.81	0.0166398	3385.81	0.00944087
3385.91	0.0206014	3385.91	0.0326043	3385.91	0.0195109	3385.91	0.0177754	3385.91	0.0146906	3385.91	0.0220029
3386.01	0.0301063	3386.01	0.0266825	3386.01	0.0253865	3386.01	0.0163553	3386.01	0.0166306	3386.01	0.0324327
3386.11	0.0221535	3386.11	0.0242219	3386.11	0.0383019	3386.11	0.0118523	3386.11	0.0223869	3386.11	0.0389674
3386.2	0.00759207	3386.2	0.0266543	3386.2	0.0483667	3386.2	0.00321477	3386.2	0.0215696	3386.2	0.0346294
3386.3	0.0112285	3386.3	0.0289422	3386.3	0.0404526	3386.3	-0.00266722	3386.3	0.0184247	3386.3	0.0234129
3386.4	0.0259438	3386.4	0.0242595	3386.4	0.0333269	3386.4	0.00690658	3386.4	0.0206652	3386.4	0.0247366
3386.5	0.0256371	3386.5	0.0233444	3386.5	0.0324494	3386.5	0.0189655	3386.5	0.0193303	3386.5	0.032801
3386.59	0.00687683	3386.59	0.0271673	3386.59	0.0307147	3386.59	0.0169727	3386.59	0.0155288	3386.59	0.0286329
3386.69	-0.00208748	3386.69	0.0256236	3386.69	0.0326795	3386.69	0.0129854	3386.69	0.0210079	3386.69	0.0163889
3386.79	0.00949762	3386.79	0.0222122	3386.79	0.035641	3386.79	0.0120742	3386.79	0.0263939	3386.79	0.0235841
3386.89	0.0146612	3386.89	0.0213458	3386.89	0.0328853	3386.89	0.0110294	3386.89	0.0219804	3386.89	0.0406413
3386.99	0.0175731	3386.99	0.0201655	3386.99	0.0319929	3386.99	0.0131307	3386.99	0.0156937	3386.99	0.0347762
3387.08	0.027526	3387.08	0.021445	3387.08	0.0335526	3387.08	0.0105634	3387.08	0.0166306	3387.08	0.0284977
3387.18	0.0243678	3387.18	0.0266625	3387.18	0.0279071	3387.18	0.00368629	3387.18	0.0216401	3387.18	0.0282325
3387.28	0.0107825	3387.28	0.0292821	3387.28	0.0208763	3387.28	0.00262553	3387.28	0.0238738	3387.28	0.0147034
3387.38	0.00763781	3387.38	0.0278716	3387.38	0.0253795	3387.38	0.00636148	3387.38	0.0216713	3387.38	0.00488268
3387.47	0.00928451	3387.47	0.0253847	3387.47	0.0319897	3387.47	0.00893367	3387.47	0.0166797	3387.47	0.000318043
3387.57	0.00712945	3387.57	0.0218013	3387.57	0.0237917	3387.57	0.00956154	3387.57	0.012108	3387.57	-5.66555e-05
3387.67	0.00649115	3387.67	0.0231402	3387.67	0.0189173	3387.67	0.0138334	3387.67	0.0138781	3387.67	0.0134312
3387.77	0.00242638	3387.77	0.033615	3387.77	0.0253301	3387.77	0.016676	3387.77	0.0202948	3387.77	0.0268766
3387.86	-0.000681965	3387.86	0.0382062	3387.86	0.0222192	3387.86	0.0154527	3387.86	0.0220938	3387.86	0.0312597
3387.96	0.00972841	3387.96	0.0319257	3387.96	0.0153929	3387.96	0.0177521	3387.96	0.0209441	3387.96	0.0373901
3388.06	0.0148962	3388.06	0.0261301	3388.06	0.0187019	3388.06	0.0190109	3388.06	0.0210858	3388.06	0.0490057
3388.16	0.0149222	3388.16	0.0212461	3388.16	0.0231968	3388.16	0.0176294	3388.16	0.0182033	3388.16	0.0482808
3388.25	0.0251756	3388.25	0.0186347	3388.25	0.0293423	3388.25	0.026874	3388.25	0.0143153	3388.25	0.0267195
3388.35	0.0287839	3388.35	0.0206883	3388.35	0.0380632	3388.35	0.0404282	3388.35	0.0166386	3388.35	0.00820818

## Sheet: 3h
	aPD-L1				NLG919
	0 cm		10 cm		0 cm		10 cm
	mean	s.d.	mean	s.d.	mean	s.d.	mean	s.d.
0 min	2.91	0.84	3.29	1.63	4.92	1.34	5.72	2.01
10 min	36.92	3.72	30.83	2.66	40.54	5.92	36.92	3.84
20 min	60.56	5.82	54.64	3.82	68.93	4.04	62.18	6.43
30 min	76.92	3.44	70.91	1.55	90.57	6.37	84.82	3.28

## Sheet: 3i
binding activity (%)
Control - US	105.922	92.12	105.176	96.7206
aPD-L1 - US	6.57445	6.07709	7.00964	7.75567
SPIND2 - US	79.7171	85.6232	78.2872	82.3904
Control + US	98.3991	102.191	98.4613	100.762
aPD-L1 + US	7.63133	6.57445	7.13398	7.44482
SPIND2 + US	28.0541	22.521	22.0858	26.8107
