# Supplementary material for: Precision cancer sono-immunotherapy using deep-tissue activatable semiconducting polymer immunomodulatory nanoparticles
Source: Nat Commun. 2022 Jul 12;13:4032. doi: 10.1038/s41467-022-31551-6 (PMC9276830; doi:10.1038/s41467-022-31551-6)
Supplement: Supplementary file 3 — Source Data [file 41467_2022_31551_MOESM3_ESM.zip › Source Data/Figures Source Data/Source Data/Source Data Fig. 4.xlsx]

## Sheet: 4b
Day	Saline		Drug		SPIND2		Saline +US		Drug + US		SPIND2 + US
0	1	0.1798	1	0.44352	1	0.33156	1	0.40279	1	0.34464	1	0.33508
2	1.88401	0.7103	1.76996	0.22515	1.97849	1.06747	1.85935	0.98045	1.62486	0.43329	0.96691	0.2351
4	3.57527	0.33482	2.71578	0.26936	3.70653	0.9661	3.4422	0.6872	2.64506	0.83853	1.15831	0.2717
6	7.10928	2.72628	6.34456	0.80433	6.77851	1.07177	7.20042	1.92686	6.06424	0.88184	1.9332	0.43712
8	14.1012	1.23001	13.6844	2.37566	13.9105	1.98263	13.7336	3.18967	12.5467	4.01616	2.77262	1.45247
10	21.6814	6.71634	18.5669	2.69673	19.7117	6.4646	21.7604	5.13251	17.7473	2.12455	1.70153	0.44307
12	27.9849	2.65253	23.1956	2.82659	27.8698	6.19942	28.0919	4.11647	21.0582	4.33888	0.80852	0.59593
14	32.5302	8.66274	28.5538	6.44718	30.9394	6.11845	32.7331	6.15042	25.8162	5.41425	0.24514	0.19056
16	36.6852	11.065	31.1538	6.10284	35.1474	9.23271	34.2919	3.47181	29.6877	4.36852	0.12672	0.15342
18	40.4634	5.63259	33.73	4.33456	39.1929	3.06843	39.8289	2.98534	31.4412	4.37218	0.44915	0.52817

## Sheet: 4c
Day	Saline		Drug		SPIND2		Saline +US		Drug + US		SPIND2 + US
0	1	0.58841	1	0.31352	1	0.31968	1	0.24912	1	0.30757	1	0.24338
2	1.75585	0.57137	1.08547	0.37361	1.56716	0.4068	1.61671	0.65565	1.30167	0.32089	0.37999	0.12249
4	2.3817	1.05812	1.63817	0.73989	2.01907	0.84934	1.98413	0.28461	1.4568	0.4717	0.65614	0.17241
6	3.19654	0.54227	1.72022	0.60325	2.6737	0.74302	2.9648	1.01704	2.01335	0.65532	0.78291	0.23241
8	4.32992	1.01585	3.02066	1.27275	3.71191	0.98706	4.08427	0.89065	3.41338	1.31002	0.89153	0.54751
10	5.92186	1.53036	3.69638	0.8368	4.86742	1.10191	5.69121	1.35466	4.30085	2.39717	0.78505	0.28751
12	10.5975	3.12044	6.52924	1.32435	9.02335	1.82192	9.34901	1.68843	7.77333	2.05533	0.97863	0.92283
14	15.4365	2.6619	11.0606	2.3714	13.6817	3.22242	15.6003	2.55283	12.7322	1.91035	1.17705	0.84436
16	21.4099	4.19758	15.2102	2.91917	18.6655	3.70624	20.4666	2.97185	16.9137	5.44687	0.8312	0.64206
18	27.356	6.69325	17.661	2.92895	24.4053	4.11212	25.8573	4.00522	20.364	5.95453	0.783	0.94865

## Sheet: 4d
Day	Saline	Drug	SPIND2	Saline +US	Drug + US	SPIND2 + US
0	100	100	100	100	100	100
1	100	100	100	100	100	100
2	100	100	100	100	100	100
3	100	100	100	100	100	100
4	100	100	100	100	100	100
5	100	100	100	100	100	100
6	100	100	100	100	100	100
7	100	100	100	100	100	100
8	100	100	100	100	100	100
8	100	100	100	100	100	100
9	100	100	100	100	100	100
10	100	100	100	100	100	100
10	90	100	90	100	90	100
11	90	100	90	100	90	100
12	90	100	90	100	90	100
12	90	100	90	90	80	100
13	90	100	90	90	80	100
14	90	100	90	90	80	100
14	90	100	90	90	80	100
15	90	100	90	90	80	100
16	90	100	90	90	80	100
16	80	100	90	80	80	100
17	80	100	90	80	80	100
18	80	100	90	80	80	100
18	80	90	90	80	80	100
19	80	90	90	80	80	100
20	80	90	90	80	80	100
21	80	90	90	80	80	100
21	70	90	90	80	80	100
22	70	90	90	80	80	100
22	70	90	90	70	80	100
23	70	90	90	70	80	100
24	70	90	90	70	80	100
24	70	90	70	60	80	100
25	70	90	70	60	80	100
26	70	90	70	60	80	100
27	70	90	70	60	80	100
27	50	80	70	60	80	100
28	50	80	70	60	80	100
28	50	80	70	60	80	100
29	50	80	70	60	80	100
30	50	80	70	60	80	100
30	50	80	70	40	70	100
31	50	80	70	40	70	100
31	50	70	70	40	70	100
32	50	70	70	40	70	100
32	50	70	70	40	70	100
33	50	70	70	40	70	100
33	50	70	70	30	70	100
34	50	70	70	30	70	100
34	40	70	70	30	70	100
35	40	70	70	30	70	100
35	40	70	50	30	70	100
36	40	70	50	30	70	100
36	20	50	50	20	40	100
37	20	50	50	20	40	100
38	20	50	50	20	40	100
38	20	40	40	10	40	100
39	20	40	40	10	40	100
39	20	40	30	10	40	100
40	20	40	30	10	40	100
40	10	30	20	10	40	100
41	10	30	20	10	40	100
41	10	30	20	10	30	100
42	10	30	20	10	30	100
42	0	30	20	10	30	100
43	0	30	20	10	30	100
43	0	30	10	0	20	100
44	0	30	10	0	20	100
44	0	30	10	0	20	100
45	0	30	10	0	20	100
46	0	30	10	0	20	100
46	0	20	10	0	20	100
47	0	20	10	0	20	100
47	0	20	0	0	10	100
48	0	20	0	0	10	100
48	0	10	0	0	10	100
49	0	10	0	0	10	100
49	0	0	0	0	10	100
50	0	0	0	0	10	100
50	0	0	0	0	10	100
51	0	0	0	0	10	100
52	0	0	0	0	10	100
53	0	0	0	0	10	100
53	0	0	0	0	0	100
54	0	0	0	0	0	100
55	0	0	0	0	0	100
56	0	0	0	0	0	100
57	0	0	0	0	0	100
57	0	0	0	0	0	100
58	0	0	0	0	0	100
59	0	0	0	0	0	100
60	0	0	0	0	0	100
61	0	0	0	0	0	100
61	0	0	0	0	0	100
62	0	0	0	0	0	100
62	0	0	0	0	0	100
63	0	0	0	0	0	100
64	0	0	0	0	0	100
65	0	0	0	0	0	100
65	0	0	0	0	0	100
66	0	0	0	0	0	100
66	0	0	0	0	0	100
67	0	0	0	0	0	100
68	0	0	0	0	0	100
69	0	0	0	0	0	100
70	0	0	0	0	0	100
70	0	0	0	0	0	100
71	0	0	0	0	0	100
72	0	0	0	0	0	100
73	0	0	0	0	0	100
73	0	0	0	0	0	100
74	0	0	0	0	0	100
74	0	0	0	0	0	100
75	0	0	0	0	0	100
76	0	0	0	0	0	100
77	0	0	0	0	0	100
78	0	0	0	0	0	100
80	0	0	0	0	0	100

## Sheet: 4f
day	Saline		SPIND2 + US
14	4.9598	2.30557	0	0
16	9.7021	2.54647	0	0
18	17.2132	4.08425	0	0
20	27.1554	6.18773	0	0
22	40.4855	7.7098	0	0
24	53.7892	9.82176	0	0
26	76.7132	15.3902	0	0
28	99.3843	19.2684	0	0

## Sheet: 4g
day	Saline	SPIND2 + US
1	100	100
2	100	100
3	100	100
4	100	100
5	100	100
6	100	100
7	100	100
8	100	100
9	100	100
10	100	100
11	100	100
12	100	100
13	100	100
14	100	100
15	100	100
16	100	100
16	90	100
17	90	100
18	90	100
19	90	100
20	90	100
20	70	100
21	70	100
22	70	100
23	70	100
24	70	100
25	70	100
25	60	100
26	60	100
27	60	100
28	60	100
29	60	100
29	50	100
30	50	100
31	50	100
32	50	100
32	30	100
33	30	100
34	30	100
34	20	100
35	20	100
36	20	100
37	20	100
38	20	100
38	10	100
39	10	100
40	10	100
40	0	100
41	0	100
42	0	100
43	0	100
44	0	100
45	0	100
46	0	100
47	0	100
48	0	100
49	0	100
50	0	100
51	0	100
52	0	100
53	0	100
54	0	100
55	0	100
56	0	100
57	0	100
58	0	100
59	0	100
60	0	100
61	0	100
62	0	100
63	0	100
64	0	100
65	0	100
66	0	100
67	0	100
68	0	100
69	0	100
70	0	100
71	0	100
72	0	100
73	0	100
74	0	100
75	0	100
76	0	100
77	0	100
78	0	100
79	0	100
80	0	100

## Sheet: 4h
Saline	9.19	18.9	15.4	8.77
SPIND2 + US	24.1	22	29.9	25.9

## Sheet: 4j
	Saline	Drug	SPIND2	Saline +US	Drug + US	SPIND2 + US
Carl	0.71556	0.99263	0.75517	1.00429	1.09482	5.14384
Hmgb1-ps1	0.84302	1.01734	0.80496	1.21922	0.95419	4.2554
Hmgb1-ps2	0.66099	0.99336	0.66099	1.19931	1.55883	3.59708
Cd80	0.88126	0.83298	0.96336	0.71687	1.51233	4.52519
Cd86	0.56159	1.00842	2.39847	0.76321	1.45091	1.37628
Cd40	0.88015	0.93634	0.88238	0.576	0.99806	3.37098
Pdcd1	0.86946	1.0799	0.86266	0.86138	1.31527	3.33622
Cd3e	1.29507	1.38318	1.18772	1.17478	0.94781	1.60467
Cd8a	0.59636	1.41384	0.65341	0.60089	1.00734	2.45739
Ifng	0.70619	1.06571	0.95393	0.70619	1.01956	5.54732
Gzmb	0.9482	1.10582	0.83349	0.60841	1.1353	2.89454
Cxcl1	0.64163	1.15009	0.93667	0.60921	1.14252	3.35945
Cxcl2	0.53856	1.12877	0.92716	0.72507	1.1944	3.44363
Cxcl9	1.05791	1.11278	0.86306	0.74897	1.79156	2.63169
Cxcl10	0.55717	1.25967	1.42246	0.53472	1.16498	2.59527
Cxcl11	0.61587	0.79448	0.83162	0.79227	1.37197	3.65191
Ccl4	0.71367	1.28334	0.94336	0.61965	1.23247	3.03121
Ccl5	0.52681	1.26314	0.84122	0.96451	0.88469	3.28954
Il1b	0.47133	0.96427	1.03749	0.62173	1.52602	3.11913
Il2	1.32422	1.13984	0.77393	0.6067	0.83819	3.49793
Il6	1.20245	1.09162	0.77532	0.66525	1.13984	2.83662
Il7	0.67255	0.79005	0.9346	0.94878	1.03146	4.14374
Il15	0.79724	1.02795	0.95808	0.69455	1.06425	3.48993
Ido1	0.66611	1.07363	0.88417	0.62848	1.88016	2.95075
Cd274	0.60677	1.68996	0.60677	0.82911	1.75167	2.42746
