# Supplementary material for: Precision cancer sono-immunotherapy using deep-tissue activatable semiconducting polymer immunomodulatory nanoparticles
Source: Nat Commun. 2022 Jul 12;13:4032. doi: 10.1038/s41467-022-31551-6 (PMC9276830; doi:10.1038/s41467-022-31551-6)
Supplement: Supplementary file 3 — Source Data [file 41467_2022_31551_MOESM3_ESM.zip › Source Data/Figures Source Data/Source Data/Source Data Fig. 5.xlsx]

## Sheet: 5b
Day	Saline		Drug		SPIND2		Drug +US		SPIN0 + US		SPIND2 + US
0	1	0.2131	1	0.24889	1	0.35066	1	0.51619	1	0.20136	1	0.3602
2	1.76545	0.77933	1.75869	0.83142	1.42495	0.41009	1.23591	0.56888	0.61336	0.15342	0.47009	0.16173
4	2.64857	0.94807	2.00327	0.82527	2.3086	0.42786	1.56202	0.50757	0.77319	0.29933	0.23083	0.08641
6	3.68798	1.11905	2.49617	0.87102	3.41797	0.44573	2.35434	0.74224	1.29059	0.20699	0.24029	0.08018
8	5.13601	1.24133	3.55004	1.05786	5.12511	0.30626	3.50049	0.89534	2.00294	0.4436	0.2285	0.11372
10	7.00512	1.22081	5.00653	1.16422	7.03858	0.50417	5.16939	0.95302	3.17771	0.6536	0.27973	0.0985
12	9.3627	1.4033	6.99047	1.16998	9.53783	0.79574	7.3792	1.10439	4.99008	0.9864	0.09607	0.04768
14	11.2618	1.80207	8.8663	1.32167	11.6768	1.35368	9.34086	1.37924	6.85641	1.04349	0.06292	0.09272

## Sheet: 5c
Day	Saline		Drug		SPIND2		Drug +US		SPIN0 + US		SPIND2 + US
0	1	0.46717	1	0.38479	1	0.47651	1	0.36265	1	0.29171	1	0.61639
2	1.34809	0.59009	1.36029	0.52495	1.2881	0.53226	1.3897	0.45067	1.43092	0.28062	1.06179	0.71507
4	1.97754	0.66873	1.52969	0.41999	1.74521	0.55306	1.64252	0.29837	1.86155	0.30334	0.63265	0.39799
6	2.87868	1.08308	2.08335	0.44471	2.37366	0.67054	2.18737	0.31398	2.46033	0.30312	0.76733	0.30044
8	4.44118	1.43629	3.19373	0.73288	3.73051	0.96712	3.51396	0.48474	3.6915	0.43098	0.82419	0.24414
10	6.9091	2.02049	5.30628	1.45977	5.89138	0.81737	5.73526	0.89989	5.85327	0.45919	0.58695	0.1867
12	9.9181	1.70479	7.02896	1.56237	8.61612	1.18197	7.45755	1.12928	8.51921	0.7663	0.57837	0.37851
14	12.7431	1.69389	9.26114	1.72631	11.4489	1.17692	9.25807	1.45051	11.1318	0.70452	0.45628	0.5493

## Sheet: 5d
Day	Saline	Drug	SPIND2	Drug +US	SPIN0 + US	SPIND2 + US
0	100	100	100	100	100	100
1	100	100	100	100	100	100
2	100	100	100	100	100	100
3	100	100	100	100	100	100
4	100	100	100	100	100	100
5	100	100	100	100	100	100
6	100	100	100	100	100	100
7	100	100	100	100	100	100
8	100	100	100	100	100	100
8	100	100	100	100	100	100
9	100	100	100	100	100	100
10	100	100	100	100	100	100
11	100	100	100	100	100	100
12	100	100	100	100	100	100
13	100	100	100	100	100	100
14	100	100	100	100	100	100
15	100	100	100	100	100	100
16	100	100	100	100	100	100
16	90	100	100	100	100	100
17	90	100	100	100	100	100
18	90	100	100	100	100	100
19	90	100	100	100	100	100
20	90	100	100	100	100	100
20	90	100	80	100	100	100
21	90	100	80	100	100	100
21	80	100	80	100	100	100
22	80	100	80	100	100	100
23	80	100	80	100	100	100
24	80	100	80	100	100	100
25	80	100	80	100	100	100
25	80	100	70	100	100	100
26	80	100	70	100	100	100
26	80	90	70	100	100	100
27	80	90	70	100	100	100
28	80	90	70	100	100	100
28	80	90	60	100	90	100
29	80	90	60	100	90	100
29	80	90	60	80	90	100
30	80	90	60	80	90	100
30	70	80	60	80	90	100
31	70	80	60	80	90	100
32	70	80	60	80	90	100
32	70	80	50	80	80	100
33	70	80	50	80	80	100
33	60	70	50	80	80	100
34	60	70	50	80	80	100
34	40	60	50	70	80	100
35	40	60	50	70	80	100
35	30	50	30	70	60	100
36	30	50	30	70	60	100
36	20	50	30	70	60	100
37	20	50	30	70	60	100
37	20	50	30	50	50	100
38	20	50	30	50	50	100
38	20	50	20	50	50	100
39	20	50	20	50	50	100
39	10	40	0	30	50	100
40	10	40	0	30	50	100
40	0	30	0	30	30	100
41	0	30	0	30	30	100
41	0	20	0	30	30	100
42	0	20	0	30	30	100
43	0	20	0	30	30	100
43	0	10	0	30	20	100
44	0	10	0	30	20	100
44	0	10	0	20	20	100
45	0	10	0	20	20	100
45	0	0	0	20	20	100
46	0	0	0	20	20	100
46	0	0	0	0	10	100
47	0	0	0	0	10	100
47	0	0	0	0	10	100
48	0	0	0	0	10	100
48	0	0	0	0	0	100
49	0	0	0	0	0	100
50	0	0	0	0	0	100
50	0	0	0	0	0	100
51	0	0	0	0	0	100
52	0	0	0	0	0	100
53	0	0	0	0	0	100
54	0	0	0	0	0	100
55	0	0	0	0	0	100
56	0	0	0	0	0	100
57	0	0	0	0	0	100
58	0	0	0	0	0	100
59	0	0	0	0	0	100
60	0	0	0	0	0	100

## Sheet: 5f
Saline
1 h	99.9	99.1	99.6
4 h	98.9	98.2	98.5
8 h	96.5	95.4	97.6
16 h	93.6	92.8	94.3
50% serum
1 h	99.4	99.6	98.9
4 h	98.3	97.6	96.5
8 h	95.9	95.2	94.1
16 h	91.6	90.8	92.7

## Sheet: 5h
2 h	15468	12574	16652	10237
12 h	33078	35982	37126	31673
24 h	32440	31932	34821	29274

## Sheet: 5j
day	Saline		SPIN0		Saline + US		SPIN0 + US
0	0.22076	0.08492	0.32754	0.17119	0.16625	0.04568	0.16373	0.02871
5	1.19141	0.34125	1.23149	0.8963	1.33269	0.63976	0.51317	0.1466
10	2.0313	0.38005	2.33799	1.17005	2.24842	0.87542	0.87197	0.12744
15	3.1266	0.32378	3.47356	1.033	3.31513	0.71393	1.39552	0.18557

## Sheet: 5l
day	Saline	SPIN0	Saline + US	SPIN0 + US
0	100	100	100	100
1	100	100	100	100
2	100	100	100	100
3	100	100	100	100
4	100	100	100	100
5	100	100	100	100
6	100	100	100	100
7	100	100	100	100
8	100	100	100	100
9	100	100	100	100
10	100	100	100	100
10	75	100	100	100
11	75	100	100	100
11	75	100	75	100
12	75	100	75	100
12	50	75	75	75
13	50	75	75	75
13	50	75	50	75
14	50	75	50	75
14	25	50	50	75
15	25	50	50	75
15	25	50	25	75
16	25	50	25	75
16	0	50	25	75
17	0	50	25	75
17	0	25	0	50
18	0	25	0	50
18	0	0	0	50
19	0	0	0	50
20	0	0	0	50
