# Supplementary material for: Precision cancer sono-immunotherapy using deep-tissue activatable semiconducting polymer immunomodulatory nanoparticles
Source: Nat Commun. 2022 Jul 12;13:4032. doi: 10.1038/s41467-022-31551-6 (PMC9276830; doi:10.1038/s41467-022-31551-6)
Supplement: Supplementary file 3 — Source Data [file 41467_2022_31551_MOESM3_ESM.zip › Source Data/Figures Source Data/Source Data/Source Data Fig. 6.xlsx]

## Sheet: 6a
Saline - US	16.8	15.8	14.8	14.2
Drug - US	27.9	23.2	22.3	30.9
SPIND2 - US	14.2	17.7	16.3	13.9
Drug +US	24.4	31.3	32.2	26.3
SPIN0 + US	17	18.6	17.1	17.6
SPIND2 + US	20.7	22.1	20.3	19.7

## Sheet: 6b
Saline - US	13.8	13.2	12.8	11.5
Drug - US	23.9	25.3	21.3	19.7
SPIND2 - US	14.8	12.6	12.2	14.4
Drug +US	22.1	23.7	19.3	21.8
SPIN0 + US	15.3	15.9	15.8	16.3
SPIND2 + US	17.5	18	18.3	18.8

## Sheet: 6c
Saline - US	12.7	15.8	18.9	15.62
Drug - US	26.6	25.4	23.9	23.5
SPIND2 - US	11.3	18.34	15.7	14.1
Drug +US	25.6	25.7	25.4	23.5
SPIN0 + US	20	15.8	17.1	17.8
SPIND2 + US	21.2	21.9	21.6	22.5

## Sheet: 6d
Saline - US	10.2	9.15	7.65	7.45
Drug - US	15.1	14.6	15.3	16.6
SPIND2 - US	7.48	10.2	9.56	10.3
Drug +US	15	14.5	14.7	16.4
SPIN0 + US	11.3	12.5	9.9	11.7
SPIND2 + US	12.7	12.2	13.7	12.8

## Sheet: 6g
Saline - US	39.1	40.9	30.1	36.7	50.2
Drug - US	62.5	55.5	61.2	64.3	77.5
SPIND2 - US	46.8	26.6	31.4	30.7	58.9
Drug +US	61.6	51.5	71.4	65	81.6
SPIN0 + US	42.6	30	45.5	39.2	34.7
SPIND2 + US	46.8	45.4	50.5	32.1	44.7

## Sheet: 6h
Saline - US	143.2	176.3	132.6	147.4	199.6
Drug - US	257.1	242.6	285.7	256.9	246.3
SPIND2 - US	156.5	153.4	199.4	147.4	132.9
Drug +US	252.2	264.1	256.6	271.3	238.8
SPIN0 + US	127.2	149.4	166.7	154.9	180.6
SPIND2 + US	159.5	219.6	199.8	216.3	176.7
