# Supplementary material for: Precision cancer sono-immunotherapy using deep-tissue activatable semiconducting polymer immunomodulatory nanoparticles
Source: Nat Commun. 2022 Jul 12;13:4032. doi: 10.1038/s41467-022-31551-6 (PMC9276830; doi:10.1038/s41467-022-31551-6)
Supplement: Supplementary file 3 — Source Data [file 41467_2022_31551_MOESM3_ESM.zip › Source Data/Supplementary Source Data/Supplementary Dataset/Supplementary Dataset Fig. S1.xlsx]

## Sheet: S1
	mean	s.d.
SPN1	23.74	1.53366
SPN2	27.46	0.7766
SPN3	28.88	2.59833
SPN4	32.85	4.63977
SPN5	40.0433	1.08611
SPN6	32.3267	3.48503
SPN7	26.3833	3.69987
SPN8	28.9333	4.45089
