# Supplementary material for: Precision cancer sono-immunotherapy using deep-tissue activatable semiconducting polymer immunomodulatory nanoparticles
Source: Nat Commun. 2022 Jul 12;13:4032. doi: 10.1038/s41467-022-31551-6 (PMC9276830; doi:10.1038/s41467-022-31551-6)
Supplement: Supplementary file 3 — Source Data [file 41467_2022_31551_MOESM3_ESM.zip › Source Data/Supplementary Source Data/Supplementary Dataset/Supplementary Dataset Fig. S11.xlsx]

## Sheet: S11a
16.729	2
16.738	3
16.746	2
16.754	3
16.762	3
16.771	4
16.779	5
16.788	6
16.796	7
16.804	8
16.813	9
16.821	11
16.829	12
16.838	14
16.846	16
16.854	18
16.863	20
16.871	23
16.879	27
16.887	30
16.896	33
16.904	35
16.913	38
16.921	41
16.929	42
16.938	46
16.946	49
16.954	52
16.963	55
16.971	58
16.979	60
16.988	63
16.996	67
17.004	72
17.012	76
17.021	79
17.029	83
17.038	86
17.046	90
17.054	94
17.063	98
17.071	102
17.079	107
17.088	112
17.096	116
17.104	121
17.113	126
17.121	130
17.129	134
17.137	138
17.146	142
17.154	148
17.163	153
17.171	158
17.179	163
17.188	168
17.196	171
17.204	175
17.213	179
17.221	184
17.229	188
17.238	193
17.246	198
17.254	202
17.262	207
17.271	211
17.279	216
17.288	220
17.296	225
17.304	229
17.313	234
17.321	239
17.329	243
17.338	248
17.346	253
17.354	258
17.363	262
17.371	266
17.379	271
17.387	275
17.396	280
17.404	284
17.413	288
17.421	293
17.429	298
17.438	303
17.446	306
17.454	311
17.463	314
17.471	318
17.479	321
17.488	324
17.496	328
17.504	332
17.512	336
17.521	340
17.529	343
17.538	347
17.546	352
17.554	357
17.563	361
17.571	365
17.579	369
17.588	374
17.596	378
17.604	382
17.613	386
17.621	389
17.629	392
17.637	395
17.646	398
17.654	401
17.663	405
17.671	408
17.679	411
17.688	416
17.696	419
17.704	422
17.713	425
17.721	428
17.729	431
17.738	434
17.746	436
17.754	440
17.762	443
17.771	446
17.779	449
17.788	453
17.796	456
17.804	459
17.813	462
17.821	464
17.829	466
17.838	469
17.846	473
17.854	477
17.863	480
17.871	483
17.879	486
17.887	489
17.896	491
17.904	493
17.913	496
17.921	499
17.929	501
17.938	502
17.946	505
17.954	508
17.963	511
17.971	513
17.979	514
17.988	516
17.996	517
18.004	520
18.012	522
18.021	525
18.029	527
18.038	529
18.046	532
18.054	534
18.063	537
18.071	539
18.079	541
18.088	543
18.096	544
18.104	546
18.113	548
18.121	549
18.129	552
18.137	555
18.146	557
18.154	558
18.163	559
18.171	561
18.179	563
18.188	565
18.196	567
18.204	569
18.213	571
18.221	573
18.229	574
18.238	575
18.246	577
18.254	579
18.262	581
18.271	584
18.279	585
18.288	586
18.296	588
18.304	589
18.313	590
18.321	591
18.329	594
18.338	596
18.346	598
18.354	599
18.363	601
18.371	602
18.379	603
18.387	605
18.396	607
18.404	609
18.413	611
18.421	613
18.429	616
18.438	617
18.446	619
18.454	621
18.463	623
18.471	623
18.479	624
18.488	625
18.496	627
18.504	630
18.512	633
18.521	636
18.529	639
18.538	641
18.546	643
18.554	645
18.563	646
18.571	648
18.579	650
18.588	653
18.596	655
18.604	657
18.613	659
18.621	662
18.629	665
18.637	668
18.646	670
18.654	672
18.663	675
18.671	678
18.679	681
18.688	684
18.696	687
18.704	689
18.713	693
18.721	697
18.729	701
18.738	704
18.746	706
18.754	708
18.762	712
18.771	717
18.779	721
18.788	724
18.796	727
18.804	730
18.813	734
18.821	737
18.829	740
18.838	744
18.846	748
18.854	751
18.863	754
18.871	757
18.879	762
18.887	766
18.896	771
18.904	775
18.913	778
18.921	782
18.929	787
18.938	791
18.946	796
18.954	800
18.963	804
18.971	807
18.979	811
18.988	815
18.996	820
19.004	824
19.012	828
19.021	832
19.029	836
19.038	841
19.046	845
19.054	849
19.063	853
19.071	857
19.079	861
19.088	865
19.096	869
19.104	873
19.113	876
19.121	880
19.129	884
19.137	887
19.146	892
19.154	896
19.163	901
19.171	906
19.179	910
19.188	914
19.196	917
19.204	920
19.213	923
19.221	927
19.229	931
19.238	934
19.246	937
19.254	941
19.262	945
19.271	949
19.279	953
19.288	956
19.296	959
19.304	963
19.313	967
19.321	971
19.329	973
19.338	976
19.346	980
19.354	984
19.363	988
19.371	991
19.379	994
19.387	997
19.396	1001
19.404	1003
19.413	1007
19.421	1011
19.429	1014
19.438	1017
19.446	1018
19.454	1021
19.463	1024
19.471	1028
19.479	1031
19.488	1034
19.496	1038
19.504	1041
19.512	1045
19.521	1048
19.529	1051
19.538	1055
19.546	1058
19.554	1061
19.563	1064
19.571	1069
19.579	1072
19.588	1075
19.596	1077
19.604	1079
19.613	1082
19.621	1086
19.629	1089
19.637	1092
19.646	1095
19.654	1099
19.663	1102
19.671	1106
19.679	1110
19.688	1113
19.696	1116
19.704	1119
19.713	1122
19.721	1125
19.729	1128
19.738	1132
19.746	1135
19.754	1139
19.762	1143
19.771	1148
19.779	1151
19.788	1156
19.796	1160
19.804	1163
19.813	1166
19.821	1169
19.829	1172
19.838	1176
19.846	1179
19.854	1183
19.863	1188
19.871	1193
19.879	1198
19.887	1202
19.896	1206
19.904	1210
19.913	1214
19.921	1218
19.929	1223
19.938	1227
19.946	1232
19.954	1236
19.963	1241
19.971	1246
19.979	1251
19.988	1255
19.996	1259
20.004	1264
20.012	1269
20.021	1273
20.029	1276
20.038	1280
20.046	1284
20.054	1289
20.063	1293
20.071	1297
20.079	1302
20.088	1306
20.096	1312
20.104	1319
20.113	1324
20.121	1329
20.129	1334
20.137	1339
20.146	1344
20.154	1350
20.163	1356
20.171	1361
20.179	1365
20.188	1370
20.196	1375
20.204	1381
20.213	1386
20.221	1391
20.229	1396
20.238	1402
20.246	1408
20.254	1413
20.262	1418
20.271	1424
20.279	1430
20.288	1435
20.296	1440
20.304	1446
20.313	1452
20.321	1458
20.329	1464
20.338	1470
20.346	1476
20.354	1482
20.363	1488
20.371	1494
20.379	1500
20.387	1505
20.396	1510
20.404	1515
20.413	1521
20.421	1526
20.429	1532
20.438	1537
20.446	1543
20.454	1549
20.463	1554
20.471	1560
20.479	1567
20.488	1574
20.496	1581
20.504	1587
20.512	1593
20.521	1599
20.529	1605
20.538	1610
20.546	1616
20.554	1622
20.563	1628
20.571	1634
20.579	1640
20.588	1647
20.596	1654
20.604	1660
20.613	1668
20.621	1674
20.629	1679
20.637	1684
20.646	1691
20.654	1697
20.663	1703
20.671	1709
20.679	1716
20.688	1722
20.696	1728
20.704	1734
20.713	1740
20.721	1745
20.729	1751
20.738	1757
20.746	1763
20.754	1769
20.762	1775
20.771	1781
20.779	1787
20.788	1793
20.796	1799
20.804	1805
20.813	1811
20.821	1817
20.829	1824
20.838	1832
20.846	1838
20.854	1843
20.863	1848
20.871	1855
20.879	1862
20.887	1868
20.896	1874
20.904	1879
20.913	1884
20.921	1890
20.929	1896
20.938	1902
20.946	1907
20.954	1914
20.963	1920
20.971	1927
20.979	1933
20.988	1940
20.996	1945
21.004	1950
21.012	1956
21.021	1963
21.029	1969
21.038	1975
21.046	1980
21.054	1987
21.063	1993
21.071	1999
21.079	2006
21.088	2013
21.096	2020
21.104	2026
21.113	2032
21.121	2038
21.129	2044
21.137	2051
21.146	2057
21.154	2063
21.163	2070
21.171	2077
21.179	2083
21.188	2089
21.196	2094
21.204	2100
21.213	2106
21.221	2112
21.229	2118
21.238	2124
21.246	2130
21.254	2135
21.262	2141
21.271	2146
21.279	2151
21.288	2157
21.296	2163
21.304	2168
21.313	2174
21.321	2181
21.329	2187
21.338	2193
21.346	2197
21.354	2201
21.363	2206
21.371	2210
21.379	2214
21.387	2218
21.396	2223
21.404	2227
21.413	2231
21.421	2235
21.429	2240
21.438	2244
21.446	2248
21.454	2251
21.463	2255
21.471	2259
21.479	2262
21.488	2266
21.496	2269
21.504	2272
21.512	2275
21.521	2277
21.529	2281
21.538	2284
21.546	2287
21.554	2289
21.563	2292
21.571	2294
21.579	2296
21.588	2299
21.596	2301
21.604	2302
21.613	2305
21.621	2307
21.629	2309
21.637	2311
21.646	2314
21.654	2318
21.663	2320
21.671	2321
21.679	2323
21.688	2325
21.696	2328
21.704	2331
21.713	2332
21.721	2335
21.729	2338
21.738	2341
21.746	2344
21.754	2347
21.762	2350
21.771	2354
21.779	2358
21.788	2362
21.796	2365
21.804	2369
21.813	2373
21.821	2378
21.829	2383
21.838	2388
21.846	2394
21.854	2400
21.863	2406
21.871	2412
21.879	2418
21.887	2426
21.896	2434
21.904	2441
21.913	2449
21.921	2458
21.929	2467
21.938	2475
21.946	2483
21.954	2491
21.963	2498
21.971	2505
21.979	2512
21.988	2518
21.996	2525
22.004	2532
22.012	2538
22.021	2544
22.029	2549
22.038	2554
22.046	2558
22.054	2561
22.063	2564
22.071	2566
22.079	2567
22.088	2568
22.096	2567
22.104	2566
22.113	2565
22.121	2563
22.129	2561
22.137	2557
22.146	2553
22.154	2547
22.163	2540
22.171	2533
22.179	2526
22.188	2517
22.196	2508
22.204	2498
22.213	2488
22.221	2478
22.229	2468
22.238	2456
22.246	2444
22.254	2431
22.263	2419
22.271	2406
22.279	2392
22.288	2377
22.296	2362
22.304	2348
22.313	2333
22.321	2318
22.329	2303
22.338	2287
22.346	2272
22.354	2258
22.363	2243
22.371	2229
22.379	2215
22.388	2199
22.396	2184
22.404	2169
22.413	2154
22.421	2140
22.429	2126
22.438	2113
22.446	2098
22.454	2084
22.463	2070
22.471	2056
22.479	2044
22.488	2033
22.496	2020
22.504	2008
22.513	1997
22.521	1986
22.529	1976
22.538	1966
22.546	1957
22.554	1947
22.563	1938
22.571	1930
22.579	1921
22.588	1914
22.596	1907
22.604	1900
22.613	1893
22.621	1887
22.629	1883
22.638	1879
22.646	1876
22.654	1875
22.663	1873
22.671	1872
22.679	1873
22.688	1875
22.696	1879
22.704	1883
22.713	1888
22.721	1893
22.729	1900
22.738	1907
22.746	1917
22.754	1927
22.763	1940
22.771	1953
22.779	1968
22.788	1984
22.796	2002
22.804	2023
22.813	2045
22.821	2068
22.829	2094
22.838	2123
22.846	2152
22.854	2183
22.863	2218
22.871	2254
22.879	2293
22.888	2333
22.896	2375
22.904	2418
22.913	2464
22.921	2509
22.929	2556
22.938	2602
22.946	2649
22.954	2697
22.963	2745
22.971	2793
22.979	2840
22.988	2885
22.996	2929
23.004	2971
23.013	3012
23.021	3050
23.029	3085
23.038	3117
23.046	3148
23.054	3175
23.063	3197
23.071	3217
23.079	3234
23.088	3248
23.096	3257
23.104	3262
23.113	3265
23.121	3263
23.129	3257
23.138	3249
23.146	3238
23.154	3223
23.163	3205
23.171	3185
23.179	3163
23.188	3139
23.196	3112
23.204	3084
23.213	3054
23.221	3020
23.229	2985
23.238	2949
23.246	2910
23.254	2871
23.263	2831
23.271	2791
23.279	2749
23.288	2707
23.296	2664
23.304	2620
23.313	2576
23.321	2531
23.329	2486
23.338	2441
23.346	2395
23.354	2350
23.363	2306
23.371	2260
23.379	2214
23.388	2168
23.396	2122
23.404	2078
23.413	2034
23.421	1991
23.429	1949
23.438	1907
23.446	1865
23.454	1822
23.463	1778
23.471	1736
23.479	1695
23.488	1655
23.496	1616
23.504	1577
23.513	1540
23.521	1503
23.529	1466
23.538	1429
23.546	1393
23.554	1359
23.563	1325
23.571	1292
23.579	1259
23.588	1226
23.596	1195
23.604	1165
23.613	1136
23.621	1108
23.629	1080
23.638	1051
23.646	1025
23.654	999
23.663	974
23.671	949
23.679	924
23.688	901
23.696	879
23.704	857
23.713	835
23.721	815
23.729	796
23.738	776
23.746	757
23.754	739
23.763	722
23.771	705
23.779	690
23.788	675
23.796	661
23.804	649
23.813	638
23.821	628
23.829	618
23.838	609
23.846	601
23.854	594
23.863	587
23.871	581
23.879	578
23.888	576
23.896	575
23.904	575
23.913	575
23.921	576
23.929	579
23.938	583
23.946	589
23.954	595
23.963	603
23.971	612
23.979	623
23.988	635
23.996	648
24.004	661
24.013	675
24.021	690
24.029	707
24.038	725
24.046	744
24.054	765
24.063	788
24.071	811
24.079	836
24.088	864
24.096	895
24.104	928
24.113	963
24.121	1001
24.129	1042
24.138	1084
24.146	1130
24.154	1179
24.163	1230
24.171	1286
24.179	1345
24.188	1408
24.196	1473
24.204	1542
24.213	1614
24.221	1688
24.229	1765
24.238	1844
24.246	1926
24.254	2009
24.263	2093
24.271	2178
24.279	2263
24.288	2349
24.296	2434
24.304	2517
24.313	2598
24.321	2677
24.329	2752
24.338	2823
24.346	2890
24.354	2953
24.363	3011
24.371	3063
24.379	3111
24.388	3153
24.396	3187
24.404	3214
24.413	3235
24.421	3249
24.429	3256
24.438	3257
24.446	3252
24.454	3240
24.463	3225
24.471	3203
24.479	3176
24.488	3144
24.496	3106
24.504	3065
24.513	3020
24.521	2972
24.529	2922
24.538	2871
24.546	2819
24.554	2766
24.563	2711
24.571	2656
24.579	2601
24.588	2546
24.596	2492
24.604	2440
24.613	2387
24.621	2337
24.629	2289
24.638	2242
24.646	2196
24.654	2151
24.663	2107
24.671	2064
24.679	2023
24.688	1983
24.696	1944
24.704	1905
24.713	1867
24.721	1831
24.729	1795
24.738	1759
24.746	1723
24.754	1687
24.763	1651
24.771	1615
24.779	1579
24.788	1542
24.796	1505
24.804	1467
24.813	1428
24.821	1389
24.829	1350
24.838	1310
24.846	1269
24.854	1229
24.863	1189
24.871	1148
24.879	1107
24.888	1067
24.896	1028
24.904	989
24.913	951
24.921	913
24.929	875
24.938	836
24.946	799
24.954	763
24.963	728
24.971	694
24.979	661
24.988	628
24.996	597
25.004	567
25.013	537
25.021	507
25.029	477
25.038	448
25.046	420
25.054	394
25.063	368
25.071	344
25.079	319
25.088	294
25.096	269
25.104	246
25.113	224
25.121	202
25.129	179
25.138	158
25.146	138
25.154	119
25.163	100
25.171	83
25.179	67
25.188	51
25.196	37
25.204	25
25.213	15
25.221	7
25.229	2

## Sheet: S11b
300	0.38641
317.131	0.38546
326.021	0.39045
338.721	0.4033
347.611	0.42088
353.678	0.4378
358.194	0.45019
364.12	0.45164
373.857	0.43613
382.041	0.40489
391.778	0.36485
396.999	0.32435
402.22	0.28488
408.146	0.24912
414.919	0.22288
426.067	0.21387
447.657	0.22047
469.388	0.23479
490.977	0.24945
512.708	0.26213
532.745	0.27306
548.409	0.2817
565.624	0.28717
576.066	0.2847
595.539	0.26872
619.386	0.23658
647.044	0.19314
662.707	0.14482
681.333	0.09773
698.548	0.05703
718.727	0.02821
736.507	0.01165
753.722	0.00575
773.195	0.00367

## Sheet: S11c
580.034	0.018661
586.118	0.0199976
591.058	0.026948
595.166	0.0328292
598.182	0.036839
601.77	0.0427202
604.266	0.0453934
607.543	0.0526112
611.703	0.0595616
615.811	0.0707892
619.399	0.0793436
622.155	0.0865613
624.599	0.0935118
627.927	0.104739
631.463	0.113294
634.531	0.124521
637.807	0.140026
640.303	0.149917
643.319	0.164085
651.016	0.198036
657.88	0.2376
661.208	0.261659
664.744	0.284381
668.904	0.312718
672.18	0.338114
675.768	0.369123
680.188	0.403073
684.036	0.441301
688.717	0.483538
691.733	0.51321
695.841	0.545825
699.689	0.58111
703.537	0.61934
707.125	0.65195
711.233	0.688575
716.745	0.726805
722.517	0.766365
728.862	0.801655
733.802	0.825715
739.314	0.848435
746.49	0.862605
752.522	0.87089
757.462	0.869555
765.471	0.872495
774.519	0.87089
781.383	0.856725
788.559	0.84416
793.499	0.828655
798.179	0.814485
800.103	0.80727
