# Supplementary material for: Precision cancer sono-immunotherapy using deep-tissue activatable semiconducting polymer immunomodulatory nanoparticles
Source: Nat Commun. 2022 Jul 12;13:4032. doi: 10.1038/s41467-022-31551-6 (PMC9276830; doi:10.1038/s41467-022-31551-6)
Supplement: Supplementary file 3 — Source Data [file 41467_2022_31551_MOESM3_ESM.zip › Source Data/Supplementary Source Data/Supplementary Dataset/Supplementary Dataset Fig. S2.xlsx]

## Sheet: S2
SPN1		SPN2		SPN3		SPN4		SPN5		SPN6		SPN7		SPN8
420	0.06751	480	0.70808	500	0.20637	470	0.05956	550	6.87025e-10	650	5.57144e-09	600	-1.1e-08	690	1.12082e-08
421	0.07102	481	0.71781	501	0.23351	471	0.06105	551	0.00291	651	0.00466	601	-0.00248	691	0.00305
422	0.07884	482	0.72402	502	0.26344	472	0.0643	552	0.00607	652	0.01004	602	-0.00478	692	0.00601
423	0.09193	483	0.73378	503	0.29176	473	0.06629	553	0.00948	653	0.01547	603	-0.00672	693	0.00889
424	0.11036	484	0.74519	504	0.32097	474	0.06993	554	0.01315	654	0.02166	604	-0.00834	694	0.01261
425	0.13849	485	0.75179	505	0.35013	475	0.07331	555	0.01707	655	0.02829	605	-0.00935	695	0.01608
426	0.17857	486	0.75937	506	0.3825	476	0.07608	556	0.02152	656	0.03513	606	-0.00972	696	0.02008
427	0.23076	487	0.76823	507	0.41216	477	0.07993	557	0.02604	657	0.04229	607	-0.00947	697	0.02395
428	0.30129	488	0.77535	508	0.43983	478	0.08321	558	0.03067	658	0.05023	608	-0.00857	698	0.02827
429	0.38072	489	0.77978	509	0.46721	479	0.08797	559	0.03569	659	0.05877	609	-0.00705	699	0.03244
430	0.48205	490	0.78764	510	0.49562	480	0.0933	560	0.04107	660	0.06781	610	-0.00511	700	0.03673
431	0.58018	491	0.79649	511	0.52171	481	0.09737	561	0.04632	661	0.07812	611	-0.00287	701	0.04126
432	0.69023	492	0.80205	512	0.54554	482	0.10223	562	0.05194	662	0.08936	612	-0.000530036	702	0.04575
433	0.78688	493	0.81018	513	0.56796	483	0.10792	563	0.05784	663	0.10137	613	0.00184	703	0.05037
434	0.8751	494	0.81372	514	0.5909	484	0.11293	564	0.06392	664	0.11454	614	0.00396	704	0.0549
435	0.94202	495	0.8256	515	0.60868	485	0.1174	565	0.07021	665	0.12894	615	0.00589	705	0.05986
436	0.98974	496	0.83261	516	0.6284	486	0.1206	566	0.07694	666	0.14426	616	0.00758	706	0.0648
437	1	497	0.83977	517	0.64695	487	0.12851	567	0.08393	667	0.15973	617	0.00901	707	0.06991
438	0.98746	498	0.8496	518	0.66278	488	0.13357	568	0.09123	668	0.17719	618	0.01023	708	0.07548
439	0.95047	499	0.85509	519	0.67742	489	0.14057	569	0.09846	669	0.19436	619	0.01126	709	0.08042
440	0.88276	500	0.863	520	0.69315	490	0.14453	570	0.10633	670	0.21354	620	0.01224	710	0.08569
441	0.80603	501	0.86708	521	0.70326	491	0.15202	571	0.11446	671	0.23309	621	0.01321	711	0.09114
442	0.71032	502	0.87483	522	0.71498	492	0.15801	572	0.123	672	0.25546	622	0.01414	712	0.09605
443	0.627	503	0.88359	523	0.72532	493	0.16487	573	0.13183	673	0.27838	623	0.01515	713	0.10104
444	0.54601	504	0.89037	524	0.73579	494	0.17341	574	0.1408	674	0.30244	624	0.0162	714	0.10684
445	0.48415	505	0.89604	525	0.74529	495	0.1813	575	0.14995	675	0.32768	625	0.01743	715	0.11181
446	0.43685	506	0.90634	526	0.75464	496	0.1914	576	0.15955	676	0.35263	626	0.01886	716	0.11723
447	0.40924	507	0.91155	527	0.76235	497	0.19911	577	0.16965	677	0.37927	627	0.02057	717	0.12237
448	0.39254	508	0.92185	528	0.77108	498	0.20801	578	0.17987	678	0.40698	628	0.02245	718	0.12741
449	0.38544	509	0.92758	529	0.78088	499	0.21674	579	0.19014	679	0.43522	629	0.02464	719	0.13264
450	0.38636	510	0.93635	530	0.78533	500	0.22762	580	0.20085	680	0.46388	630	0.02723	720	0.13796
451	0.38217	511	0.94207	531	0.79573	501	0.23542	581	0.212	681	0.49398	631	0.03012	721	0.14361
452	0.38397	512	0.9482	532	0.80567	502	0.24299	582	0.22324	682	0.52401	632	0.03322	722	0.14877
453	0.38567	513	0.95565	533	0.81197	503	0.25013	583	0.23465	683	0.55423	633	0.03654	723	0.15418
454	0.38473	514	0.96047	534	0.81631	504	0.25531	584	0.24668	684	0.5848	634	0.03996	724	0.159
455	0.38861	515	0.96319	535	0.8241	505	0.2602	585	0.25871	685	0.61586	635	0.04354	725	0.16475
456	0.3916	516	0.96924	536	0.82896	506	0.26796	586	0.27075	686	0.64628	636	0.04735	726	0.17027
457	0.40192	517	0.97621	537	0.83664	507	0.27219	587	0.28343	687	0.67642	637	0.05134	727	0.17568
458	0.41594	518	0.97984	538	0.84375	508	0.27504	588	0.29615	688	0.70638	638	0.0554	728	0.18086
459	0.43117	519	0.9842	539	0.84976	509	0.27867	589	0.30884	689	0.73302	639	0.05972	729	0.18548
460	0.44876	520	0.98757	540	0.85495	510	0.28259	590	0.32206	690	0.76136	640	0.06421	730	0.19085
461	0.46452	521	0.99337	541	0.86255	511	0.28724	591	0.33555	691	0.78706	641	0.06878	731	0.19588
462	0.47856	522	0.99534	542	0.86986	512	0.29135	592	0.34895	692	0.81434	642	0.07327	732	0.20049
463	0.49396	523	0.99737	543	0.87723	513	0.29525	593	0.36262	693	0.83954	643	0.07769	733	0.2052
464	0.49854	524	0.99333	544	0.88353	514	0.30096	594	0.3765	694	0.86285	644	0.08205	734	0.21021
465	0.50562	525	0.99612	545	0.88745	515	0.3065	595	0.39045	695	0.88504	645	0.0864	735	0.21391
466	0.50333	526	0.99661	546	0.89601	516	0.31475	596	0.40397	696	0.90527	646	0.09075	736	0.21816
467	0.49595	527	0.99756	547	0.90025	517	0.31867	597	0.41791	697	0.92533	647	0.09509	737	0.22213
468	0.48061	528	1.00099	548	0.90634	518	0.32591	598	0.43219	698	0.94249	648	0.09944	738	0.22591
469	0.46479	529	0.99751	549	0.91269	519	0.3341	599	0.44667	699	0.95665	649	0.10398	739	0.22955
470	0.43628	530	0.99833	550	0.91855	520	0.34132	600	0.46121	700	0.96868	650	0.10891	740	0.2332
471	0.40898	531	0.99996	551	0.92362	521	0.34706	601	0.47561	701	0.979	651	0.11408	741	0.23675
472	0.37746	532	0.99958	552	0.93088	522	0.35489	602	0.49014	702	0.98705	652	0.11946	742	0.23946
473	0.34118	533	1.00118	553	0.93554	523	0.36293	603	0.50499	703	0.99301	653	0.12505	743	0.24272
474	0.30449	534	1.00268	554	0.94134	524	0.37176	604	0.51958	704	0.99785	654	0.13087	744	0.24621
475	0.26492	535	1.00191	555	0.94459	525	0.38037	605	0.53434	705	0.99955	655	0.13678	745	0.24961
476	0.23326	536	1.00222	556	0.94922	526	0.38847	606	0.54934	706	1	656	0.14275	746	0.25315
477	0.19997	537	0.99776	557	0.95205	527	0.3955	607	0.56416	707	0.99948	657	0.14898	747	0.25619
478	0.17597	538	1.00015	558	0.95883	528	0.40094	608	0.5789	708	0.99722	658	0.15536	748	0.25874
479	0.15435	539	0.99907	559	0.96048	529	0.40741	609	0.59375	709	0.9926	659	0.16211	749	0.2612
480	0.13844	540	0.99958	560	0.96197	530	0.41505	610	0.60838	710	0.98741	660	0.16936	750	0.26341
481	0.12956	541	0.99947	561	0.97099	531	0.42065	611	0.62276	711	0.98086	661	0.17692	751	0.26569
482	0.12248	542	0.99831	562	0.97108	532	0.42788	612	0.63718	712	0.97436	662	0.18456	752	0.26747
483	0.11933	543	0.99752	563	0.97951	533	0.43605	613	0.65137	713	0.96791	663	0.19238	753	0.26969
484	0.11797	544	0.99484	564	0.98183	534	0.43971	614	0.66504	714	0.96086	664	0.20025	754	0.27147
485	0.12185	545	0.9922	565	0.98482	535	0.44764	615	0.67908	715	0.95277	665	0.20809	755	0.27273
486	0.1222	546	0.99083	566	0.98768	536	0.45283	616	0.69235	716	0.94561	666	0.21591	756	0.2743
487	0.12773	547	0.98658	567	0.99028	537	0.45649	617	0.70584	717	0.93757	667	0.22392	757	0.27526
488	0.13064	548	0.98442	568	0.98946	538	0.46139	618	0.71878	718	0.92807	668	0.23234	758	0.27635
489	0.13442	549	0.9797	569	0.9937	539	0.46663	619	0.73169	719	0.91895	669	0.2412	759	0.27742
490	0.14013	550	0.97797	570	0.99278	540	0.47348	620	0.7448	720	0.91011	670	0.25065	760	0.27919
491	0.14535	551	0.97511	571	0.99487	541	0.47591	621	0.75709	721	0.90249	671	0.2603	761	0.28079
492	0.1493	552	0.97316	572	0.9952	542	0.48579	622	0.76959	722	0.89428	672	0.27015	762	0.2829
493	0.15194	553	0.96529	573	0.99824	543	0.4907	623	0.7814	723	0.88593	673	0.28018	763	0.28547
494	0.15347	554	0.96303	574	1.00046	544	0.49728	624	0.79292	724	0.87797	674	0.29038	764	0.28811
495	0.15621	555	0.95661	575	0.99651	545	0.5003	625	0.80448	725	0.86935	675	0.30078	765	0.29067
496	0.15837	556	0.95488	576	0.99776	546	0.50524	626	0.8156	726	0.86409	676	0.31134	766	0.29335
497	0.15831	557	0.94798	577	0.99654	547	0.51058	627	0.8263	727	0.85851	677	0.32233	767	0.29592
498	0.15724	558	0.94615	578	0.99632	548	0.51778	628	0.8358	728	0.85436	678	0.33393	768	0.29812
499	0.15522	559	0.94253	579	0.989	549	0.52374	629	0.84573	729	0.84863	679	0.34576	769	0.30038
500	0.15305	560	0.93545	580	0.98633	550	0.53231	630	0.8552	730	0.84286	680	0.3579	770	0.30278
501	0.14865	561	0.92729	581	0.98669	551	0.53687	631	0.86423	731	0.8403	681	0.3699	771	0.30568
502	0.14564	562	0.92211	582	0.97922	552	0.54499	632	0.8726	732	0.83719	682	0.38198	772	0.30911
503	0.14084	563	0.91711	583	0.9806	553	0.55121	633	0.88058	733	0.83488	683	0.39396	773	0.31235
504	0.13626	564	0.91496	584	0.97371	554	0.55872	634	0.88809	734	0.83276	684	0.40587	774	0.31439
505	0.12879	565	0.90589	585	0.96751	555	0.56795	635	0.89495	735	0.82965	685	0.4178	775	0.31701
506	0.12171	566	0.89684	586	0.96403	556	0.57746	636	0.90123	736	0.82896	686	0.42982	776	0.32027
507	0.11534	567	0.89316	587	0.95409	557	0.5871	637	0.90777	737	0.82711	687	0.44215	777	0.32351
508	0.10877	568	0.8853	588	0.94732	558	0.59813	638	0.91324	738	0.82579	688	0.45497	778	0.3277
509	0.1013	569	0.87795	589	0.94152	559	0.61105	639	0.91861	739	0.82511	689	0.46783	779	0.33195
510	0.09397	570	0.8737	590	0.93047	560	0.62063	640	0.92462	740	0.82558	690	0.4807	780	0.33622
511	0.08816	571	0.86231	591	0.92293	561	0.63382	641	0.92962	741	0.8264	691	0.49349	781	0.34077
512	0.0831	572	0.85646	592	0.91474	562	0.64815	642	0.93404	742	0.82727	692	0.50614	782	0.34551
513	0.07598	573	0.84837	593	0.90521	563	0.65926	643	0.93859	743	0.82761	693	0.51854	783	0.35055
514	0.071	574	0.84389	594	0.89372	564	0.677	644	0.94333	744	0.82861	694	0.53064	784	0.35573
515	0.06279	575	0.83341	595	0.88122	565	0.69351	645	0.94723	745	0.82842	695	0.54248	785	0.36119
516	0.06072	576	0.82706	596	0.871	566	0.70978	646	0.95107	746	0.8289	696	0.5541	786	0.36713
517	0.05861	577	0.8177	597	0.86241	567	0.72625	647	0.95494	747	0.82927	697	0.56579	787	0.37359
518	0.05509	578	0.81149	598	0.85087	568	0.74142	648	0.9588	748	0.83136	698	0.57784	788	0.37989
519	0.05222	579	0.79806	599	0.83774	569	0.75452	649	0.96247	749	0.83366	699	0.58977	789	0.38712
520	0.05169	580	0.7912	600	0.82365	570	0.77281	650	0.96619	750	0.83631	700	0.6017	790	0.39446
521	0.05017	581	0.78382	601	0.81504	571	0.78741	651	0.96873	751	0.84013	701	0.61376	791	0.40186
522	0.04846	582	0.77433	602	0.79945	572	0.80622	652	0.97167	752	0.84167	702	0.62575	792	0.4108
523	0.04825	583	0.77036	603	0.78725	573	0.82427	653	0.97467	753	0.84339	703	0.63751	793	0.41985
524	0.04796	584	0.76155	604	0.77666	574	0.83866	654	0.97726	754	0.84548	704	0.64924	794	0.42994
525	0.04805	585	0.75164	605	0.76348	575	0.85672	655	0.97946	755	0.84813	705	0.661	795	0.44027
526	0.04977	586	0.74474	606	0.75094	576	0.87252	656	0.98247	756	0.85292	706	0.67309	796	0.45164
527	0.04902	587	0.73469	607	0.73662	577	0.89068	657	0.98452	757	0.8549	707	0.68529	797	0.46171
528	0.04922	588	0.72618	608	0.72663	578	0.90621	658	0.98627	758	0.85918	708	0.69757	798	0.47321
529	0.04972	589	0.71867	609	0.7154	579	0.9224	659	0.98839	759	0.86195	709	0.70952	799	0.48364
530	0.04836	590	0.71009	610	0.70417	580	0.93411	660	0.99042	760	0.86638	710	0.72109	800	0.49606
531	0.05034	591	0.6965	611	0.6892	581	0.94495	661	0.99169	761	0.87069	711	0.73197	801	0.50849
532	0.04968	592	0.69101	612	0.67624	582	0.95587	662	0.99314	762	0.87638	712	0.74184	802	0.52107
533	0.04891	593	0.68348	613	0.66739	583	0.96366	663	0.99441	763	0.87961	713	0.75071	803	0.53443
534	0.0487	594	0.67274	614	0.65317	584	0.97486	664	0.99543	764	0.8821	714	0.75887	804	0.54836
535	0.05017	595	0.6656	615	0.64226	585	0.9805	665	0.99654	765	0.88175	715	0.7667	805	0.56347
536	0.04831	596	0.65502	616	0.63087	586	0.98863	666	0.99671	766	0.88476	716	0.77468	806	0.57924
537	0.04841	597	0.64723	617	0.6208	587	0.99311	667	0.99801	767	0.88924	717	0.7832	807	0.59466
538	0.04709	598	0.63698	618	0.60927	588	0.99818	668	0.99863	768	0.892	718	0.79237	808	0.60965
539	0.0452	599	0.62777	619	0.59523	589	0.99511	669	0.99924	769	0.89463	719	0.80222	809	0.62616
540	0.04416	600	0.62032	620	0.58389	590	0.9959	670	0.99977	770	0.89615	720	0.81202	810	0.64294
541	0.04247	601	0.60782	621	0.57345	591	0.99336	671	1	771	0.89616	721	0.82189	811	0.6599
542	0.04387	602	0.60155	622	0.56288	592	0.99646	672	0.99967	772	0.89788	722	0.83181	812	0.67847
543	0.043	603	0.59361	623	0.55066	593	0.99218	673	0.99933	773	0.89834	723	0.84176	813	0.69699
544	0.04265	604	0.58371	624	0.54056	594	0.98311	674	0.99895	774	0.89808	724	0.85138	814	0.71331
545	0.03687	605	0.57442	625	0.52735	595	0.98131	675	0.99826	775	0.90092	725	0.86073	815	0.72981
546	0.03782	606	0.56976	626	0.51836	596	0.97286	676	0.99734	776	0.90066	726	0.87007	816	0.74615
547	0.03557	607	0.55663	627	0.5068	597	0.96649	677	0.99614	777	0.8983	727	0.87903	817	0.76153
548	0.03556	608	0.55387	628	0.49532	598	0.95876	678	0.99463	778	0.89863	728	0.88751	818	0.77706
549	0.03491	609	0.54288	629	0.48423	599	0.94885	679	0.9933	779	0.89624	729	0.89546	819	0.79238
550	0.03106	610	0.53358	630	0.47308	600	0.9401	680	0.9911	780	0.89655	730	0.9019	820	0.81156
551	0.03109	611	0.52737	631	0.46148	601	0.93442	681	0.98863	781	0.8969	731	0.90743	821	0.82769
552	0.02932	612	0.51816	632	0.45298	602	0.9214	682	0.98591	782	0.89649	732	0.91223	822	0.8438
553	0.02866	613	0.50868	633	0.44202	603	0.90766	683	0.98272	783	0.89175	733	0.91663	823	0.86144
554	0.02633	614	0.50005	634	0.42997	604	0.90063	684	0.97951	784	0.88713	734	0.9208	824	0.87873
555	0.02602	615	0.49229	635	0.42389	605	0.89006	685	0.97667	785	0.88442	735	0.92508	825	0.89493
556	0.0243	616	0.48542	636	0.4112	606	0.88657	686	0.97313	786	0.88266	736	0.92977	826	0.91147
557	0.0232	617	0.47819	637	0.40089	607	0.87633	687	0.97013	787	0.88003	737	0.93459	827	0.925
558	0.02381	618	0.46939	638	0.39365	608	0.86651	688	0.96707	788	0.87407	738	0.93958	828	0.93676
559	0.02211	619	0.46223	639	0.38434	609	0.86113	689	0.96449	789	0.86947	739	0.94507	829	0.95291
560	0.02112	620	0.45606	640	0.37172	610	0.85664	690	0.96139	790	0.86385	740	0.95027	830	0.96457
561	0.0206	621	0.4476	641	0.36552	611	0.8466	691	0.957	791	0.85986	741	0.9555	831	0.97504
562	0.01991	622	0.43931	642	0.35491	612	0.84308	692	0.95348	792	0.85704	742	0.96071	832	0.98334
563	0.01901	623	0.43407	643	0.34324	613	0.83749	693	0.94998	793	0.8521	743	0.9655	833	0.99048
564	0.01691	624	0.42492	644	0.33417	614	0.83461	694	0.94588	794	0.85162	744	0.9701	834	0.9948
565	0.01655	625	0.41805	645	0.32497	615	0.83104	695	0.94138	795	0.85013	745	0.97437	835	0.99942
566	0.01598	626	0.41241	646	0.31162	616	0.83002	696	0.9378	796	0.84349	746	0.97804	836	0.99957
567	0.01627	627	0.40189	647	0.30227	617	0.82663	697	0.93332	797	0.8411	747	0.98089	837	0.99708
568	0.01622	628	0.39167	648	0.29199	618	0.8245	698	0.92883	798	0.83689	748	0.98294	838	0.99497
569	0.014	629	0.38915	649	0.28017	619	0.82572	699	0.92446	799	0.83398	749	0.98508	839	0.99251
570	0.01503	630	0.38273	650	0.2718	620	0.82274	700	0.91998	800	0.83335	750	0.98645	840	0.98802
571	0.01459	631	0.3732	651	0.26327	621	0.82345	701	0.91417	801	0.83309	751	0.98788	841	0.97843
572	0.01352	632	0.36632	652	0.25771	622	0.82371	702	0.90986	802	0.83084	752	0.98903	842	0.96647
573	0.01218	633	0.36048	653	0.2458	623	0.82641	703	0.90523	803	0.82652	753	0.99002	843	0.95213
574	0.0114	634	0.3552	654	0.2356	624	0.82554	704	0.90003	804	0.82485	754	0.99094	844	0.93541
575	0.01311	635	0.34615	655	0.23013	625	0.82956	705	0.89513	805	0.82587	755	0.99184	845	0.91631
576	0.0117	636	0.33964	656	0.22114	626	0.82882	706	0.89046	806	0.82075	756	0.99263	846	0.89484
577	0.01229	637	0.33593	657	0.21122	627	0.83284	707	0.88533	807	0.81847	757	0.99327	847	0.87098
578	0.01121	638	0.32873	658	0.20595	628	0.83227	708	0.88005	808	0.81295	758	0.99409	848	0.84474
579	0.01165	639	0.32423	659	0.19818	629	0.83029	709	0.87496	809	0.8079	759	0.99526	849	0.81613
580	0.01004	640	0.31235	660	0.19202	630	0.83453	710	0.87034	810	0.80582	760	0.99621	850	0.78513
581	0.00805	641	0.30819	661	0.18516	631	0.83077	711	0.86465	811	0.80223	761	0.99726
582	0.00842	642	0.30149	662	0.17531	632	0.83514	712	0.85999	812	0.79843	762	0.99798
583	0.00765	643	0.29511	663	0.17177	633	0.8352	713	0.85403	813	0.79737	763	0.99832
584	0.00756	644	0.29061	664	0.16655	634	0.82903	714	0.84878	814	0.79656	764	0.99827
585	0.00744	645	0.28584	665	0.15893	635	0.82976	715	0.84286	815	0.79337	765	0.99805
586	0.00597	646	0.27903	666	0.15036	636	0.82363	716	0.837	816	0.78819	766	0.99789
587	0.0063	647	0.26988	667	0.14337	637	0.82848	717	0.83213	817	0.78416	767	0.99795
588	0.00636	648	0.26617	668	0.13983	638	0.8303	718	0.82659	818	0.77746	768	0.99842
589	0.00575	649	0.25469	669	0.13778	639	0.82261	719	0.82036	819	0.77816	769	0.99925
590	0.00487	650	0.25077	670	0.12822	640	0.82517	720	0.81456	820	0.77569	770	0.99978
591	0.00401	651	0.24411	671	0.12344	641	0.81667	721	0.80876	821	0.77298	771	1
592	0.00357	652	0.2347	672	0.11681	642	0.81154	722	0.80235	822	0.76997	772	0.99988
593	0.0022	653	0.2311	673	0.11095	643	0.7988	723	0.79713	823	0.76792	773	0.99928
594	0.00187	654	0.22792	674	0.10471	644	0.79232	724	0.79118	824	0.7671	774	0.99847
595	-0.0005866	655	0.22124	675	0.1022	645	0.78577	725	0.78524	825	0.76701	775	0.99734
596	-0.000351718	656	0.21383	676	0.0964	646	0.77532	726	0.77998	826	0.76018	776	0.99657
597	-0.00142	657	0.211	677	0.0897	647	0.75616	727	0.77354	827	0.75677	777	0.99576
598	-2.13289e-05	658	0.20697	678	0.08507	648	0.74469	728	0.76739	828	0.75266	778	0.99531
599	-0.00162	659	0.20064	679	0.08234	649	0.73153	729	0.76114	829	0.75107	779	0.9947
600	2.0768e-06	660	0.19565	680	0.07702	650	0.72312	730	0.75513	830	0.74913	780	0.99379
		661	0.19369	681	0.07305	651	0.71076	731	0.74868	831	0.74191	781	0.99218
		662	0.19162	682	0.06808	652	0.69456	732	0.74253	832	0.74164	782	0.98946
		663	0.18391	683	0.06446	653	0.68752	733	0.73632	833	0.73529	783	0.98577
		664	0.17725	684	0.05895	654	0.6699	734	0.73099	834	0.72938	784	0.98156
		665	0.17572	685	0.05525	655	0.65744	735	0.72552	835	0.72124	785	0.9769
		666	0.17077	686	0.05088	656	0.64775	736	0.72008	836	0.71142	786	0.97206
		667	0.16911	687	0.0476	657	0.6334	737	0.7145	837	0.69755	787	0.96677
		668	0.16177	688	0.04202	658	0.62679	738	0.70968	838	0.68514	788	0.96151
		669	0.15797	689	0.03931	659	0.61071	739	0.70405	839	0.67348	789	0.95602
		670	0.15662	690	0.03467	660	0.5999	740	0.69796	840	0.65914	790	0.9503
		671	0.15276	691	0.03024	661	0.58784	741	0.6918	841	0.64527	791	0.94439
		672	0.14884	692	0.02909	662	0.57369	742	0.68652	842	0.6307	792	0.93784
		673	0.14489	693	0.0237	663	0.56524	743	0.67991	843	0.61543	793	0.93131
		674	0.14041	694	0.02107	664	0.55747	744	0.67422	844	0.59947	794	0.9253
		675	0.13782	695	0.01739	665	0.54095	745	0.669	845	0.58282	795	0.91981
		676	0.13491	696	0.01376	666	0.53587	746	0.66373	846	0.56547	796	0.91524
		677	0.13198	697	0.00899	667	0.52214	747	0.65814	847	0.54743	797	0.91162
		678	0.13138	698	0.00772	668	0.5123	748	0.65271	848	0.5287	798	0.90867
		679	0.12382	699	0.00446	669	0.50165	749	0.64832	849	0.50927	799	0.90571
		680	0.12414	700	7.48341e-09	670	0.49251	750	0.64346	850	0.48915	800	0.90258
		681	0.11913			671	0.48158	751	0.63926			801	0.89935
		682	0.11729			672	0.47606	752	0.63598			802	0.89544
		683	0.11452			673	0.46725	753	0.63162			803	0.89108
		684	0.10838			674	0.45399	754	0.6283			804	0.8863
		685	0.10857			675	0.45117	755	0.62612			805	0.88133
		686	0.10356			676	0.44369	756	0.62289			806	0.87654
		687	0.10187			677	0.43179	757	0.61974			807	0.87233
		688	0.1			678	0.42393	758	0.61622			808	0.8685
		689	0.0959			679	0.4189	759	0.61251			809	0.8642
		690	0.09369			680	0.40674	760	0.61038			810	0.85931
		691	0.08996			681	0.40468	761	0.60693			811	0.85381
		692	0.0879			682	0.40089	762	0.60414			812	0.84727
		693	0.08423			683	0.39457	763	0.60015			813	0.84058
		694	0.08268			684	0.38391	764	0.59626			814	0.83296
		695	0.07895			685	0.38132	765	0.59249			815	0.8254
		696	0.0784			686	0.37657	766	0.58913			816	0.81863
		697	0.0723			687	0.37022	767	0.58555			817	0.8131
		698	0.07122			688	0.36515	768	0.58178			818	0.80793
		699	0.07016			689	0.36619	769	0.57758			819	0.80312
		700	0.06747			690	0.35641	770	0.57371			820	0.79797
		701	0.06631			691	0.34939	771	0.56973			821	0.79306
		702	0.06437			692	0.35204	772	0.56544			822	0.7884
		703	0.06417			693	0.34474	773	0.56114			823	0.78398
		704	0.05997			694	0.33284	774	0.55674			824	0.77981
		705	0.05527			695	0.32539	775	0.55151			825	0.77588
		706	0.05353			696	0.32967	776	0.54706			826	0.7722
		707	0.05402			697	0.32006	777	0.54253			827	0.76877
		708	0.04918			698	0.31811	778	0.53792			828	0.76558
		709	0.05185			699	0.31147	779	0.53324			829	0.76263
		710	0.04944			700	0.30367	780	0.52848			830	0.75993
		711	0.04831			701	0.30174	781	0.52364
		712	0.04211			702	0.30473	782	0.51873
		713	0.04169			703	0.29299	783	0.51374
		714	0.03957			704	0.28962	784	0.50867
		715	0.03836			705	0.28558	785	0.50353
		716	0.03526			706	0.28126	786	0.49831
		717	0.03434			707	0.27466	787	0.49301
		718	0.03392			708	0.2717	788	0.48764
		719	0.0324			709	0.26268	789	0.48219
		720	0.03333			710	0.25988	790	0.47666
		721	0.02904			711	0.24998	791	0.47106
		722	0.02882			712	0.24581	792	0.46538
		723	0.02644			713	0.24171	793	0.45962
		724	0.02475			714	0.23255	794	0.45379
		725	0.02473			715	0.23277	795	0.44788
		726	0.0208			716	0.22363	796	0.4419
		727	0.02277			717	0.21951	797	0.43584
		728	0.01836			718	0.21205	798	0.4297
		729	0.01933			719	0.20628	799	0.42349
		730	0.0172			720	0.2073	800	0.4172
		731	0.01657			721	0.20228
		732	0.01579			722	0.19612
		733	0.01376			723	0.18958
		734	0.01264			724	0.18271
		735	0.01331			725	0.18002
		736	0.01299			726	0.16897
		737	0.01089			727	0.16898
		738	0.00887			728	0.1685
		739	0.00718			729	0.15809
		740	0.00726			730	0.15377
		741	0.00653			731	0.14892
		742	0.00363			732	0.14399
		743	0.00649			733	0.14187
		744	0.00115			734	0.13569
		745	0.00528			735	0.1365
		746	-0.000863709			736	0.12632
		747	0.00132			737	0.12318
		748	0.000889654			738	0.11949
		749	-0.000599787			739	0.11823
		750	1.2613e-08			740	0.11105
						741	0.10775
						742	0.10399
						743	0.10129
						744	0.09505
						745	0.09054
						746	0.08977
						747	0.08596
						748	0.08549
						749	0.07614
						750	0.08096
						751	0.07667
						752	0.07289
						753	0.07142
						754	0.06788
						755	0.06406
						756	0.06104
						757	0.05814
						758	0.05926
						759	0.05772
						760	0.0545
						761	0.04938
						762	0.05059
						763	0.05251
						764	0.0507
						765	0.04318
						766	0.04424
						767	0.04238
						768	0.04084
						769	0.03711
						770	0.03857
						771	0.0349
						772	0.03461
						773	0.03276
						774	0.0318
						775	0.03091
						776	0.03081
						777	0.02953
						778	0.03511
						779	0.03296
						780	0.0289
						781	0.03351
						782	0.03114
						783	0.03123
						784	0.03101
						785	0.02716
						786	0.02337
						787	0.02724
						788	0.02292
						789	0.01971
						790	0.01896
						791	0.01865
						792	0.01535
						793	0.01254
						794	0.00963
						795	0.00982
						796	0.01179
						797	0.01202
						798	0.01049
						799	0.00541
						800	0.00348
