# Supplementary material for: Precision cancer sono-immunotherapy using deep-tissue activatable semiconducting polymer immunomodulatory nanoparticles
Source: Nat Commun. 2022 Jul 12;13:4032. doi: 10.1038/s41467-022-31551-6 (PMC9276830; doi:10.1038/s41467-022-31551-6)
Supplement: Supplementary file 3 — Source Data [file 41467_2022_31551_MOESM3_ESM.zip › Source Data/Supplementary Source Data/Supplementary Dataset/Supplementary Dataset Fig. S22.xlsx]

## Sheet: S22
	SPIN0		SPINN		SPINA		SPIND1		SPIND2
	mean	s.d.	mean	s.d.	mean	s.d.	mean	s.d.	mean	s.d.
0	23.865	0.80185	28.4575	2.57763	62.9375	6.18598	75.025	5.71011	74.21	3.20886
7	24.745	2.00577	27.7625	1.79461	70.0975	5.9333	75.655	3.77169	75.6775	4.65819
14	24.505	2.42694	27.6825	2.33641	68.0075	7.5041	74.5825	4.17736	75.1875	5.64453
21	25.23	1.14318	27.34	1.75285	67.9	6.70737	76.1125	4.60548	76.8925	3.81386
