# Supplementary material for: Precision cancer sono-immunotherapy using deep-tissue activatable semiconducting polymer immunomodulatory nanoparticles
Source: Nat Commun. 2022 Jul 12;13:4032. doi: 10.1038/s41467-022-31551-6 (PMC9276830; doi:10.1038/s41467-022-31551-6)
Supplement: Supplementary file 3 — Source Data [file 41467_2022_31551_MOESM3_ESM.zip › Source Data/Supplementary Source Data/Supplementary Dataset/Supplementary Dataset Fig. S23.xlsx]

## Sheet: S23a
	SPIN0	SPINN	SPINA	SPIND1	SPIND2
300	0.47712	0.84302	1.10014	1.171	1.28991
301	0.47712	0.83261	1.07553	1.156	1.27118
302	0.48138	0.8222	1.05092	1.139	1.25245
303	0.48351	0.81179	1.02876	1.126	1.23746
304	0.48564	0.80287	1.00908	1.112	1.22373
305	0.48777	0.79544	0.99185	1.1	1.21124
306	0.4899	0.78652	0.97831	1.09	1.19875
307	0.49203	0.77908	0.96724	1.079	1.19001
308	0.49416	0.77314	0.95739	1.073	1.18252
309	0.49629	0.7657	0.94878	1.065	1.17503
310	0.49629	0.75975	0.94139	1.058	1.16753
311	0.50055	0.75529	0.93524	1.052	1.16129
312	0.50268	0.75083	0.92786	1.046	1.15505
313	0.50481	0.74786	0.9217	1.039	1.1488
314	0.50694	0.74489	0.91678	1.034	1.14381
315	0.50907	0.7434	0.91186	1.028	1.14006
316	0.5112	0.74191	0.90817	1.023	1.13507
317	0.51333	0.74043	0.90448	1.018	1.13007
318	0.51546	0.74043	0.90202	1.014	1.12633
319	0.51972	0.73894	0.89709	1.009	1.12008
320	0.52185	0.73894	0.89586	1.005	1.11384
321	0.52611	0.73894	0.89463	1.002	1.10635
322	0.52824	0.73894	0.89463	1	1.1001
323	0.5325	0.73745	0.89463	0.998	1.09012
324	0.53676	0.73745	0.8934	0.994	1.08262
325	0.54102	0.73597	0.89463	0.993	1.07263
326	0.54528	0.73597	0.88971	0.988	1.06015
327	0.54954	0.73299	0.88848	0.985	1.05016
328	0.5538	0.73151	0.88479	0.982	1.03892
329	0.55806	0.72705	0.87986	0.978	1.02893
330	0.56232	0.72705	0.87494	0.974	1.02144
331	0.56658	0.72556	0.87125	0.97	1.01145
332	0.57084	0.72407	0.86756	0.967	1.0052
333	0.5751	0.7211	0.86387	0.962	0.99771
334	0.57723	0.72258	0.86018	0.959	0.99272
335	0.58149	0.72258	0.85771	0.956	0.98772
336	0.58575	0.72258	0.85402	0.952	0.98398
337	0.58788	0.72258	0.85279	0.952	0.98148
338	0.59001	0.7211	0.85156	0.95	0.97773
339	0.59214	0.7211	0.85033	0.947	0.97523
340	0.59214	0.72258	0.85279	0.947	0.97274
341	0.59214	0.72407	0.85279	0.947	0.97024
342	0.59214	0.72407	0.85525	0.948	0.96774
343	0.59001	0.72407	0.85894	0.949	0.96774
344	0.59001	0.72556	0.86141	0.951	0.96774
345	0.58575	0.72556	0.86387	0.952	0.96649
346	0.58362	0.72853	0.8651	0.953	0.96525
347	0.58149	0.72853	0.86756	0.951	0.96525
348	0.57723	0.73151	0.86633	0.952	0.96649
349	0.57297	0.73299	0.86633	0.949	0.96649
350	0.56871	0.73745	0.8651	0.947	0.96649
351	0.56658	0.74043	0.86264	0.945	0.96649
352	0.56232	0.7434	0.86018	0.942	0.96774
353	0.55806	0.74637	0.85771	0.939	0.96774
354	0.5538	0.75083	0.85402	0.938	0.96899
355	0.54954	0.75381	0.85156	0.934	0.96774
356	0.54741	0.75678	0.85156	0.933	0.96899
357	0.54315	0.75975	0.85156	0.931	0.96899
358	0.53889	0.76273	0.85156	0.931	0.96649
359	0.5325	0.76422	0.85402	0.931	0.96525
360	0.52611	0.7657	0.85402	0.93	0.964
361	0.51972	0.76719	0.85648	0.932	0.9615
362	0.51333	0.76868	0.85894	0.932	0.959
363	0.50481	0.76719	0.85894	0.932	0.95526
364	0.49416	0.76719	0.85894	0.929	0.95151
365	0.48351	0.7657	0.85648	0.925	0.94651
366	0.47286	0.76422	0.85156	0.921	0.94152
367	0.46008	0.76124	0.84664	0.916	0.93528
368	0.44517	0.75827	0.84049	0.908	0.93028
369	0.43239	0.75529	0.83187	0.901	0.92404
370	0.41748	0.75083	0.82203	0.891	0.91655
371	0.40257	0.74637	0.81095	0.88	0.90905
372	0.38766	0.74191	0.79865	0.869	0.90156
373	0.37488	0.73597	0.78634	0.857	0.89407
374	0.3621	0.73002	0.77403	0.847	0.88533
375	0.34719	0.72258	0.76173	0.836	0.87784
376	0.33654	0.71664	0.74942	0.825	0.86785
377	0.32589	0.7092	0.73835	0.814	0.86035
378	0.31524	0.70326	0.72727	0.803	0.85161
379	0.30672	0.69582	0.71743	0.794	0.84287
380	0.2982	0.68839	0.70635	0.784	0.83288
381	0.29181	0.68095	0.69774	0.774	0.82414
382	0.28542	0.67352	0.68789	0.765	0.81415
383	0.28116	0.6646	0.67805	0.755	0.80541
384	0.27477	0.65717	0.6682	0.745	0.79667
385	0.27264	0.64824	0.65836	0.735	0.78543
386	0.26838	0.64081	0.64852	0.725	0.77669
387	0.26625	0.63189	0.63867	0.715	0.7667
388	0.26412	0.62446	0.6276	0.705	0.75671
389	0.26412	0.61554	0.61652	0.694	0.74672
390	0.26199	0.60661	0.60545	0.683	0.73673
391	0.26199	0.59769	0.59437	0.672	0.72674
392	0.26199	0.58729	0.58206	0.66	0.71675
393	0.26412	0.57837	0.57099	0.649	0.70676
394	0.26412	0.56796	0.55745	0.637	0.69677
395	0.26625	0.55755	0.54515	0.626	0.68678
396	0.26625	0.54714	0.53284	0.615	0.6768
397	0.26838	0.53673	0.52177	0.604	0.66805
398	0.27051	0.52633	0.50946	0.592	0.65931
399	0.27264	0.51443	0.49715	0.581	0.64932
400	0.27477	0.50551	0.48608	0.571	0.64183
401	0.2769	0.4951	0.47377	0.561	0.63309
402	0.27903	0.4847	0.46393	0.551	0.6256
403	0.28116	0.47429	0.45408	0.542	0.61811
404	0.28329	0.46686	0.44424	0.534	0.61186
405	0.28542	0.45793	0.43563	0.525	0.60562
406	0.28968	0.4505	0.42824	0.518	0.60062
407	0.29181	0.44455	0.42086	0.512	0.59438
408	0.29394	0.43861	0.41471	0.506	0.59064
409	0.29607	0.43266	0.40978	0.501	0.58689
410	0.2982	0.42969	0.40486	0.497	0.58314
411	0.30246	0.42522	0.40117	0.493	0.58065
412	0.30459	0.42374	0.39748	0.489	0.57815
413	0.30672	0.42225	0.39502	0.486	0.5769
414	0.30885	0.42076	0.39256	0.484	0.5744
415	0.31311	0.42076	0.39132	0.482	0.5744
416	0.31524	0.42225	0.38886	0.48	0.57315
417	0.31737	0.42225	0.38763	0.479	0.57315
418	0.3195	0.42374	0.3864	0.478	0.57315
419	0.32376	0.42522	0.3864	0.478	0.57315
420	0.32589	0.4282	0.3864	0.477	0.57315
421	0.32802	0.42969	0.3864	0.477	0.57315
422	0.33015	0.43117	0.38763	0.477	0.5744
423	0.33228	0.43415	0.38763	0.477	0.5744
424	0.33441	0.43563	0.38886	0.477	0.5744
425	0.33654	0.43712	0.39009	0.477	0.5744
426	0.3408	0.43712	0.39132	0.477	0.5744
427	0.34293	0.43861	0.39256	0.478	0.5744
428	0.34506	0.43861	0.39379	0.478	0.57315
429	0.34719	0.43861	0.39502	0.479	0.57315
430	0.34932	0.43861	0.39625	0.479	0.5719
431	0.35145	0.43861	0.39871	0.48	0.57066
432	0.35358	0.43861	0.39994	0.481	0.56941
433	0.35571	0.43861	0.40117	0.481	0.56816
434	0.35784	0.44009	0.40363	0.482	0.56691
435	0.35997	0.44009	0.40486	0.483	0.56566
436	0.3621	0.44158	0.40609	0.484	0.56566
437	0.3621	0.44158	0.40855	0.485	0.56441
438	0.36423	0.44307	0.40978	0.486	0.56316
439	0.36636	0.44455	0.41101	0.487	0.56192
440	0.36849	0.44604	0.41347	0.488	0.56192
441	0.37062	0.44901	0.41471	0.489	0.56067
442	0.37275	0.4505	0.41717	0.49	0.56067
443	0.37275	0.45347	0.4184	0.491	0.55942
444	0.37488	0.45496	0.41963	0.492	0.55942
445	0.37701	0.45793	0.42086	0.493	0.55817
446	0.37914	0.45942	0.42209	0.493	0.55817
447	0.37914	0.46239	0.42455	0.494	0.55692
448	0.38127	0.46388	0.42578	0.495	0.55692
449	0.3834	0.46686	0.42701	0.496	0.55692
450	0.3834	0.46834	0.42824	0.497	0.55567
451	0.38553	0.46983	0.42947	0.498	0.55567
452	0.38766	0.47132	0.4307	0.498	0.55442
453	0.38766	0.4728	0.43193	0.499	0.55442
454	0.38979	0.47429	0.43316	0.499	0.55317
455	0.38979	0.47578	0.43439	0.5	0.55317
456	0.39192	0.47726	0.43563	0.5	0.55193
457	0.39192	0.47726	0.43686	0.501	0.55068
458	0.39405	0.47726	0.43809	0.501	0.55068
459	0.39405	0.47726	0.43809	0.501	0.54943
460	0.39618	0.47726	0.43932	0.501	0.54818
461	0.39618	0.47726	0.44055	0.501	0.54818
462	0.39618	0.47578	0.44178	0.501	0.54693
463	0.39831	0.47578	0.44301	0.501	0.54568
464	0.39831	0.47429	0.44301	0.501	0.54443
465	0.39831	0.4728	0.44424	0.501	0.54443
466	0.40044	0.47132	0.44547	0.501	0.54318
467	0.40044	0.46983	0.44547	0.5	0.54194
468	0.40257	0.46983	0.4467	0.5	0.54069
469	0.40257	0.46834	0.44793	0.5	0.53944
470	0.4047	0.46686	0.44793	0.5	0.53819
471	0.4047	0.46537	0.44916	0.499	0.53694
472	0.4047	0.46537	0.45039	0.499	0.53694
473	0.40683	0.46388	0.45039	0.499	0.53569
474	0.40683	0.46239	0.45162	0.499	0.53444
475	0.40896	0.46239	0.45162	0.499	0.53319
476	0.40896	0.46239	0.45285	0.498	0.53195
477	0.41109	0.46091	0.45408	0.498	0.53195
478	0.41109	0.46091	0.45408	0.498	0.5307
479	0.41322	0.46091	0.45531	0.498	0.52945
480	0.41322	0.46091	0.45531	0.498	0.52945
481	0.41535	0.46091	0.45655	0.498	0.5282
482	0.41748	0.46091	0.45655	0.498	0.52695
483	0.41748	0.46091	0.45778	0.498	0.52695
484	0.41961	0.46091	0.45901	0.498	0.5257
485	0.41961	0.46239	0.45901	0.498	0.5257
486	0.42174	0.46239	0.46024	0.499	0.52445
487	0.42174	0.46239	0.46147	0.499	0.52445
488	0.42387	0.46388	0.46147	0.499	0.52321
489	0.426	0.46388	0.4627	0.499	0.52321
490	0.426	0.46388	0.4627	0.499	0.52196
491	0.42813	0.46537	0.46393	0.499	0.52196
492	0.43026	0.46537	0.46516	0.5	0.52196
493	0.43026	0.46686	0.46516	0.5	0.52071
494	0.43239	0.46686	0.46639	0.5	0.52071
495	0.43452	0.46834	0.46762	0.5	0.52071
496	0.43665	0.46834	0.46762	0.501	0.51946
497	0.43665	0.46983	0.46885	0.501	0.51946
498	0.43878	0.46983	0.47008	0.501	0.51946
499	0.44091	0.47132	0.47008	0.502	0.51946
500	0.44091	0.47132	0.47131	0.502	0.51821
501	0.44304	0.4728	0.47254	0.502	0.51821
502	0.44517	0.4728	0.47377	0.503	0.51821
503	0.4473	0.47429	0.47377	0.503	0.51821
504	0.4473	0.47578	0.475	0.503	0.51821
505	0.44943	0.47578	0.47623	0.504	0.51821
506	0.45156	0.47726	0.47747	0.504	0.51696
507	0.45369	0.47875	0.4787	0.505	0.51696
508	0.45582	0.48024	0.4787	0.505	0.51696
509	0.45582	0.48024	0.47993	0.505	0.51696
510	0.45795	0.48172	0.48116	0.506	0.51696
511	0.46008	0.48321	0.48239	0.506	0.51696
512	0.46221	0.48321	0.48362	0.507	0.51696
513	0.46221	0.4847	0.48362	0.507	0.51696
514	0.46434	0.48618	0.48485	0.507	0.51696
515	0.46647	0.48618	0.48608	0.508	0.51696
516	0.4686	0.48767	0.48731	0.508	0.51696
517	0.4686	0.48916	0.48854	0.508	0.51696
518	0.47073	0.48916	0.48854	0.509	0.51696
519	0.47286	0.49064	0.48977	0.509	0.51696
520	0.47286	0.49213	0.491	0.509	0.51696
521	0.47499	0.49213	0.49223	0.509	0.51696
522	0.47712	0.49362	0.49223	0.51	0.51571
523	0.47712	0.49362	0.49346	0.51	0.51571
524	0.47925	0.4951	0.49469	0.51	0.51571
525	0.48138	0.49659	0.49592	0.51	0.51571
526	0.48138	0.49659	0.49592	0.51	0.51571
527	0.48351	0.49808	0.49715	0.511	0.51571
528	0.48564	0.49808	0.49838	0.511	0.51571
529	0.48564	0.49956	0.49838	0.511	0.51446
530	0.48777	0.49956	0.49962	0.511	0.51446
531	0.48777	0.50105	0.49962	0.511	0.51446
532	0.4899	0.50105	0.50085	0.511	0.51446
533	0.4899	0.50254	0.50085	0.511	0.51322
534	0.49203	0.50254	0.50208	0.511	0.51322
535	0.49203	0.50254	0.50208	0.511	0.51322
536	0.49416	0.50403	0.50331	0.51	0.51197
537	0.49416	0.50403	0.50454	0.509	0.51197
538	0.49629	0.50403	0.50454	0.509	0.51072
539	0.49629	0.50551	0.50454	0.509	0.51072
540	0.49842	0.50551	0.50577	0.509	0.50947
541	0.49842	0.50551	0.50577	0.509	0.50947
542	0.50055	0.50551	0.50577	0.508	0.50822
543	0.50055	0.507	0.50577	0.508	0.50822
544	0.50268	0.507	0.507	0.507	0.50697
545	0.50268	0.507	0.507	0.507	0.50697
546	0.50268	0.507	0.507	0.507	0.50572
547	0.50268	0.507	0.507	0.506	0.50447
548	0.50481	0.507	0.507	0.506	0.50323
549	0.50481	0.507	0.507	0.505	0.50323
550	0.50481	0.507	0.507	0.504	0.50198
551	0.50694	0.507	0.507	0.504	0.50073
552	0.50694	0.507	0.507	0.503	0.49948
553	0.50694	0.507	0.50577	0.502	0.49823
554	0.50694	0.507	0.50577	0.501	0.49698
555	0.50694	0.50551	0.50577	0.5	0.49573
556	0.50694	0.50551	0.50454	0.499	0.49449
557	0.50694	0.50551	0.50454	0.498	0.49324
558	0.50694	0.50403	0.50454	0.497	0.49199
559	0.50694	0.50403	0.50331	0.496	0.48949
560	0.50694	0.50403	0.50208	0.495	0.48824
561	0.50481	0.50254	0.50208	0.494	0.48699
562	0.50481	0.50254	0.50085	0.492	0.4845
563	0.50481	0.50105	0.49962	0.491	0.48325
564	0.50268	0.49956	0.49962	0.489	0.48075
565	0.50268	0.49956	0.49838	0.488	0.4795
566	0.50055	0.49808	0.49715	0.486	0.477
567	0.50055	0.49659	0.49592	0.485	0.47451
568	0.49842	0.49659	0.49469	0.483	0.47326
569	0.49629	0.4951	0.49346	0.481	0.47076
570	0.49629	0.49362	0.49223	0.479	0.46826
571	0.49416	0.49213	0.48977	0.477	0.46577
572	0.49203	0.49064	0.48854	0.475	0.46327
573	0.4899	0.48916	0.48731	0.473	0.46077
574	0.48777	0.48767	0.48485	0.471	0.45827
575	0.48564	0.48618	0.48362	0.468	0.45453
576	0.48351	0.48321	0.48116	0.466	0.45203
577	0.48138	0.48172	0.4787	0.464	0.44953
578	0.47925	0.48024	0.47747	0.461	0.44579
579	0.47712	0.47726	0.475	0.458	0.44329
580	0.47286	0.47578	0.47254	0.456	0.44079
581	0.47073	0.47429	0.47008	0.453	0.43705
582	0.4686	0.47132	0.46762	0.45	0.4333
583	0.46647	0.46983	0.46516	0.448	0.4308
584	0.46221	0.46686	0.4627	0.445	0.42706
585	0.46008	0.46388	0.46024	0.442	0.42331
586	0.45795	0.46239	0.45778	0.439	0.41956
587	0.45369	0.45942	0.45408	0.436	0.41707
588	0.45156	0.45645	0.45162	0.433	0.41332
589	0.44943	0.45347	0.44916	0.429	0.40957
590	0.44517	0.4505	0.44547	0.426	0.40583
591	0.44304	0.44753	0.44301	0.423	0.40208
592	0.44091	0.44604	0.43932	0.42	0.39834
593	0.43665	0.44307	0.43686	0.417	0.39459
594	0.43452	0.44009	0.43316	0.413	0.39084
595	0.43239	0.43712	0.4307	0.41	0.3871
596	0.42813	0.43266	0.42701	0.407	0.38335
597	0.426	0.42969	0.42332	0.403	0.3796
598	0.42387	0.42671	0.42086	0.4	0.37586
599	0.42174	0.42374	0.41717	0.396	0.37211
600	0.41748	0.42076	0.41347	0.393	0.36712
601	0.41535	0.4163	0.40978	0.389	0.36337
602	0.41322	0.41333	0.40609	0.386	0.35963
603	0.41109	0.41036	0.4024	0.382	0.35588
604	0.40896	0.40738	0.39994	0.379	0.35213
605	0.4047	0.40292	0.39625	0.375	0.34839
606	0.40257	0.39995	0.39256	0.372	0.34464
607	0.40044	0.39698	0.38886	0.368	0.3409
608	0.39831	0.39252	0.38517	0.365	0.3359
609	0.39618	0.38954	0.38148	0.361	0.33215
610	0.39405	0.38508	0.37779	0.357	0.32841
611	0.38979	0.38211	0.3741	0.354	0.32466
612	0.38766	0.37913	0.3704	0.35	0.32092
613	0.38553	0.37467	0.36671	0.347	0.31717
614	0.3834	0.3717	0.36302	0.343	0.31217
615	0.37914	0.36724	0.35933	0.339	0.30843
616	0.37701	0.36427	0.35564	0.336	0.30468
617	0.37488	0.36129	0.35195	0.332	0.30094
618	0.37062	0.35683	0.34948	0.329	0.29719
619	0.36849	0.35386	0.34579	0.325	0.29344
620	0.36423	0.3494	0.3421	0.321	0.2897
621	0.3621	0.34642	0.33841	0.318	0.2847
622	0.35784	0.34196	0.33472	0.314	0.28096
623	0.35358	0.33899	0.33103	0.311	0.27721
624	0.34932	0.33602	0.32733	0.307	0.27347
625	0.34719	0.33156	0.32364	0.303	0.26972
626	0.34293	0.32858	0.31995	0.3	0.26597
627	0.33867	0.32412	0.31626	0.296	0.26098
628	0.33441	0.32115	0.31257	0.292	0.25723
629	0.33015	0.31818	0.30888	0.289	0.25349
630	0.32376	0.31371	0.30395	0.285	0.24974
631	0.3195	0.31074	0.30026	0.281	0.24599
632	0.31524	0.30628	0.29657	0.277	0.241
633	0.30885	0.30331	0.29288	0.274	0.23725
634	0.30459	0.29885	0.28919	0.27	0.23351
635	0.2982	0.29587	0.28549	0.266	0.22976
636	0.29394	0.2929	0.2818	0.262	0.22601
637	0.28755	0.28844	0.27811	0.259	0.22102
638	0.28116	0.28547	0.27319	0.255	0.21727
639	0.2769	0.28101	0.2695	0.251	0.21353
640	0.27051	0.27803	0.26581	0.247	0.20978
641	0.26412	0.27506	0.26211	0.244	0.20604
642	0.25773	0.2706	0.25842	0.24	0.20229
643	0.25347	0.26762	0.25473	0.236	0.19854
644	0.24708	0.26316	0.24981	0.232	0.1948
645	0.24069	0.26019	0.24612	0.229	0.19105
646	0.2343	0.25573	0.24242	0.225	0.18606
647	0.22791	0.25276	0.2375	0.221	0.18231
648	0.22365	0.2483	0.23381	0.217	0.17856
649	0.21726	0.24532	0.23012	0.214	0.17482
650	0.21087	0.24086	0.2252	0.21	0.17107
651	0.20448	0.23789	0.2215	0.206	0.16733
652	0.19809	0.23343	0.21781	0.202	0.16358
653	0.19383	0.22897	0.21289	0.199	0.15983
654	0.18744	0.22599	0.2092	0.195	0.15609
655	0.18105	0.22153	0.20551	0.191	0.15359
656	0.17679	0.21856	0.20182	0.188	0.14984
657	0.1704	0.2141	0.19689	0.184	0.1461
658	0.16614	0.20964	0.1932	0.181	0.14235
659	0.15975	0.20667	0.18951	0.177	0.13985
660	0.15549	0.2022	0.18582	0.174	0.13611
661	0.1491	0.19923	0.18213	0.17	0.13236
662	0.14484	0.19477	0.1772	0.167	0.12986
663	0.14058	0.19031	0.17351	0.163	0.12612
664	0.13419	0.18734	0.16982	0.16	0.12362
665	0.12993	0.18288	0.16613	0.157	0.11988
666	0.12567	0.1799	0.16244	0.154	0.11738
667	0.12141	0.17544	0.15874	0.15	0.11363
668	0.11715	0.17098	0.15505	0.147	0.11113
669	0.11289	0.16801	0.15136	0.144	0.10864
670	0.10863	0.16355	0.14767	0.141	0.10614
671	0.10437	0.16057	0.14398	0.138	0.10364
672	0.10011	0.15611	0.14152	0.135	0.0999
673	0.09798	0.15314	0.13782	0.133	0.0974
674	0.09372	0.15017	0.13413	0.13	0.0949
675	0.08946	0.14571	0.13167	0.127	0.0924
676	0.08733	0.14273	0.12798	0.124	0.09116
677	0.08307	0.13976	0.12429	0.122	0.08866
678	0.08094	0.1353	0.12183	0.119	0.08616
679	0.07668	0.13233	0.11814	0.116	0.08366
680	0.07455	0.12935	0.11567	0.114	0.08117
681	0.07029	0.12489	0.11321	0.111	0.07992
682	0.06816	0.12192	0.10952	0.109	0.07742
683	0.06603	0.11894	0.10706	0.107	0.07492
684	0.0639	0.11597	0.1046	0.104	0.07367
685	0.05964	0.113	0.10214	0.102	0.07118
686	0.05751	0.11002	0.09968	0.1	0.06993
687	0.05538	0.10705	0.09599	0.098	0.06743
688	0.05325	0.10408	0.09352	0.096	0.06618
689	0.05112	0.1011	0.09106	0.094	0.06368
690	0.04899	0.09813	0.08983	0.092	0.06243
691	0.04686	0.09664	0.08737	0.09	0.06119
692	0.04473	0.09367	0.08491	0.088	0.05869
693	0.0426	0.09069	0.08245	0.086	0.05744
694	0.04047	0.08772	0.07999	0.084	0.05619
695	0.04047	0.08623	0.07753	0.082	0.05494
696	0.03834	0.08326	0.0763	0.081	0.05369
697	0.03621	0.08177	0.07383	0.079	0.0512
698	0.03408	0.0788	0.0726	0.077	0.04995
699	0.03408	0.07731	0.07014	0.076	0.0487
700	0.03195	0.07434	0.06891	0.074	0.04745
701	0.03195	0.07285	0.06645	0.073	0.0462
702	0.02982	0.06988	0.06522	0.071	0.04495
703	0.02769	0.06839	0.06276	0.07	0.0437
704	0.02769	0.06691	0.06153	0.069	0.0437
705	0.02556	0.06393	0.0603	0.067	0.04246
706	0.02556	0.06245	0.05907	0.066	0.04121
707	0.02343	0.06096	0.05661	0.065	0.03996
708	0.02343	0.05947	0.05538	0.063	0.03871
709	0.0213	0.05799	0.05415	0.062	0.03746
710	0.0213	0.0565	0.05291	0.061	0.03746
711	0.01917	0.05501	0.05168	0.06	0.03621
712	0.01917	0.05352	0.05045	0.059	0.03496
713	0.01917	0.05204	0.04922	0.058	0.03496
714	0.01704	0.05055	0.04799	0.057	0.03371
715	0.01704	0.04906	0.04676	0.055	0.03247
716	0.01704	0.04758	0.04553	0.054	0.03247
717	0.01491	0.04609	0.0443	0.053	0.03122
718	0.01491	0.0446	0.04307	0.053	0.03122
719	0.01491	0.04312	0.04307	0.052	0.02997
720	0.01278	0.04312	0.04184	0.051	0.02997
721	0.01278	0.04163	0.04061	0.05	0.02872
722	0.01278	0.04014	0.03938	0.049	0.02747
723	0.01065	0.03866	0.03938	0.048	0.02747
724	0.01065	0.03866	0.03815	0.047	0.02747
725	0.01065	0.03717	0.03692	0.046	0.02622
726	0.01065	0.03568	0.03692	0.046	0.02622
727	0.01065	0.03568	0.03569	0.045	0.02497
728	0.00852	0.0342	0.03446	0.044	0.02497
729	0.00852	0.0342	0.03446	0.043	0.02373
730	0.00852	0.03271	0.03323	0.043	0.02373
731	0.00852	0.03271	0.03323	0.042	0.02373
732	0.00852	0.03122	0.032	0.041	0.02248
733	0.00852	0.03122	0.032	0.041	0.02248
734	0.00852	0.02974	0.03076	0.04	0.02248
735	0.00639	0.02974	0.03076	0.039	0.02123
736	0.00639	0.02825	0.02953	0.039	0.02123
737	0.00639	0.02825	0.02953	0.038	0.02123
738	0.00639	0.02676	0.0283	0.038	0.01998
739	0.00639	0.02676	0.0283	0.037	0.01998
740	0.00639	0.02528	0.02707	0.036	0.01998
741	0.00426	0.02528	0.02707	0.036	0.01873
742	0.00426	0.02528	0.02707	0.035	0.01873
743	0.00426	0.02379	0.02584	0.035	0.01873
744	0.00426	0.02379	0.02584	0.034	0.01748
745	0.00426	0.02379	0.02584	0.034	0.01748
746	0.00426	0.0223	0.02461	0.033	0.01748
747	0.00426	0.0223	0.02461	0.033	0.01748
748	0.00426	0.0223	0.02461	0.032	0.01623
749	0.00213	0.02082	0.02338	0.032	0.01623
750	0.00213	0.02082	0.02338	0.031	0.01623
751	0.00213	0.02082	0.02338	0.031	0.01623
752	0.00213	0.01933	0.02215	0.03	0.01498
753	0.00213	0.01933	0.02215	0.03	0.01498
754	0.00213	0.01933	0.02215	0.03	0.01498
755	0.00213	0.01933	0.02092	0.029	0.01498
756	0.00213	0.01784	0.02092	0.029	0.01498
757	0.00213	0.01784	0.02092	0.028	0.01374
758	0.00213	0.01784	0.02092	0.028	0.01374
759	0.00213	0.01784	0.01969	0.028	0.01374
760	0.00213	0.01784	0.02215	0.028	0.01374
761	0.00213	0.01784	0.02338	0.029	0.01374
762	0.00213	0.01635	0.02338	0.029	0.01374
763	0	0.01635	0.02215	0.029	0.01249
764	0	0.01635	0.02215	0.028	0.01249
765	0	0.01635	0.02215	0.028	0.01249
766	0	0.01487	0.02215	0.027	0.01249
767	0	0.01487	0.02092	0.027	0.01249
768	0	0.01487	0.02092	0.027	0.01249
769	0	0.01487	0.02092	0.026	0.01124
770	0	0.01487	0.02092	0.026	0.01124
771	0	0.01487	0.01969	0.026	0.01124
772	0	0.01338	0.01969	0.025	0.01124
773	0	0.01338	0.01969	0.025	0.01124
774	0	0.01338	0.01969	0.025	0.01124
775	0	0.01338	0.01846	0.024	0.00999
776	0	0.01338	0.01846	0.024	0.00999
777	0	0.01338	0.01846	0.024	0.00999
778	0	0.01189	0.01723	0.023	0.00999
779	0	0.01189	0.01723	0.023	0.00999
780	0	0.01189	0.01723	0.023	0.00999
781	0	0.01189	0.01723	0.022	0.00999
782	-0.00213	0.01189	0.016	0.022	0.00874
783	-0.00213	0.01189	0.016	0.022	0.00874
784	-0.00213	0.01189	0.016	0.022	0.00874
785	-0.00213	0.01041	0.016	0.021	0.00874
786	-0.00213	0.01041	0.016	0.021	0.00874
787	-0.00213	0.01041	0.01477	0.021	0.00874
788	-0.00213	0.01041	0.01477	0.02	0.00874
789	-0.00213	0.01041	0.01477	0.02	0.00874
790	-0.00213	0.01041	0.01477	0.02	0.00749
791	-0.00213	0.01041	0.01477	0.02	0.00749
792	-0.00213	0.01041	0.01354	0.019	0.00749
793	-0.00213	0.00892	0.01354	0.019	0.00749
794	-0.00213	0.00892	0.01354	0.019	0.00749
795	-0.00213	0.00892	0.01354	0.018	0.00749
796	-0.00213	0.00892	0.01354	0.018	0.00749
797	-0.00213	0.00892	0.01354	0.018	0.00749
798	-0.00213	0.00892	0.01231	0.018	0.00749
799	-0.00213	0.00892	0.01231	0.017	0.00749
800	-0.00213	0.00892	0.01231	0.017	0.00624
801	-0.00213	0.00892	0.01231	0.017	0.00624
802	-0.00213	0.00892	0.01231	0.017	0.00624
803	-0.00213	0.00743	0.01231	0.016	0.00624
804	-0.00213	0.00743	0.01231	0.016	0.00624
805	-0.00213	0.00743	0.01231	0.016	0.00624
806	-0.00213	0.00743	0.01108	0.016	0.00624
807	-0.00213	0.00743	0.01108	0.016	0.00624
808	-0.00213	0.00743	0.01108	0.015	0.00624
809	-0.00213	0.00743	0.01108	0.015	0.00624
810	-0.00213	0.00743	0.01108	0.015	0.00624
811	-0.00213	0.00743	0.01108	0.015	0.00499
812	-0.00213	0.00743	0.00984	0.014	0.00499
813	-0.00213	0.00743	0.00984	0.014	0.00499
814	-0.00213	0.00595	0.00984	0.014	0.00499
815	-0.00213	0.00595	0.00984	0.014	0.00499
816	-0.00213	0.00595	0.00984	0.014	0.00499
817	-0.00213	0.00595	0.00984	0.013	0.00499
818	-0.00213	0.00595	0.00984	0.013	0.00499
819	-0.00213	0.00595	0.00984	0.013	0.00499
820	-0.00213	0.00595	0.00984	0.013	0.00499
821	-0.00213	0.00595	0.00861	0.012	0.00499
822	-0.00213	0.00595	0.00861	0.012	0.00499
823	-0.00213	0.00595	0.00861	0.012	0.00375
824	-0.00213	0.00595	0.00861	0.012	0.00375
825	-0.00213	0.00595	0.00861	0.012	0.00375
826	-0.00213	0.00446	0.00861	0.011	0.00375
827	-0.00213	0.00446	0.00861	0.011	0.00375
828	-0.00213	0.00446	0.00738	0.011	0.00375
829	-0.00213	0.00446	0.00738	0.011	0.00375
830	-0.00213	0.00446	0.00738	0.011	0.00375
831	-0.00213	0.00446	0.00738	0.01	0.00375
832	-0.00213	0.00446	0.00738	0.01	0.00375
833	-0.00213	0.00446	0.00738	0.01	0.00375
834	-0.00213	0.00446	0.00738	0.01	0.00375
835	-0.00213	0.00446	0.00615	0.01	0.00375
836	-0.00213	0.00446	0.00615	0.009	0.00375
837	-0.00213	0.00446	0.00615	0.009	0.00375
838	-0.00213	0.00446	0.00615	0.009	0.00375
839	-0.00426	0.00446	0.00615	0.009	0.0025
840	-0.00426	0.00446	0.00615	0.009	0.0025
841	-0.00426	0.00297	0.00615	0.009	0.0025
842	-0.00426	0.00297	0.00492	0.008	0.0025
843	-0.00426	0.00297	0.00492	0.008	0.0025
844	-0.00426	0.00297	0.00492	0.008	0.0025
845	-0.00426	0.00297	0.00492	0.008	0.0025
846	-0.00426	0.00297	0.00492	0.008	0.0025
847	-0.00426	0.00297	0.00492	0.007	0.0025
848	-0.00426	0.00297	0.00492	0.007	0.0025
849	-0.00426	0.00297	0.00492	0.007	0.0025
850	-0.00426	0.00297	0.00492	0.007	0.0025
851	-0.00426	0.00297	0.00492	0.007	0.0025
852	-0.00426	0.00297	0.00369	0.006	0.0025
853	-0.00426	0.00297	0.00369	0.006	0.0025
854	-0.00426	0.00297	0.00369	0.006	0.0025
855	-0.00426	0.00297	0.00369	0.006	0.00125
856	-0.00426	0.00149	0.00369	0.006	0.00125
857	-0.00426	0.00149	0.00369	0.006	0.00125
858	-0.00426	0.00149	0.00369	0.005	0.00125
859	-0.00426	0.00149	0.00369	0.005	0.00125
860	-0.00426	0.00149	0.00369	0.005	0.00125
861	-0.00426	0.00149	0.00369	0.005	0.00125
862	-0.00426	0.00149	0.00369	0.005	0.00125
863	-0.00426	0.00149	0.00369	0.005	0.00125
864	-0.00426	0.00149	0.00369	0.004	0.00125
865	-0.00426	0.00149	0.00369	0.004	0.00125
866	-0.00426	0.00149	0.00246	0.004	0.00125
867	-0.00426	0.00149	0.00246	0.004	0.00125
868	-0.00426	0.00149	0.00246	0.004	0.00125
869	-0.00426	0.00149	0.00246	0.004	0.00125
870	-0.00426	0.00149	0.00246	0.003	0.00125
871	-0.00426	0.00149	0.00246	0.003	0.00125
872	-0.00426	0.00149	0.00246	0.003	0.00125
873	-0.00426	0.00149	0.00246	0.003	0.00125
874	-0.00426	0.00149	0.00246	0.003	0.00125
875	-0.00426	0	0.00246	0.003	0.00125
876	-0.00426	0	0.00246	0.003	0.00125
877	-0.00426	0	0.00246	0.002	0.00125
878	-0.00426	0	0.00246	0.002	0
879	-0.00426	0	0.00246	0.002	0
880	-0.00426	0	0.00246	0.002	0
881	-0.00426	0	0.00246	0.002	0
882	-0.00426	0	0.00123	0.002	0
883	-0.00426	0	0.00123	0.002	0
884	-0.00426	0	0.00123	0.002	0
885	-0.00426	0	0.00123	0.001	0
886	-0.00426	0	0.00123	0.001	0
887	-0.00426	0	0.00123	0.001	0
888	-0.00426	0	0.00123	0.001	0
889	-0.00426	0	0.00123	0.001	0
890	-0.00426	0	0.00123	0.001	0
891	-0.00426	0	0.00123	0.001	0
892	-0.00426	0	0.00123	0	0
893	-0.00426	-0.00149	0.00123	0	0
894	-0.00426	-0.00149	0.00123	0	0
895	-0.00426	-0.00149	0.00123	0	0
896	-0.00426	-0.00149	0.00123	0	0
897	-0.00426	-0.00149	0	0	0
898	-0.00426	-0.00149	0	-0.001	0
899	-0.00426	-0.00149	0	-0.001	0
900	-0.00426	-0.00149	0	-0.001	0

## Sheet: S23b
	SPIN0	SPINN	SPINA	SPIND1	SPIND2
600	0.00291	0.00256	0.000660775	2.31853e-05	0.00111
601	0.00268	0.00247	0.000607766	-0.00143	0.000599653
602	0.00252	0.00245	0.000619712	-0.0028	0.000159541
603	0.00244	0.0025	0.000696611	-0.00409	-0.0002072
604	0.00243	0.00262	0.000838466	-0.00529	-0.000500745
605	0.00249	0.0028	0.00105	-0.00641	-0.000720919
606	0.00263	0.00304	0.00132	-0.00745	-0.000867781
607	0.00285	0.00336	0.00165	-0.0084	-0.000941331
608	0.00313	0.00373	0.00206	-0.00927	-0.000941568
609	0.0035	0.00418	0.00252	-0.01006	-0.000868493
610	0.00393	0.00469	0.00305	-0.01077	-0.000722106
611	0.00444	0.00526	0.00365	-0.01139	-0.000502406
612	0.00502	0.00591	0.00431	-0.01193	-0.000209393
613	0.00568	0.00662	0.00504	-0.01239	0.000156931
614	0.00641	0.00739	0.00583	-0.01276	0.000596569
615	0.00722	0.00823	0.00669	-0.01305	0.00111
616	0.0081	0.00914	0.00761	-0.01326	0.0017
617	0.00905	0.01011	0.00859	-0.01338	0.00236
618	0.01008	0.01115	0.00964	-0.01342	0.00309
619	0.01118	0.01225	0.01076	-0.01338	0.00389
620	0.01236	0.01342	0.01194	-0.01326	0.00477
621	0.01361	0.01466	0.01319	-0.01305	0.00573
622	0.01493	0.01596	0.0145	-0.01276	0.00675
623	0.01633	0.01733	0.01588	-0.01239	0.00785
624	0.0178	0.01876	0.01732	-0.01193	0.00903
625	0.01935	0.02027	0.01882	-0.01139	0.01027
626	0.02086	0.02167	0.02035	-0.01072	0.01152
627	0.02233	0.02316	0.02193	-0.00991	0.01279
628	0.02406	0.02479	0.02352	-0.00912	0.01423
629	0.02581	0.02644	0.02515	-0.00826	0.01562
630	0.02762	0.02814	0.02685	-0.00745	0.0172
631	0.02945	0.02994	0.02861	-0.00649	0.01887
632	0.03138	0.03182	0.03038	-0.00541	0.02065
633	0.03353	0.03381	0.03225	-0.00414	0.02239
634	0.03567	0.03586	0.03434	-0.00296	0.0242
635	0.03805	0.03806	0.03652	-0.00161	0.0261
636	0.04057	0.04031	0.03883	-0.0002055	0.0282
637	0.04318	0.04273	0.04111	0.00133	0.03048
638	0.04576	0.04519	0.04359	0.0029	0.03289
639	0.04833	0.04763	0.04613	0.00458	0.03528
640	0.051	0.05023	0.04876	0.00624	0.03752
641	0.05379	0.05287	0.05147	0.00812	0.04003
642	0.05662	0.05568	0.05414	0.00992	0.04266
643	0.05951	0.05863	0.05694	0.01186	0.04524
644	0.06247	0.06161	0.05988	0.01391	0.04801
645	0.06586	0.06462	0.06289	0.01619	0.0507
646	0.06916	0.06767	0.06611	0.01834	0.05362
647	0.07265	0.07088	0.06939	0.02057	0.05661
648	0.07632	0.07443	0.07291	0.02305	0.0597
649	0.08017	0.07807	0.07651	0.02561	0.06283
650	0.08398	0.08166	0.08038	0.02823	0.06614
651	0.08781	0.08554	0.08422	0.03094	0.0694
652	0.09189	0.0895	0.0882	0.03393	0.07292
653	0.09601	0.09363	0.0922	0.03699	0.07664
654	0.10037	0.09804	0.09633	0.04019	0.08056
655	0.10484	0.10262	0.10079	0.04347	0.08454
656	0.10943	0.10736	0.10547	0.0469	0.08888
657	0.11427	0.11187	0.11042	0.05059	0.09329
658	0.11918	0.11655	0.11538	0.05413	0.09773
659	0.12422	0.12156	0.12022	0.05811	0.10223
660	0.12934	0.12673	0.12528	0.06211	0.1068
661	0.13473	0.13197	0.13071	0.06619	0.11137
662	0.14013	0.13733	0.13605	0.07039	0.11593
663	0.14552	0.14281	0.14156	0.07472	0.12078
664	0.15115	0.14844	0.14711	0.07938	0.12584
665	0.15698	0.15432	0.1528	0.0838	0.13106
666	0.16294	0.16025	0.15863	0.08844	0.13635
667	0.16887	0.1661	0.16445	0.09341	0.14182
668	0.17501	0.17227	0.17058	0.09841	0.14735
669	0.18128	0.17852	0.17679	0.10363	0.15305
670	0.18761	0.1849	0.18286	0.10875	0.15859
671	0.19415	0.19122	0.18902	0.11413	0.16409
672	0.20055	0.19774	0.19529	0.1198	0.16972
673	0.20715	0.20446	0.20168	0.12562	0.17571
674	0.2138	0.21091	0.20824	0.13146	0.18191
675	0.22052	0.21734	0.21495	0.13719	0.18776
676	0.2275	0.22412	0.2217	0.14311	0.19381
677	0.23453	0.23075	0.22833	0.14886	0.20012
678	0.24168	0.23763	0.23479	0.15476	0.20644
679	0.24908	0.24437	0.24162	0.16086	0.21295
680	0.25617	0.25134	0.24878	0.16707	0.21977
681	0.26347	0.25844	0.256	0.17377	0.22651
682	0.2708	0.26552	0.26341	0.18014	0.2335
683	0.2784	0.27284	0.27075	0.18691	0.24026
684	0.28611	0.28	0.27822	0.19383	0.24747
685	0.29407	0.28727	0.28576	0.20111	0.25493
686	0.30186	0.2947	0.29368	0.20816	0.26243
687	0.30978	0.30214	0.30128	0.21523	0.26984
688	0.31764	0.30929	0.30895	0.22245	0.27727
689	0.32597	0.31668	0.31655	0.23025	0.28478
690	0.33421	0.3242	0.3242	0.23805	0.29213
691	0.34296	0.33215	0.33214	0.24621	0.29991
692	0.35133	0.34039	0.34025	0.2544	0.30766
693	0.36004	0.3487	0.34848	0.26274	0.31539
694	0.3692	0.35712	0.35697	0.27133	0.32336
695	0.37862	0.36603	0.36536	0.2796	0.33169
696	0.38797	0.37459	0.37408	0.28805	0.34027
697	0.3974	0.38345	0.38302	0.29658	0.34887
698	0.40685	0.39237	0.39185	0.3055	0.35767
699	0.41627	0.40136	0.40064	0.31405	0.36638
700	0.42581	0.4102	0.40981	0.32279	0.37543
701	0.43525	0.41924	0.41906	0.33184	0.38471
702	0.44497	0.42823	0.4284	0.34087	0.39403
703	0.45466	0.43778	0.43794	0.34988	0.40339
704	0.46445	0.44788	0.44767	0.35924	0.41267
705	0.47387	0.45743	0.45706	0.36845	0.42205
706	0.48355	0.46677	0.46647	0.37758	0.43156
707	0.4928	0.47633	0.47608	0.38696	0.44084
708	0.5021	0.48566	0.48536	0.39632	0.45011
709	0.51183	0.49534	0.49483	0.4054	0.45919
710	0.52189	0.50519	0.50527	0.41503	0.46829
711	0.53161	0.51511	0.51603	0.42483	0.47771
712	0.54091	0.5251	0.52614	0.43513	0.48754
713	0.55018	0.53527	0.53588	0.44513	0.49742
714	0.55988	0.54555	0.54537	0.45493	0.50731
715	0.5693	0.55579	0.55529	0.4647	0.51731
716	0.5783	0.56577	0.56501	0.47435	0.52698
717	0.58746	0.57557	0.57469	0.48363	0.53646
718	0.5961	0.58529	0.58432	0.4928	0.54548
719	0.60503	0.59468	0.59356	0.50222	0.55444
720	0.61356	0.60417	0.60233	0.51139	0.56328
721	0.62171	0.61321	0.61135	0.52046	0.57177
722	0.62988	0.6222	0.6204	0.52964	0.58025
723	0.63762	0.63111	0.62901	0.53799	0.58893
724	0.64545	0.639	0.6374	0.54587	0.59719
725	0.65369	0.64725	0.64529	0.55385	0.60508
726	0.66114	0.65502	0.65312	0.56201	0.61338
727	0.6686	0.6627	0.66123	0.56981	0.62172
728	0.67545	0.66961	0.66928	0.57763	0.62951
729	0.68202	0.67664	0.67715	0.58483	0.63742
730	0.68767	0.68363	0.68458	0.59193	0.64477
731	0.69383	0.69055	0.69192	0.59894	0.65175
732	0.70016	0.69762	0.69914	0.60612	0.65877
733	0.70656	0.70358	0.706	0.61397	0.66619
734	0.71267	0.70961	0.71318	0.62036	0.67368
735	0.71854	0.71548	0.72052	0.62749	0.68096
736	0.72423	0.72184	0.72746	0.63439	0.68778
737	0.73048	0.72804	0.73452	0.64152	0.69496
738	0.73686	0.7345	0.74181	0.64863	0.70242
739	0.7431	0.74124	0.74886	0.65564	0.7092
740	0.74843	0.74725	0.75578	0.66238	0.71565
741	0.75388	0.75355	0.7624	0.6685	0.72264
742	0.75923	0.75915	0.76876	0.67524	0.72938
743	0.76463	0.7647	0.77583	0.68167	0.73581
744	0.77023	0.77027	0.78226	0.6875	0.7423
745	0.77512	0.77541	0.7884	0.69272	0.74985
746	0.77944	0.78024	0.79424	0.69856	0.75655
747	0.78394	0.78536	0.79981	0.70399	0.76235
748	0.78851	0.79089	0.80573	0.71021	0.76831
749	0.79348	0.79624	0.81183	0.71646	0.77444
750	0.79788	0.80184	0.81859	0.72303	0.78112
751	0.80222	0.80775	0.82532	0.72926	0.78789
752	0.8072	0.81276	0.83143	0.73529	0.79426
753	0.81136	0.81835	0.83806	0.74117	0.79985
754	0.81556	0.82309	0.8441	0.74741	0.80544
755	0.81949	0.82754	0.84924	0.75238	0.81088
756	0.82331	0.83228	0.8551	0.75659	0.8166
757	0.82654	0.83666	0.86062	0.76104	0.82186
758	0.83014	0.84066	0.86607	0.76528	0.82677
759	0.83361	0.84519	0.87093	0.77013	0.83179
760	0.83667	0.84997	0.87542	0.77546	0.83657
761	0.83969	0.85426	0.87979	0.78036	0.84125
762	0.84251	0.85801	0.88321	0.7846	0.84521
763	0.84506	0.86166	0.88674	0.78841	0.8491
764	0.84778	0.86421	0.8905	0.79186	0.85307
765	0.8498	0.86678	0.89366	0.79505	0.85631
766	0.85205	0.86876	0.89552	0.79798	0.85811
767	0.85447	0.87092	0.89755	0.80166	0.85994
768	0.85591	0.87229	0.89925	0.80474	0.86161
769	0.85775	0.87384	0.90079	0.80769	0.86332
770	0.85934	0.87514	0.90167	0.81162	0.86468
771	0.86099	0.87619	0.9025	0.81516	0.86595
772	0.86235	0.87703	0.9032	0.8184	0.86705
773	0.86305	0.87745	0.90359	0.82141	0.86744
774	0.86465	0.8772	0.90406	0.82458	0.86859
775	0.86654	0.87684	0.90377	0.82731	0.86893
776	0.86733	0.87676	0.90407	0.8297	0.86935
777	0.86856	0.87616	0.90431	0.83179	0.87007
778	0.86913	0.8756	0.9043	0.83422	0.86989
779	0.87092	0.87649	0.90415	0.83712	0.8693
780	0.87249	0.87734	0.90462	0.84182	0.86989
781	0.8755	0.87753	0.90522	0.84617	0.87067
782	0.87748	0.87781	0.90623	0.85045	0.87153
783	0.87997	0.87809	0.90677	0.85382	0.87327
784	0.88218	0.87917	0.90727	0.85752	0.87403
785	0.88474	0.87968	0.90761	0.86207	0.87458
786	0.88668	0.8808	0.9079	0.8662	0.87574
787	0.88902	0.88224	0.90867	0.87029	0.87699
788	0.89137	0.88438	0.90887	0.87603	0.87815
789	0.89317	0.88539	0.90908	0.88087	0.8788
790	0.89556	0.88652	0.91004	0.88562	0.87993
791	0.89791	0.88834	0.91095	0.88943	0.88209
792	0.90077	0.89038	0.9125	0.89523	0.88383
793	0.90332	0.89237	0.91418	0.89994	0.88646
794	0.90584	0.89515	0.91486	0.90376	0.88868
795	0.90848	0.89857	0.9162	0.90794	0.89098
796	0.91161	0.90207	0.9177	0.91285	0.89305
797	0.91506	0.90554	0.92045	0.91755	0.89584
798	0.91758	0.90904	0.92271	0.92114	0.89904
799	0.92105	0.91271	0.92547	0.92445	0.9026
800	0.92277	0.91647	0.9292	0.92814	0.90595
801	0.92575	0.91929	0.93255	0.93151	0.9091
802	0.92821	0.9216	0.9346	0.93364	0.91231
803	0.92973	0.92463	0.93651	0.93569	0.91433
804	0.9308	0.9271	0.93757	0.93753	0.91721
805	0.93058	0.92961	0.93917	0.93945	0.91932
806	0.93173	0.93225	0.94115	0.94166	0.9218
807	0.93392	0.93429	0.94225	0.94419	0.92332
808	0.9356	0.93712	0.94283	0.94759	0.92405
809	0.93795	0.93941	0.943	0.9511	0.92533
810	0.94015	0.94074	0.94426	0.95415	0.92586
811	0.94192	0.94097	0.94583	0.95695	0.92613
812	0.94277	0.94104	0.94587	0.9584	0.92619
813	0.94336	0.94023	0.94487	0.96052	0.92501
814	0.94476	0.94031	0.94441	0.96213	0.92377
815	0.94528	0.93998	0.94258	0.9634	0.9209
816	0.94591	0.93961	0.94078	0.96336	0.91768
817	0.94548	0.93751	0.93883	0.96234	0.91458
818	0.94435	0.93393	0.93587	0.96011	0.90976
819	0.94122	0.93066	0.93175	0.95677	0.90497
820	0.93737	0.92547	0.92728	0.95195	0.89899
821	0.93323	0.92004	0.92316	0.94615	0.89186
822	0.92779	0.91283	0.91758	0.93905	0.88355
823	0.92188	0.90672	0.91147	0.93143	0.87582
824	0.91533	0.89861	0.90407	0.9211	0.8689
825	0.9083	0.89105	0.89765	0.91034	0.859
826	0.90687	0.89151	0.89997	0.91621	0.86728
827	0.90547	0.89229	0.90279	0.92294	0.87678
828	0.90409	0.89339	0.90612	0.93054	0.88751
829	0.90274	0.89483	0.90996	0.93899	0.89946
830	0.90142	0.89659	0.91429	0.9483	0.91264
831	0.90012	0.89868	0.91914	0.95847	0.92704
832	0.89885	0.90109	0.92449	0.9695	0.94267
833	0.89761	0.90384	0.93034	0.9814	0.95952
834	0.8964	0.90691	0.9367	0.99415	0.9776
835	0.89521	0.9103	0.94357	1.00776	0.9969
836	0.89404	0.91403	0.95094	1.02223	1.01742
837	0.89291	0.91808	0.95882	1.03757	1.03917
838	0.8918	0.92246	0.9672	1.05376	1.06215
839	0.89071	0.92717	0.97609	1.07081	1.08635
840	0.88966	0.9322	0.98548	1.08873	1.11178
841	0.88863	0.93756	0.99538	1.1075	1.13843
842	0.88762	0.94325	1.00578	1.12713	1.16631
843	0.88665	0.94926	1.01669	1.14763	1.19541
844	0.8857	0.9556	1.0281	1.16898	1.22573
845	0.88478	0.96227	1.04002	1.1912	1.25729
846	0.88388	0.96927	1.05245	1.21427	1.29006
847	0.88301	0.97659	1.06538	1.2382	1.32406
848	0.88217	0.98424	1.07881	1.263	1.35929
849	0.88135	0.99222	1.09275	1.28865	1.39574
850	0.88056	1.00053	1.1072	1.31517	1.43342
