# Supplementary material for: Precision cancer sono-immunotherapy using deep-tissue activatable semiconducting polymer immunomodulatory nanoparticles
Source: Nat Commun. 2022 Jul 12;13:4032. doi: 10.1038/s41467-022-31551-6 (PMC9276830; doi:10.1038/s41467-022-31551-6)
Supplement: Supplementary file 3 — Source Data [file 41467_2022_31551_MOESM3_ESM.zip › Source Data/Supplementary Source Data/Supplementary Dataset/Supplementary Dataset Fig. S24.xlsx]

## Sheet: S24
	SPIN0		SPINN		SPINA		SPIND1		SPIND2
concentration	mean	s.d.	mean	s.d.	mean	s.d.	mean	s.d.	mean	s.d.
0 μg/mL	100	1.31221	100	1.80197	100	2.76123	100	1.47894	100	1.19664
20 μg/mL	97.9795	4.40889	97.3164	3.0342	98.7923	3.44069	98.4328	0.76404	99.0205	2.11537
40 μg/mL	96.4493	1.93661	96.5631	2.29586	96.0042	5.89521	95.7655	2.45212	97.9958	1.88978
60 μg/mL	96.3156	1.4974	94.7426	3.88743	94.1554	2.50171	93.912	3.03588	94.0928	1.74145
80 μg/mL	95.2162	2.19282	93.0477	4.28752	92.1276	3.07797	92.7969	3.22938	92.9626	2.98657
100 μg/mL	94.0128	1.42706	92.5141	2.60464	91.7996	1.77546	90.5214	2.33991	91.3954	2.76285
