# Supplementary material for: Precision cancer sono-immunotherapy using deep-tissue activatable semiconducting polymer immunomodulatory nanoparticles
Source: Nat Commun. 2022 Jul 12;13:4032. doi: 10.1038/s41467-022-31551-6 (PMC9276830; doi:10.1038/s41467-022-31551-6)
Supplement: Supplementary file 3 — Source Data [file 41467_2022_31551_MOESM3_ESM.zip › Source Data/Supplementary Source Data/Supplementary Dataset/Supplementary Dataset Fig. S25.xlsx]

## Sheet: S25a
SPN7
3288.45	0.026452
3288.55	0.0226534
3288.65	0.0133111
3288.74	0.0061394
3288.84	0.00678248
3288.94	0.016007
3289.04	0.0181724
3289.13	0.0125209
3289.23	0.0165574
3289.33	0.0250013
3289.43	0.0281703
3289.52	0.0218992
3289.62	0.0196918
3289.72	0.024615
3289.82	0.0218094
3289.91	0.0183689
3290.01	0.0171512
3290.11	0.0151844
3290.21	0.0158371
3290.31	0.0133229
3290.4	0.0121287
3290.5	0.0130094
3290.6	0.00573472
3290.7	-0.000486354
3290.79	0.00104923
3290.89	0.0116961
3290.99	0.0207337
3291.09	0.0191849
3291.18	0.0208772
3291.28	0.0220839
3291.38	0.0199177
3291.48	0.0192239
3291.57	0.0234054
3291.67	0.0324474
3291.77	0.0268562
3291.87	0.0172233
3291.97	0.0188656
3292.06	0.0224797
3292.16	0.0255928
3292.26	0.0197684
3292.36	0.0188729
3292.45	0.0269518
3292.55	0.0272506
3292.65	0.027291
3292.75	0.0278443
3292.84	0.0205946
3292.94	0.0168583
3293.04	0.0278605
3293.14	0.0298597
3293.24	0.020616
3293.33	0.0249034
3293.43	0.0305108
3293.53	0.028536
3293.63	0.0233847
3293.72	0.0178038
3293.82	0.0141028
3293.92	0.00652201
3294.02	0.00447211
3294.11	0.00286074
3294.21	0.00232582
3294.31	0.0159496
3294.41	0.0277435
3294.5	0.0256672
3294.6	0.0181224
3294.7	0.0155258
3294.8	0.0145516
3294.9	0.0106917
3294.99	0.01259
3295.09	0.0192158
3295.19	0.0214379
3295.29	0.0267024
3295.38	0.0286986
3295.48	0.0226107
3295.58	0.0169363
3295.68	0.0128218
3295.77	0.0126393
3295.87	0.0187434
3295.97	0.0266516
3296.07	0.0252845
3296.16	0.0224039
3296.26	0.0244465
3296.36	0.0259173
3296.46	0.028274
3296.56	0.0275177
3296.65	0.0175588
3296.75	0.0134678
3296.85	0.0192423
3296.95	0.0204666
3297.04	0.0212149
3297.14	0.0228013
3297.24	0.0192923
3297.34	0.00999492
3297.43	0.00876689
3297.53	0.0185977
3297.63	0.0155266
3297.73	0.0068509
3297.82	0.0114062
3297.92	0.0157598
3298.02	0.00901853
3298.12	0.00174528
3298.22	0.000702676
3298.31	-0.0017497
3298.41	-0.00391659
3298.51	-0.000407625
3298.61	0.00335003
3298.7	0.0046097
3298.8	0.0141992
3298.9	0.0304505
3299	0.0351404
3299.09	0.029572
3299.19	0.0215681
3299.29	0.014367
3299.39	0.01452
3299.49	0.0212649
3299.58	0.0308714
3299.68	0.0353052
3299.78	0.0270342
3299.88	0.0218433
3299.97	0.0257886
3300.07	0.024654
3300.17	0.0230316
3300.27	0.0239874
3300.36	0.0229764
3300.46	0.0233104
3300.56	0.026946
3300.66	0.0272881
3300.75	0.0213841
3300.85	0.0214327
3300.95	0.0216704
3301.05	0.0093511
3301.15	0.00654261
3301.24	0.0224025
3301.34	0.0316955
3301.44	0.0251286
3301.54	0.0149556
3301.63	0.0161137
3301.73	0.0151116
3301.83	0.00481866
3301.93	0.0054507
3302.02	0.00708783
3302.12	0.00400856
3302.22	0.0118145
3302.32	0.0240786
3302.41	0.0292247
3302.51	0.0296838
3302.61	0.0297699
3302.71	0.0248585
3302.81	0.0188839
3302.9	0.0266951
3303	0.0359888
3303.1	0.0340316
3303.2	0.0274242
3303.29	0.0184395
3303.39	0.01386
3303.49	0.0146061
3303.59	0.0156818
3303.68	0.0142043
3303.78	0.00803552
3303.88	0.0152742
3303.98	0.0321921
3304.07	0.0351124
3304.17	0.0341294
3304.27	0.0301172
3304.37	0.0223546
3304.47	0.0235334
3304.56	0.0286795
3304.66	0.0266266
3304.76	0.0191201
3304.86	0.0170526
3304.95	0.0178178
3305.05	0.0189884
3305.15	0.0229094
3305.25	0.0293829
3305.34	0.0325151
3305.44	0.0270997
3305.54	0.0161086
3305.64	0.00636896
3305.74	0.012615
3305.83	0.024668
3305.93	0.0237961
3306.03	0.0231221
3306.13	0.0250403
3306.22	0.0189619
3306.32	0.0098198
3306.42	0.00985953
3306.52	0.0171777
3306.61	0.0165589
3306.71	0.0152367
3306.81	0.0186146
3306.91	0.0208809
3307	0.0232619
3307.1	0.0249873
3307.2	0.0253294
3307.3	0.0199148
3307.4	0.0102282
3307.49	0.0051689
3307.59	0.00785672
3307.69	0.0120993
3307.79	0.0140888
3307.88	0.015386
3307.98	0.0169003
3308.08	0.0225607
3308.18	0.0245333
3308.27	0.0169459
3308.37	0.0142308
3308.47	0.0226497
3308.57	0.0280592
3308.66	0.0259041
3308.76	0.0198934
3308.86	0.00886254
3308.96	0.00188141
3309.06	0.0104857
3309.15	0.0192526
3309.25	0.0207116
3309.35	0.0296654
3309.45	0.0340904
3309.54	0.0273602
3309.64	0.0188575
3309.74	0.0164161
3309.84	0.0172998
3309.93	0.0114422
3310.03	0.0107204
3310.13	0.0209868
3310.23	0.0220464
3310.32	0.0137371
3310.42	0.0112708
3310.52	0.0133008
3310.62	0.0137585
3310.72	0.00563171
3310.81	0.00297846
3310.91	0.011103
3311.01	0.014985
3311.11	0.0186948
3311.2	0.0187618
3311.3	0.0140881
3311.4	0.013548
3311.5	0.0104268
3311.59	0.00999639
3311.69	0.0126776
3311.79	0.0138342
3311.89	0.0206329
3311.99	0.0195462
3312.08	0.0109117
3312.18	0.00997358
3312.28	0.0161866
3312.38	0.0196344
3312.47	0.0190451
3312.57	0.0207322
3312.67	0.0179885
3312.77	0.0133692
3312.86	0.0145347
3312.96	0.0125694
3313.06	0.00874114
3313.16	0.0117343
3313.25	0.0113112
3313.35	0.0135745
3313.45	0.0165471
3313.55	0.0122869
3313.65	0.0136496
3313.74	0.017458
3313.84	0.0187662
3313.94	0.0106902
3314.04	-0.00278936
3314.13	-0.00578769
3314.23	0.00282027
3314.33	0.0191672
3314.43	0.024849
3314.52	0.0160556
3314.62	0.0115908
3314.72	0.0126437
3314.82	0.0181379
3314.91	0.0182747
3315.01	0.0127526
3315.11	0.0160357
3315.21	0.020953
3315.31	0.0212988
3315.4	0.0215696
3315.5	0.0222575
3315.6	0.024406
3315.7	0.023033
3315.79	0.0146922
3315.89	0.0103599
3315.99	0.0147738
3316.09	0.0153566
3316.18	0.00547278
3316.28	0.00225445
3316.38	0.0123068
3316.48	0.0152874
3316.57	0.00731371
3316.67	0.00634027
3316.77	0.0158312
3316.87	0.0265037
3316.97	0.0341751
3317.06	0.0359902
3317.16	0.0309766
3317.26	0.0260888
3317.36	0.0217388
3317.45	0.0218109
3317.55	0.0312444
3317.65	0.0324298
3317.75	0.021365
3317.84	0.0208684
3317.94	0.0313047
3318.04	0.0333723
3318.14	0.0275132
3318.24	0.0234392
3318.33	0.0224062
3318.43	0.0255936
3318.53	0.0264603
3318.63	0.022209
3318.72	0.0245708
3318.82	0.0272145
3318.92	0.0271932
3319.02	0.026325
3319.11	0.0137997
3319.21	0.0124966
3319.31	0.0333973
3319.41	0.0539508
3319.5	0.0678623
3319.6	0.0764717
3319.7	0.0922823
3319.8	0.124591
3319.9	0.167235
3319.99	0.210788
3320.09	0.252152
3320.19	0.293325
3320.29	0.334273
3320.38	0.372331
3320.48	0.398392
3320.58	0.407494
3320.68	0.399927
3320.77	0.378786
3320.87	0.337659
3320.97	0.272356
3321.07	0.201394
3321.16	0.129116
3321.26	0.0438882
3321.36	-0.0565753
3321.46	-0.156627
3321.56	-0.23126
3321.65	-0.285272
3321.75	-0.332117
3321.85	-0.360267
3321.95	-0.358229
3322.04	-0.330233
3322.14	-0.300098
3322.24	-0.279491
3322.34	-0.244707
3322.43	-0.194872
3322.53	-0.152064
3322.63	-0.122931
3322.73	-0.100185
3322.82	-0.073029
3322.92	-0.0448462
3323.02	-0.0209118
3323.12	-0.00600549
3323.22	-0.00476274
3323.31	-0.00496435
3323.41	0.0124885
3323.51	0.029104
3323.61	0.0189148
3323.7	0.00902883
3323.8	0.0161704
3323.9	0.0166692
3324	0.00551913
3324.09	-0.00452361
3324.19	-0.0117174
3324.29	-0.0117498
3324.39	0.000457659
3324.49	0.0122906
3324.58	0.0182004
3324.68	0.0217263
3324.78	0.010443
3324.88	-0.00594221
3324.97	-0.000882943
3325.07	0.00331913
3325.17	-0.00370836
3325.27	0.00577813
3325.36	0.0161277
3325.46	0.0128086
3325.56	0.0196396
3325.66	0.0237431
3325.75	0.011738
3325.85	0.0130212
3325.95	0.0273727
3326.05	0.0364177
3326.15	0.0299619
3326.24	0.0112671
3326.34	-0.000486354
3326.44	0.00208963
3326.54	0.0197912
3326.63	0.0361234
3326.73	0.0332252
3326.83	0.0236158
3326.93	0.0190532
3327.02	0.0164036
3327.12	0.0159879
3327.22	0.0181437
3327.32	0.0201738
3327.41	0.0222347
3327.51	0.0235856
3327.61	0.0243332
3327.71	0.02481
3327.81	0.0159813
3327.9	0.00754107
3328	0.0138696
3328.1	0.0208617
3328.2	0.0233818
3328.29	0.022557
3328.39	0.0213591
3328.49	0.0273514
3328.59	0.0362338
3328.68	0.0354634
3328.78	0.0207006
3328.88	0.0089008
3328.98	0.00829525
3329.07	0.0118086
3329.17	0.0115371
3329.27	0.0159401
3329.37	0.025548
3329.47	0.0192268
3329.56	0.00979993
3329.66	0.0150041
3329.76	0.0188221
3329.86	0.0150579
3329.95	0.0089008
3330.05	0.00916201
3330.15	0.023941
3330.25	0.0305248
3330.34	0.0236327
3330.44	0.0188288
3330.54	0.0126783
3330.64	0.0204159
3330.74	0.0335415
3330.83	0.0229021
3330.93	0.0120588
3331.03	0.0136555
3331.13	0.0192327
3331.22	0.0319596
3331.32	0.0396993
3331.42	0.0366929
3331.52	0.0309781
3331.61	0.0257613
3331.71	0.0238932
3331.81	0.0286699
3331.91	0.0265935
3332	0.0124694
3332.1	0.0107248
3332.2	0.0199965
3332.3	0.0188898
3332.4	0.0118094
3332.49	0.0133376
3332.59	0.0182938
3332.69	0.0191209
3332.79	0.0160041
3332.88	0.00603197
3332.98	0.00856087
3333.08	0.0256076
3333.18	0.0269908
3333.27	0.0161969
3333.37	0.0173866
3333.47	0.0234318
3333.57	0.0174286
3333.66	0.00734682
3333.76	0.0105004
3333.86	0.0185624
3333.96	0.0208198
3334.06	0.0213275
3334.15	0.00880809
3334.25	0.00207271
3334.35	0.0129395
3334.45	0.0194078
3334.54	0.0256436
3334.64	0.0317072
3334.74	0.0314806
3334.84	0.0283771
3334.93	0.0234995
3335.03	0.0205689
3335.13	0.0224584
3335.23	0.0247746
3335.32	0.0210633
3335.42	0.0150012
3335.52	0.0222899
3335.62	0.0356878
3335.72	0.0304402
3335.81	0.0128417
3335.91	0.00176074
3336.01	0.00487458
3336.11	0.0171136
3336.2	0.0139777
3336.3	0.00659779
3336.4	0.0262374
3336.5	0.0519421
3336.59	0.0699894
3336.69	0.0765894
3336.79	0.0769456
3336.89	0.0958457
3336.99	0.118935
3337.08	0.148011
3337.18	0.194125
3337.28	0.243706
3337.38	0.288293
3337.47	0.322932
3337.57	0.365267
3337.67	0.41195
3337.77	0.42664
3337.86	0.420469
3337.96	0.405721
3338.06	0.361269
3338.16	0.295726
3338.25	0.227221
3338.35	0.149762
3338.45	0.0557093
3338.55	-0.030825
3338.65	-0.104377
3338.74	-0.192042
3338.84	-0.272356
3338.94	-0.31867
3339.04	-0.344443
3339.13	-0.357382
3339.23	-0.351206
3339.33	-0.328303
3339.43	-0.299414
3339.52	-0.262593
3339.62	-0.217692
3339.72	-0.171326
3339.82	-0.134424
3339.91	-0.112823
3340.01	-0.0852445
3340.11	-0.0521687
3340.21	-0.0358482
3340.31	-0.0280724
3340.4	-0.0176022
3340.5	-0.00730488
3340.6	-0.000960201
3340.7	0.0104989
3340.79	0.0209383
3340.89	0.0139527
3340.99	0.00554341
3341.09	0.000672508
3341.18	0.00257599
3341.28	0.0114922
3341.38	0.00960054
3341.48	0.00138328
3341.57	-0.00476274
3341.67	-0.00144435
3341.77	0.00846448
3341.87	0.0108609
3341.97	0.00681411
3342.06	0.00139137
3342.16	-0.0013487
3342.26	-0.00166435
3342.36	0.00198368
3342.45	0.0138453
3342.55	0.023732
3342.65	0.0147348
3342.75	-0.00503572
3342.84	-0.0106402
3342.94	0.00441545
3343.04	0.024732
3343.14	0.0254229
3343.24	0.0153389
3343.33	0.0168863
3343.43	0.0144472
3343.53	0.007221
3343.63	0.0105666
3343.72	0.0119175
3343.82	0.0153963
3343.92	0.0274198
3344.02	0.0209177
3344.11	0.0118815
3344.21	0.0206329
3344.31	0.0203231
3344.41	0.0172019
3344.5	0.0270843
3344.6	0.0399054
3344.7	0.036531
3344.8	0.016667
3344.9	0.00697084
3344.99	0.0130779
3345.09	0.0207985
3345.19	0.0206359
3345.29	0.0179443
3345.38	0.0131573
3345.48	0.00742261
3345.58	0.0168363
3345.68	0.0199295
3345.77	0.00841224
3345.87	0.0108374
3345.97	0.0111104
3346.07	0.00298435
3346.16	0.000721806
3346.26	0.00497906
3346.36	0.0223694
3346.46	0.0307169
3346.56	0.0252536
3346.65	0.024484
3346.75	0.0181217
3346.85	0.00415572
3346.95	0.00126408
3347.04	0.00887946
3347.14	0.00857264
3347.24	0.00722689
3347.34	0.00399973
3347.43	-0.000217792
3347.53	0.00357666
3347.63	0.000371572
3347.73	0.00203518
3347.82	0.0128799
3347.92	0.0130896
3348.02	0.0134597
3348.12	0.0137496
3348.22	0.0025311
3348.31	-0.00534475
3348.41	-0.00382829
3348.51	0.000572442
3348.61	0.0062196
3348.7	0.00916716
3348.8	0.00981906
3348.9	0.0101641
3349	0.00958435
3349.09	0.0156796
3349.19	0.0196742
3349.29	0.0078295
3349.39	0.00788248
3349.49	0.0242405
3349.58	0.0239175
3349.68	0.0144619
3349.78	0.0171173
3349.88	0.0211045
3349.97	0.017753
3350.07	0.0104393
3350.17	0.00154515
3350.27	0.00345819
3350.36	0.0150829
3350.46	0.0201502
3350.56	0.0131595
3350.66	0.00989853
3350.75	0.0131559
3350.85	0.00947619
3350.95	0.00842033
3351.05	0.00908107
3351.15	0.00602535
3351.24	0.00843064
3351.34	0.00815766
3351.44	0.010273
3351.54	0.0206594
3351.63	0.023206
3351.73	0.0211892
3351.83	0.018207
3351.93	0.0203879
3352.02	0.0213613
3352.12	0.0147385
3352.22	0.0212716
3352.32	0.0283484
3352.41	0.0321796
3352.51	0.0393417
3352.61	0.0320832
3352.71	0.0208566
3352.81	0.0190841
3352.9	0.0225452
3353	0.0197684
3353.1	0.00869257
3353.2	0.00627037
3353.29	0.0117314
3353.39	0.0133413
3353.49	0.0178767
3353.59	0.0318382
3353.68	0.0349557
3353.78	0.0298199
3353.88	0.0348645
3353.98	0.0426417
3354.07	0.055234
3354.17	0.0745189
3354.27	0.09829
3354.37	0.132482
3354.47	0.176164
3354.56	0.217536
3354.66	0.257226
3354.76	0.302181
3354.86	0.344566
3354.95	0.376052
3355.05	0.390538
3355.15	0.388273
3355.25	0.372976
3355.34	0.344666
3355.44	0.304102
3355.54	0.250723
3355.64	0.183136
3355.74	0.0960355
3355.83	-0.00178428
3355.93	-0.0914413
3356.03	-0.17039
3356.13	-0.234427
3356.22	-0.28583
3356.32	-0.327527
3356.42	-0.346032
3356.52	-0.346872
3356.61	-0.341074
3356.71	-0.314119
3356.81	-0.271289
3356.91	-0.234352
3357	-0.193576
3357.1	-0.147236
3357.2	-0.110979
3357.3	-0.0880221
3357.4	-0.0690969
3357.49	-0.0438131
3357.59	-0.0249733
3357.69	-0.0208492
3357.79	-0.0172159
3357.88	-0.00990662
3357.98	-0.00549411
3358.08	-0.00112134
3358.18	0.00331692
3358.27	0.00570602
3358.37	0.0133744
3358.47	0.0191532
3358.57	0.00433525
3358.66	-0.0103466
3358.76	-0.00521157
3358.86	-0.00151793
3358.96	-0.00535211
3359.06	-0.00154957
3359.15	0.00554562
3359.25	0.00252595
3359.35	0.00357224
3359.45	0.00727324
3359.54	0.000540803
3359.64	-7.8012e-05
3359.74	0.00848067
3359.84	0.0114209
3359.93	0.00743144
3360.03	0.00615706
3360.13	0.00562288
3360.23	-0.00282321
3360.32	-0.000514314
3360.42	0.0103268
3360.52	0.0105342
3360.62	0.00795164
3360.72	0.00890595
3360.81	0.0128012
3360.91	0.0161932
3361.01	0.0144832
3361.11	0.0136738
3361.2	0.0225916
3361.3	0.0292725
3361.4	0.0207617
3361.5	0.00632334
3361.59	0.00504823
3361.69	0.0133133
3361.79	0.013367
3361.89	0.00914803
3361.99	0.00935331
3362.08	0.00835264
3362.18	0.00843431
3362.28	0.0116239
3362.38	0.0101524
3362.47	0.00959391
3362.57	0.0148894
3362.67	0.0188464
3362.77	0.0116806
3362.86	0.00268783
3362.96	0.00277686
3363.06	0.00252669
3363.16	0.00675378
3363.25	0.0150152
3363.35	0.0163006
3363.45	0.0103142
3363.55	0.00153926
3363.65	0.000790234
3363.74	0.0104298
3363.84	0.0201237
3363.94	0.0214666
3364.04	0.0173903
3364.13	0.015386
3364.23	0.0152374
3364.33	0.00662943
3364.43	-0.00166508
3364.52	0.0077596
3364.62	0.0118601
3364.72	0.0042602
3364.82	0.00875585
3364.91	0.0135981
3365.01	0.010894
3365.11	0.00397692
3365.21	-0.0030984
3365.31	0.000902809
3365.4	0.00600696
3365.5	0.0118373
3365.6	0.0134215
3365.7	0.00547204
3365.79	0.00512916
3365.89	0.0113841
3365.99	0.0188405
3366.09	0.0256922
3366.18	0.0219897
3366.28	0.014531
3366.38	0.0144023
3366.48	0.0133104
3366.57	0.0162049
3366.67	0.0169334
3366.77	0.00809953
3366.87	0.00900308
3366.97	0.0128108
3367.06	0.00890522
3367.16	0.00884856
3367.26	0.0152183
3367.36	0.0260704
3367.45	0.0240293
3367.55	0.00752488
3367.65	0.0104688
3367.75	0.0156494
3367.84	0.00886916
3367.94	0.00931873
3368.04	0.0104202
3368.14	0.012646
3368.24	0.0141087
3368.33	0.00769779
3368.43	0.00682368
3368.53	0.0125422
3368.63	0.0128954
3368.72	0.0134847
3368.82	0.0154596
3368.92	0.0163109
3369.02	0.0195101
3369.11	0.0222112
3369.21	0.0222568
3369.31	0.0249763
3369.41	0.0257687
3369.5	0.016887
3369.6	0.00907886
3369.7	0.00792956
3369.8	0.00967559
3369.9	0.0184094
3369.99	0.0285882
3370.09	0.027525
3370.19	0.0165
3370.29	0.0134377
3370.38	0.017653
3370.48	0.0129307
3370.58	0.0107896
3370.68	0.0135804
3370.77	0.0133516
3370.87	0.0121927
3370.97	0.0118785
3371.07	0.0138916
3371.16	0.0209397
3371.26	0.0243317
3371.36	0.0131095
3371.46	0.00746308
3371.56	0.0116799
3371.65	0.0086705
3371.75	0.00844977
3371.85	0.00838207
3371.95	-0.000274448
3372.04	0.00213672
3372.14	0.0090406
3372.24	0.0072887
3372.34	0.010248
3372.43	0.0133876
3372.53	0.0114334
3372.63	0.00591572
3372.73	0.000615117
3372.82	0.00588114
3372.92	0.0109882
3373.02	0.0093305
3373.12	0.0133001
3373.22	0.0208823
3373.31	0.0173344
3373.41	0.0103334
3373.51	0.0117689
3373.61	0.0129682
3373.7	0.00585097
3373.8	0.00410495
3373.9	0.0108948
3374	0.0101693
3374.09	0.00794281
3374.19	0.00759993
3374.29	0.00850201
3374.39	0.0134016
3374.49	0.0201546
3374.58	0.0243722
3374.68	0.0260189
3374.78	0.0289274
3374.88	0.0229543
3374.97	0.0122177
3375.07	0.012128
3375.17	0.0119264
3375.27	0.008981
3375.36	0.0106152
3375.46	0.0183571
3375.56	0.0265207
3375.66	0.0183932
3375.75	0.0130337
3375.85	0.0161895
3375.95	0.0152948
3376.05	0.0196006
3376.15	0.0237858
3376.24	0.0213135
3376.34	0.0103326
3376.44	0.00777873
3376.54	0.0168745
3376.63	0.0161314
3376.73	0.0113657
3376.83	0.007739
3376.93	0.00783244
3377.02	0.0139924
3377.12	0.0158165
3377.22	0.0109294
3377.32	0.00381211
3377.41	0.00557873
3377.51	0.0133383
3377.61	0.0144545
3377.71	0.0227005
3377.81	0.0290893
3377.9	0.0205189
3378	0.0223046
3378.1	0.0282351
3378.2	0.0196102
3378.29	0.0171306
3378.39	0.0183652
3378.49	0.0076014
3378.59	0.00655806
3378.68	0.0109397
3378.78	0.0143272
3378.88	0.0269548
3378.98	0.0295734
3379.07	0.0194939
3379.17	0.0044699
3379.27	-0.00431244
3379.37	0.0001398
3379.47	0.00399532
3379.56	0.00526749
3379.66	0.00220221
3379.76	0.0054198
3379.86	0.0115643
3379.95	0.00159886
3380.05	-0.00143625
3380.15	0.0141705
3380.25	0.0225489
3380.34	0.0203209
3380.44	0.0217005
3380.54	0.018232
3380.64	0.00816428
3380.74	0.00518067
3380.83	0.00927826
3380.93	0.0134428
3381.03	0.0073402
3381.13	0.00424769
3381.22	0.0128843
3381.32	0.00627552
3381.42	-0.00566923
3381.52	-0.00422709
3381.61	0.000492976
3381.71	0.00656615
3381.81	0.0104077
3381.91	0.00814589
3382	0.0100891
3382.1	0.0202194
3382.2	0.0251403
3382.3	0.0209059
3382.4	0.0150247
3382.49	0.00912963
3382.59	0.00990147
3382.69	0.0182548
3382.79	0.0229749
3382.88	0.0233244
3382.98	0.0160357
3383.08	0.00570161
3383.18	0.00651023
3383.27	0.0135252
3383.37	0.0191179
3383.47	0.0233958
3383.57	0.0236489
3383.66	0.0117593
3383.76	0.00706943
3383.86	0.0184609
3383.96	0.0216181
3384.06	0.0170717
3384.15	0.0133405
3384.25	0.0101487
3384.35	0.0118182
3384.45	0.0185514
3384.54	0.0153926
3384.64	0.0161284
3384.74	0.025545
3384.84	0.020173
3384.93	0.017185
3385.03	0.0143361
3385.13	0.00299097
3385.23	0.0109051
3385.32	0.0241603
3385.42	0.0205144
3385.52	0.0166869
3385.62	0.0220324
3385.72	0.0271689
3385.81	0.0227262
3385.91	0.0162484
3386.01	0.0187574
3386.11	0.0239454
3386.2	0.0231059
3386.3	0.0153676
3386.4	0.00542936
3386.5	0.00352515
3386.59	0.00923411
3386.69	0.013445
3386.79	0.015854
3386.89	0.0207072
3386.99	0.0246981
3387.08	0.0199214
3387.18	0.0121633
3387.28	0.0146649
3387.38	0.0207389
3387.47	0.0151123
3387.57	0.00477304
3387.67	0.00962187
3387.77	0.0226247
3387.86	0.0216836
3387.96	0.0153948
3388.06	0.01501
3388.16	0.014765
3388.25	0.0184675
3388.35	0.0249225

## Sheet: S25b
SPIN0
3288.45	0.0158701
3288.55	0.0189919
3288.65	0.0211134
3288.74	0.0200171
3288.84	0.0160591
3288.94	0.0171021
3289.04	0.0188429
3289.13	0.0139609
3289.23	0.00931505
3289.33	0.0122754
3289.43	0.0167483
3289.52	0.0134269
3289.62	0.0120509
3289.72	0.013081
3289.82	0.0133465
3289.91	0.0154546
3290.01	0.0170788
3290.11	0.0181837
3290.21	0.024853
3290.31	0.0310213
3290.4	0.0207731
3290.5	0.0136378
3290.6	0.0172487
3290.7	0.0161431
3290.79	0.0144643
3290.89	0.017126
3290.99	0.0221024
3291.09	0.0247034
3291.18	0.020247
3291.28	0.0149671
3291.38	0.0151756
3291.48	0.0113342
3291.57	0.00502971
3291.67	0.00482553
3291.77	0.0129327
3291.87	0.0198215
3291.97	0.0164516
3292.06	0.0166852
3292.16	0.0200618
3292.26	0.0167655
3292.36	0.0162596
3292.45	0.0238713
3292.55	0.0276294
3292.65	0.0201716
3292.75	0.0157047
3292.84	0.0213862
3292.94	0.02119
3293.04	0.0125292
3293.14	0.0120516
3293.24	0.0198981
3293.33	0.0223274
3293.43	0.0220999
3293.53	0.0165337
3293.63	0.00910903
3293.72	0.0142988
3293.82	0.0235225
3293.92	0.0261045
3294.02	0.0221576
3294.11	0.0180488
3294.21	0.018394
3294.31	0.0207363
3294.41	0.0179372
3294.5	0.01239
3294.6	0.0116064
3294.7	0.0149309
3294.8	0.0210514
3294.9	0.0240712
3294.99	0.0211085
3295.09	0.020984
3295.19	0.0223403
3295.29	0.015755
3295.38	0.00745719
3295.48	0.00474398
3295.58	0.0063296
3295.68	0.0147875
3295.77	0.0184265
3295.87	0.0143999
3295.97	0.0193414
3296.07	0.0200624
3296.16	0.0126991
3296.26	0.00941622
3296.36	0.0158789
3296.46	0.0317516
3296.56	0.0357242
3296.65	0.0245366
3296.75	0.0157207
3296.85	0.0195787
3296.95	0.0239517
3297.04	0.0202832
3297.14	0.0186945
3297.24	0.0157293
3297.34	0.012539
3297.43	0.0149444
3297.53	0.0184437
3297.63	0.0200183
3297.73	0.0156287
3297.82	0.00865959
3297.92	0.00876628
3298.02	0.015625
3298.12	0.0225445
3298.22	0.0266802
3298.31	0.0250517
3298.41	0.015091
3298.51	0.0138481
3298.61	0.0220595
3298.7	0.02022
3298.8	0.0189594
3298.9	0.0203328
3299	0.0180611
3299.09	0.0230485
3299.19	0.0262381
3299.29	0.022924
3299.39	0.0197129
3299.49	0.0146219
3299.58	0.0116739
3299.68	0.0117113
3299.78	0.01262
3299.88	0.0126561
3299.97	0.0128401
3300.07	0.0124734
3300.17	0.0126482
3300.27	0.0140934
3300.36	0.0102207
3300.46	0.00362191
3300.56	0.00437731
3300.66	0.00992391
3300.75	0.010255
3300.85	0.00773679
3300.95	0.00776316
3301.05	0.00788149
3301.15	0.00928807
3301.24	0.0140737
3301.34	0.0138647
3301.44	0.0101446
3301.54	0.00681951
3301.63	0.00814086
3301.73	0.014693
3301.83	0.0187
3301.93	0.0183346
3302.02	0.0133895
3302.12	0.00830028
3302.22	0.0107554
3302.32	0.0182923
3302.41	0.0182181
3302.51	0.011225
3302.61	0.0110208
3302.71	0.0188754
3302.81	0.0180795
3302.9	0.0110877
3303	0.0140529
3303.1	0.0257954
3303.2	0.0300906
3303.29	0.0193579
3303.39	0.0115684
3303.49	0.0124047
3303.59	0.00982152
3303.68	0.00508183
3303.78	0.00738668
3303.88	0.0143766
3303.98	0.022542
3304.07	0.024891
3304.17	0.0104978
3304.27	0.00156109
3304.37	0.00557358
3304.47	0.00567598
3304.56	0.0127365
3304.66	0.0210472
3304.76	0.020304
3304.86	0.0166159
3304.95	0.0101011
3305.05	0.013853
3305.15	0.0221533
3305.25	0.0151817
3305.34	0.0119952
3305.44	0.0184572
3305.54	0.0178122
3305.64	0.0209822
3305.74	0.0270561
3305.83	0.0242055
3305.93	0.0163927
3306.03	0.0128873
3306.13	0.020656
3306.22	0.0269518
3306.32	0.0228474
3306.42	0.0152731
3306.52	0.00999688
3306.61	0.0090189
3306.71	0.0108118
3306.81	0.0132141
3306.91	0.0133668
3307	0.0107658
3307.1	0.0134232
3307.2	0.0219227
3307.3	0.0219485
3307.4	0.0212593
3307.49	0.0207369
3307.59	0.010217
3307.69	0.00816845
3307.79	0.0117505
3307.88	0.0109828
3307.98	0.0136084
3308.08	0.0101526
3308.18	0.00269482
3308.27	0.0122797
3308.37	0.0231791
3308.47	0.017248
3308.57	0.01213
3308.66	0.0112851
3308.76	0.0135771
3308.86	0.023065
3308.96	0.0283725
3309.06	0.0208871
3309.15	0.0108761
3309.25	0.0138953
3309.35	0.0193132
3309.45	0.01867
3309.54	0.0190753
3309.64	0.0135219
3309.74	0.00870312
3309.84	0.0107038
3309.93	0.0121049
3310.03	0.0157066
3310.13	0.0171536
3310.23	0.0137255
3310.32	0.00650128
3310.42	-0.00278679
3310.52	0.000712487
3310.62	0.0118535
3310.72	0.0144803
3310.81	0.0167937
3310.91	0.0206179
3311.01	0.0165527
3311.11	0.0183082
3311.2	0.0264515
3311.3	0.0247433
3311.4	0.0220871
3311.5	0.0178814
3311.59	0.0119958
3311.69	0.0153491
3311.79	0.0224292
3311.89	0.0265643
3311.99	0.0246924
3312.08	0.0257801
3312.18	0.0257531
3312.28	0.0127174
3312.38	0.00715858
3312.47	0.0163161
3312.57	0.02533
3312.67	0.0304579
3312.77	0.0321281
3312.86	0.0254821
3312.96	0.0146311
3313.06	0.0112998
3313.16	0.0120522
3313.25	0.0134072
3313.35	0.0178416
3313.45	0.0228069
3313.55	0.024276
3313.65	0.0175454
3313.74	0.013341
3313.84	0.0186908
3313.94	0.0182953
3314.04	0.00964983
3314.13	0.00794833
3314.23	0.013945
3314.33	0.0138653
3314.43	0.0113777
3314.52	0.0152945
3314.62	0.0125654
3314.72	0.00613768
3314.82	0.0143399
3314.91	0.0235758
3315.01	0.0254165
3315.11	0.0293211
3315.21	0.0259757
3315.31	0.0178091
3315.4	0.0137696
3315.5	0.0111006
3315.6	0.0153105
3315.7	0.0225322
3315.79	0.0282303
3315.89	0.028451
3315.99	0.0184823
3316.09	0.0167189
3316.18	0.0236261
3316.28	0.0189827
3316.38	0.0136991
3316.48	0.0192721
3316.57	0.0213249
3316.67	0.0228596
3316.77	0.0255919
3316.87	0.0236457
3316.97	0.0251486
3317.06	0.0262314
3317.16	0.0260205
3317.26	0.03132
3317.36	0.0325775
3317.45	0.0294903
3317.55	0.0353803
3317.65	0.0316529
3317.75	0.019662
3317.84	0.0225923
3317.94	0.0250989
3318.04	0.019605
3318.14	0.0152651
3318.24	0.0122913
3318.33	0.0139002
3318.43	0.020231
3318.53	0.024116
3318.63	0.0222128
3318.72	0.0171591
3318.82	0.016313
3318.92	0.0200453
3319.02	0.0271756
3319.11	0.044225
3319.21	0.06985
3319.31	0.0979644
3319.41	0.136049
3319.5	0.17741
3319.6	0.217278
3319.7	0.264765
3319.8	0.311562
3319.9	0.352195
3319.99	0.387768
3320.09	0.419088
3320.19	0.435612
3320.29	0.427029
3320.38	0.394785
3320.48	0.346647
3320.58	0.288018
3320.68	0.205418
3320.77	0.10385
3320.87	0.0115702
3320.97	-0.0733983
3321.07	-0.161014
3321.16	-0.239424
3321.26	-0.303972
3321.36	-0.342697
3321.46	-0.355987
3321.56	-0.360036
3321.65	-0.349295
3321.75	-0.321412
3321.85	-0.279779
3321.95	-0.234006
3322.04	-0.192357
3322.14	-0.154535
3322.24	-0.123336
3322.34	-0.0948863
3322.43	-0.0717465
3322.53	-0.0519876
3322.63	-0.0308325
3322.73	-0.0191145
3322.82	-0.0163988
3322.92	-0.0126831
3323.02	-0.000313322
3323.12	0.0125249
3323.22	0.0139701
3323.31	0.00851182
3323.41	0.00673551
3323.51	0.00696973
3323.61	-0.00169353
3323.7	-0.00323807
3323.8	0.00723462
3323.9	0.010244
3324	0.00697954
3324.09	0.00551901
3324.19	0.00303573
3324.29	-0.00455268
3324.39	-0.00693356
3324.49	0.00158562
3324.58	0.00865468
3324.68	0.00629404
3324.78	0.000148383
3324.88	0.00115641
3324.97	0.00595619
3325.07	0.00819849
3325.17	0.00983991
3325.27	0.0162768
3325.36	0.0249284
3325.46	0.0257844
3325.56	0.0242858
3325.66	0.0219859
3325.75	0.0170426
3325.85	0.0144239
3325.95	0.0179145
3326.05	0.0241516
3326.15	0.0208467
3326.24	0.0123796
3326.34	0.0137948
3326.44	0.0206836
3326.54	0.0196749
3326.63	0.0176699
3326.73	0.022485
3326.83	0.0220601
3326.93	0.014373
3327.02	0.0117744
3327.12	0.0121392
3327.22	0.0119559
3327.32	0.0176576
3327.41	0.0221889
3327.51	0.0197185
3327.61	0.0228137
3327.71	0.0292303
3327.81	0.0301537
3327.9	0.0223029
3328	0.0109822
3328.1	0.0159059
3328.2	0.0260824
3328.29	0.0240884
3328.39	0.0139493
3328.49	0.00573545
3328.59	0.0067864
3328.68	0.0105254
3328.78	0.0168109
3328.88	0.0187153
3328.98	0.010927
3329.07	0.00905753
3329.17	0.0139186
3329.27	0.0190317
3329.37	0.0152424
3329.47	0.00673612
3329.56	0.00512107
3329.66	0.00564225
3329.76	0.0147047
3329.86	0.0224783
3329.95	0.0197062
3330.05	0.0191231
3330.15	0.013021
3330.25	0.00247899
3330.34	0.00646265
3330.44	0.0150327
3330.54	0.0204714
3330.64	0.0246648
3330.74	0.0208632
3330.83	0.0153503
3330.93	0.0123152
3331.03	0.0153295
3331.13	0.0176025
3331.22	0.00838796
3331.32	0.00522653
3331.42	0.0104561
3331.52	0.0113501
3331.61	0.00802068
3331.71	0.0076626
3331.81	0.0138806
3331.91	0.0144858
3332	0.0136813
3332.1	0.0143061
3332.2	0.0128591
3332.3	0.0136108
3332.4	0.0113434
3332.49	0.00996622
3332.59	0.0112477
3332.69	0.0166392
3332.79	0.0294235
3332.88	0.0301568
3332.98	0.0180243
3333.08	0.0202329
3333.18	0.0305946
3333.27	0.0270769
3333.37	0.0179311
3333.47	0.0119939
3333.57	0.0119473
3333.66	0.0131687
3333.76	0.0101091
3333.86	0.018215
3333.96	0.0301678
3334.06	0.0296393
3334.15	0.0235341
3334.25	0.0183192
3334.35	0.0187724
3334.45	0.0207639
3334.54	0.0183346
3334.64	0.019453
3334.74	0.0257372
3334.84	0.0293867
3334.93	0.0296319
3335.03	0.0258071
3335.13	0.0168244
3335.23	0.0101802
3335.32	0.00783122
3335.42	0.00964064
3335.52	0.0155668
3335.62	0.0202225
3335.72	0.0255618
3335.81	0.0220282
3335.91	0.014766
3336.01	0.023734
3336.11	0.0310919
3336.2	0.0359303
3336.3	0.0513309
3336.4	0.0704399
3336.5	0.0923706
3336.59	0.120578
3336.69	0.156106
3336.79	0.195687
3336.89	0.241591
3336.99	0.290714
3337.08	0.33111
3337.18	0.365167
3337.28	0.399833
3337.38	0.425817
3337.47	0.426712
3337.57	0.401395
3337.67	0.364001
3337.77	0.311211
3337.86	0.236874
3337.96	0.148292
3338.06	0.0529104
3338.16	-0.0428571
3338.25	-0.131353
3338.35	-0.210717
3338.45	-0.281293
3338.55	-0.328427
3338.65	-0.352428
3338.74	-0.3657
3338.84	-0.363174
3338.94	-0.33911
3339.04	-0.301697
3339.13	-0.259718
3339.23	-0.222408
3339.33	-0.189943
3339.43	-0.149978
3339.52	-0.11496
3339.62	-0.0921222
3339.72	-0.0634965
3339.82	-0.0335923
3339.91	-0.0143294
3340.01	-0.00632592
3340.11	-0.00972893
3340.21	-0.00394872
3340.31	0.01239
3340.4	0.0128051
3340.5	0.00846215
3340.6	0.012959
3340.7	0.00929666
3340.79	0.00114476
3340.89	0.00555151
3340.99	0.00590223
3341.09	-0.00399654
3341.18	-0.00898579
3341.28	-0.00587464
3341.38	-0.00327609
3341.48	-0.00912681
3341.57	-0.00948367
3341.67	-0.002899
3341.77	-0.00304861
3341.87	-0.00464404
3341.97	0.0027825
3342.06	0.0120559
3342.16	0.00279169
3342.26	-0.00987731
3342.36	0.0016359
3342.45	0.0139658
3342.55	0.0153387
3342.65	0.0145256
3342.75	0.0094757
3342.84	0.00996622
3342.94	0.0073456
3343.04	0.00211784
3343.14	0.00654911
3343.24	0.00625479
3343.33	0.00751789
3343.43	0.01621
3343.53	0.0188778
3343.63	0.0176448
3343.72	0.0128763
3343.82	0.00397508
3343.92	0.00234041
3344.02	0.00845357
3344.11	0.00877793
3344.21	0.00188177
3344.31	0.00186093
3344.41	0.00906427
3344.5	0.0122993
3344.6	0.0133386
3344.7	0.0192132
3344.8	0.0237561
3344.9	0.0151842
3344.99	0.00550675
3345.09	0.00631243
3345.19	0.00751789
3345.29	0.00794955
3345.38	0.0200686
3345.48	0.0329485
3345.58	0.0248052
3345.68	0.00883066
3345.77	0.00295479
3345.87	-0.00135017
3345.97	-0.00245875
3346.07	0.00710095
3346.16	0.00959158
3346.26	0.00352135
3346.36	0.00578021
3346.46	0.00970992
3346.56	0.00876873
3346.65	0.00794649
3346.75	0.00947815
3346.85	0.0129376
3346.95	0.0155698
3347.04	0.0172916
3347.14	0.019055
3347.24	0.0231957
3347.34	0.0224599
3347.43	0.0149536
3347.53	0.00826962
3347.63	-0.000269788
3347.73	-0.000593534
3347.82	0.00976633
3347.92	0.0130866
3348.02	0.00955112
3348.12	0.00682993
3348.22	0.00691332
3348.31	0.0106309
3348.41	0.0145667
3348.51	0.0143153
3348.61	0.0147249
3348.7	0.0158752
3348.8	0.0111177
3348.9	0.0133214
3349	0.0200103
3349.09	0.0177784
3349.19	0.0144202
3349.29	0.0157538
3349.39	0.018792
3349.49	0.0194634
3349.58	0.0180507
3349.68	0.0136298
3349.78	0.0108479
3349.88	0.0123949
3349.97	0.0142393
3350.07	0.0143711
3350.17	0.0174823
3350.27	0.0217995
3350.36	0.0143895
3350.46	0.0102973
3350.56	0.018158
3350.66	0.0187313
3350.75	0.0135734
3350.85	0.0109877
3350.95	0.0107198
3351.05	0.0140688
3351.15	0.0123342
3351.24	0.00444721
3351.34	0.00860195
3351.44	0.0221711
3351.54	0.026362
3351.63	0.0240688
3351.73	0.0210355
3351.83	0.0210171
3351.93	0.0232055
3352.02	0.0255876
3352.12	0.0233446
3352.22	0.0191513
3352.32	0.0235703
3352.41	0.018131
3352.51	0.0144882
3352.61	0.0214721
3352.71	0.0165245
3352.81	0.00785697
3352.9	0.00707765
3353	0.0136323
3353.1	0.0185853
3353.2	0.0134784
3353.29	0.00739404
3353.39	0.0185013
3353.49	0.0343128
3353.59	0.0357972
3353.68	0.0502499
3353.78	0.0861722
3353.88	0.112626
3353.98	0.130434
3354.07	0.160626
3354.17	0.202993
3354.27	0.251023
3354.37	0.301003
3354.47	0.343564
3354.56	0.377114
3354.66	0.396855
3354.76	0.395896
3354.86	0.38398
3354.95	0.363038
3355.05	0.319233
3355.15	0.253033
3355.25	0.175021
3355.34	0.0896114
3355.44	0.000376477
3355.54	-0.0882477
3355.64	-0.172769
3355.74	-0.243332
3355.83	-0.290242
3355.93	-0.32795
3356.03	-0.354082
3356.13	-0.354649
3356.22	-0.339348
3356.32	-0.314083
3356.42	-0.277684
3356.52	-0.236701
3356.61	-0.197736
3356.71	-0.161831
3356.81	-0.127818
3356.91	-0.097052
3357	-0.0744321
3357.1	-0.0533764
3357.2	-0.036105
3357.3	-0.0296706
3357.4	-0.0190587
3357.49	-0.00183579
3357.59	0.00666009
3357.69	0.0131522
3357.79	0.0218559
3357.88	0.0152504
3357.98	-0.00262492
3358.08	-0.00573239
3358.18	0.005649
3358.27	0.00775273
3358.37	0.00257586
3358.47	0.00246059
3358.57	0.0069544
3358.66	0.00998094
3358.76	0.000420011
3358.86	-0.0123434
3358.96	-0.0179881
3359.06	-0.0201967
3359.15	-0.0108853
3359.25	0.00249125
3359.35	0.00247408
3359.45	-0.00248389
3359.54	-0.00229136
3359.64	-0.00275613
3359.74	0.00118768
3359.84	0.0147997
3359.93	0.0153276
3360.03	0.00714325
3360.13	0.0114292
3360.23	0.0189882
3360.32	0.0183137
3360.42	0.00860624
3360.52	0.00631304
3360.62	0.0115365
3360.72	0.00890362
3360.81	0.00120485
3360.91	0.00030719
3361.01	0.00304431
3361.11	0.000336009
3361.2	0.00900663
3361.3	0.0182916
3361.4	0.00932057
3361.5	0.00819543
3361.59	0.0133514
3361.69	0.0123367
3361.79	0.015847
3361.89	0.0193996
3361.99	0.0180261
3362.08	0.0129774
3362.18	0.0114979
3362.28	0.0127555
3362.38	0.00837018
3362.47	-0.000757247
3362.57	-0.00670362
3362.67	0.00223004
3362.77	0.0116193
3362.86	0.0165656
3362.96	0.0198307
3363.06	0.0127162
3363.16	0.0105732
3363.25	0.0194597
3363.35	0.0241687
3363.45	0.0162891
3363.55	0.0134502
3363.65	0.021019
3363.74	0.0191219
3363.84	0.0147635
3363.94	0.0086786
3364.04	-0.000738239
3364.13	0.00591695
3364.23	0.014311
3364.33	0.0131479
3364.43	0.0182855
3364.52	0.0241706
3364.62	0.0243386
3364.72	0.0224127
3364.82	0.0145158
3364.91	0.00976449
3365.01	0.0110681
3365.11	0.00763255
3365.21	0.0105561
3365.31	0.0155232
3365.4	0.00902441
3365.5	0.0112863
3365.6	0.0195737
3365.7	0.0175467
3365.79	0.0131926
3365.89	0.0103225
3365.99	0.012997
3366.09	0.0159862
3366.18	0.0141952
3366.28	0.0137604
3366.38	0.0103384
3366.48	0.0123299
3366.57	0.0221104
3366.67	0.0223103
3366.77	0.0136225
3366.87	0.0101496
3366.97	0.0132552
3367.06	0.0153454
3367.16	0.0112256
3367.26	0.00612971
3367.36	0.0179998
3367.45	0.0323599
3367.55	0.029394
3367.65	0.0223599
3367.75	0.0198822
3367.84	0.0176374
3367.94	0.0166527
3368.04	0.0192212
3368.14	0.0221361
3368.24	0.0261652
3368.33	0.0273259
3368.43	0.0181236
3368.53	0.00999872
3368.63	0.0114678
3368.72	0.0158151
3368.82	0.0199091
3368.92	0.0149616
3369.02	0.00785697
3369.11	0.0108142
3369.21	0.0120577
3369.31	0.00964002
3369.41	0.0113532
3369.5	0.0129547
3369.6	0.00987547
3369.7	0.0118885
3369.8	0.0154049
3369.9	0.00955786
3369.99	0.00805379
3370.09	0.0111784
3370.19	0.0118541
3370.29	0.0104494
3370.38	0.0101232
3370.48	0.0147893
3370.58	0.0183701
3370.68	0.0219785
3370.77	0.0213396
3370.87	0.0152565
3370.97	0.0152087
3371.07	0.0183499
3371.16	0.0141749
3371.26	0.00660061
3371.36	0.00448155
3371.46	0.00835117
3371.56	0.0161431
3371.65	0.0150309
3371.75	0.00773802
3371.85	0.0103415
3371.95	0.0159555
3372.04	0.0156011
3372.14	0.014571
3372.24	0.0180372
3372.34	0.0183597
3372.43	0.0140412
3372.53	0.0151345
3372.63	0.0225831
3372.73	0.0227946
3372.82	0.00853328
3372.92	-0.00239008
3373.02	0.0013888
3373.12	0.000827146
3373.22	-0.00557848
3373.31	0.00490401
3373.41	0.0189367
3373.51	0.0137788
3373.61	0.0034539
3373.7	0.00489236
3373.8	0.0131099
3373.9	0.0165705
3374	0.01323
3374.09	0.0125041
3374.19	0.0187135
3374.29	0.0233177
3374.39	0.0205401
3374.49	0.0140688
3374.58	0.00890853
3374.68	0.00632531
3374.78	0.00870312
3374.88	0.00991472
3374.97	0.003449
3375.07	0.000570847
3375.17	0.00069961
3375.27	0.00325831
3375.36	0.014693
3375.46	0.0171806
3375.56	0.0121307
3375.66	0.0110625
3375.75	0.0107014
3375.85	0.0129284
3375.95	0.0147341
3376.05	0.0176773
3376.15	0.0148169
3376.24	0.00687408
3376.34	0.00890975
3376.44	0.0130958
3376.54	0.00923779
3376.63	0.00365318
3376.73	0.00453673
3376.83	0.0130577
3376.93	0.0207185
3377.02	0.0182775
3377.12	0.0134336
3377.22	0.0182855
3377.32	0.0199398
3377.41	0.0102348
3377.51	0.00710463
3377.61	0.00848606
3377.71	0.00931689
3377.81	0.0106818
3377.9	0.0134171
3378	0.0243196
3378.1	0.0262584
3378.2	0.0168716
3378.29	0.0140216
3378.39	0.0176595
3378.49	0.0167428
3378.59	0.00833891
3378.68	0.0091078
3378.78	0.0124777
3378.88	0.00808322
3378.98	0.0108406
3379.07	0.0160358
3379.17	0.0159206
3379.27	0.0155165
3379.37	0.0135054
3379.47	0.00687715
3379.56	0.00828679
3379.66	0.0193156
3379.76	0.0174056
3379.86	0.0136059
3379.95	0.0208706
3380.05	0.0195357
3380.15	0.0146109
3380.25	0.0160064
3380.34	0.0143411
3380.44	0.0112072
3380.54	0.013379
3380.64	0.0163798
3380.74	0.0156594
3380.83	0.0149818
3380.93	0.0180543
3381.03	0.0243864
3381.13	0.0241442
3381.22	0.00986566
3381.32	0.00178367
3381.42	0.0124734
3381.52	0.0155367
3381.61	0.0052762
3381.71	0.00626767
3381.81	0.0217572
3381.91	0.0303616
3382	0.0242773
3382.1	0.018123
3382.2	0.0146495
3382.3	0.00970747
3382.4	0.00447358
3382.49	0.00210496
3382.59	0.0103464
3382.69	0.0188864
3382.79	0.0138794
3382.88	0.0101054
3382.98	0.0136593
3383.08	0.018624
3383.18	0.0246537
3383.27	0.0204923
3383.37	0.010469
3383.47	0.012685
3383.57	0.01896
3383.66	0.0154178
3383.76	0.011382
3383.86	0.00647982
3383.96	0.00126862
3384.06	0.0121889
3384.15	0.0203445
3384.25	0.0143313
3384.35	0.0106695
3384.45	0.0104212
3384.54	0.0138524
3384.64	0.0144864
3384.74	0.00973874
3384.84	0.00813289
3384.93	0.0114261
3385.03	0.0120767
3385.13	0.0104506
3385.23	0.011897
3385.32	0.0107376
3385.42	0.0125071
3385.52	0.0181708
3385.62	0.0150615
3385.72	0.00972709
3385.81	0.013441
3385.91	0.0132356
3386.01	0.00837447
3386.11	0.0132969
3386.2	0.0193144
3386.3	0.0180881
3386.4	0.0136905
3386.5	0.0129026
3386.59	0.0149297
3386.69	0.0102906
3386.79	0.00648473
3386.89	0.00951739
3386.99	0.0114819
3387.08	0.00626644
3387.18	-0.0026893
3387.28	-0.00531851
3387.38	0.000884783
3387.47	0.00929359
3387.57	0.0104758
3387.67	0.00971973
3387.77	0.0157759
3387.86	0.0184437
3387.96	0.0147924
3388.06	0.0166116
3388.16	0.0220877
3388.25	0.0267489
3388.35	0.0308777

## Sheet: S25c
SPINN
3288.45	0.0201744
3288.55	0.0181782
3288.65	0.0128205
3288.74	0.0138745
3288.84	0.0151983
3288.94	0.0141295
3289.04	0.0132147
3289.13	0.016175
3289.23	0.016088
3289.33	0.0043534
3289.43	0.00213684
3289.52	0.0157998
3289.62	0.0211784
3289.72	0.0186706
3289.82	0.0174988
3289.91	0.0146495
3290.01	0.0183885
3290.11	0.0183266
3290.21	0.0117364
3290.31	0.0162866
3290.4	0.027007
3290.5	0.0291402
3290.6	0.0196835
3290.7	0.0123661
3290.79	0.0154294
3290.89	0.0208712
3290.99	0.020247
3291.09	0.018096
3291.18	0.0145912
3291.28	0.013639
3291.38	0.0197975
3291.48	0.0188122
3291.57	0.0194517
3291.67	0.0228836
3291.77	0.0193665
3291.87	0.0259959
3291.97	0.0349314
3292.06	0.0279721
3292.16	0.0166183
3292.26	0.0112955
3292.36	0.00815619
3292.45	0.00412837
3292.55	0.00857191
3292.65	0.017719
3292.75	0.0214978
3292.84	0.0220589
3292.94	0.0172211
3293.04	0.0137371
3293.14	0.0142994
3293.24	0.0168703
3293.33	0.0217229
3293.43	0.0254122
3293.53	0.0234207
3293.63	0.0139713
3293.72	0.00648473
3293.82	0.00894409
3293.92	0.0164454
3294.02	0.0200391
3294.11	0.0216572
3294.21	0.018475
3294.31	0.00945485
3294.41	0.0109479
3294.5	0.0164424
3294.6	0.0133723
3294.7	0.0118664
3294.8	0.00783673
3294.9	0.000944259
3294.99	0.00546137
3295.09	0.0181494
3295.19	0.023295
3295.29	0.0236285
3295.38	0.0310612
3295.48	0.0257182
3295.58	0.0107388
3295.68	0.0120148
3295.77	0.0157814
3295.87	0.0149855
3295.97	0.0123397
3296.07	0.0142344
3296.16	0.0204015
3296.26	0.0196768
3296.36	0.0197951
3296.46	0.0201501
3296.56	0.0224323
3296.65	0.0303579
3296.75	0.030136
3296.85	0.0185154
3296.95	0.0142687
3297.04	0.0196179
3297.14	0.0157844
3297.24	0.00798205
3297.34	0.0120749
3297.43	0.0210183
3297.53	0.0248236
3297.63	0.0218369
3297.73	0.0198441
3297.82	0.0189201
3297.92	0.0133631
3298.02	0.0138033
3298.12	0.0159506
3298.22	0.0152988
3298.31	0.0163866
3298.41	0.0170506
3298.51	0.0132454
3298.61	0.00920346
3298.7	0.00969214
3298.8	0.0150051
3298.9	0.0146391
3299	0.00919181
3299.09	0.0178109
3299.19	0.0243281
3299.29	0.0195787
3299.39	0.0110858
3299.49	0.0117965
3299.58	0.0218492
3299.68	0.0172425
3299.78	0.0135722
3299.88	0.0227186
3299.97	0.0220711
3300.07	0.014097
3300.17	0.0160046
3300.27	0.0203126
3300.36	0.0185743
3300.46	0.0200949
3300.56	0.0228235
3300.66	0.0150658
3300.75	0.0053786
3300.85	0.00568947
3300.95	0.0121331
3301.05	0.0172156
3301.15	0.0145158
3301.24	0.0122974
3301.34	0.0208926
3301.44	0.0215119
3301.54	0.0122048
3301.63	0.0167005
3301.73	0.025289
3301.83	0.0239774
3301.93	0.0222269
3302.02	0.0165932
3302.12	0.009984
3302.22	0.016099
3302.32	0.0186644
3302.41	0.0120614
3302.51	0.0113654
3302.61	0.0146268
3302.71	0.0194805
3302.81	0.0197975
3302.9	0.0151069
3303	0.0147219
3303.1	0.0160033
3303.2	0.0141565
3303.29	0.00929666
3303.39	0.0112581
3303.49	0.022046
3303.59	0.0270211
3303.68	0.0231797
3303.78	0.0128438
3303.88	0.0092942
3303.98	0.0187117
3304.07	0.0187828
3304.17	0.0119774
3304.27	0.0128652
3304.37	0.0129106
3304.47	0.00896249
3304.56	0.012409
3304.66	0.0173652
3304.76	0.0149647
3304.86	0.0137163
3304.95	0.0101974
3305.05	0.00557971
3305.15	0.0115807
3305.25	0.0200557
3305.34	0.0189821
3305.44	0.0107909
3305.54	0.00598501
3305.64	0.0154834
3305.74	0.0230742
3305.83	0.0187221
3305.93	0.018012
3306.03	0.0196314
3306.13	0.0226174
3306.22	0.0246991
3306.32	0.020003
3306.42	0.00892324
3306.52	0.00450792
3306.61	0.01019
3306.71	0.0124569
3306.81	0.0160021
3306.91	0.0156146
3307	0.0137727
3307.1	0.0177766
3307.2	0.0179011
3307.3	0.0176889
3307.4	0.0156066
3307.49	0.0141338
3307.59	0.0165521
3307.69	0.0165668
3307.79	0.0168532
3307.88	0.0106174
3307.98	-0.000115886
3308.08	0.00145686
3308.18	0.0103458
3308.27	0.0111907
3308.37	0.0038126
3308.47	0.00286343
3308.57	0.00861237
3308.66	0.0128842
3308.76	0.0198975
3308.86	0.0247941
3308.96	0.026747
3309.06	0.0247108
3309.15	0.0185798
3309.25	0.0174295
3309.35	0.01815
3309.45	0.0176987
3309.54	0.0134937
3309.64	0.0120142
3309.74	0.0194609
3309.84	0.0264865
3309.93	0.0284939
3310.03	0.0253135
3310.13	0.0241375
3310.23	0.021989
3310.32	0.0130246
3310.42	0.00954989
3310.52	0.00865775
3310.62	0.00805134
3310.72	0.0118842
3310.81	0.0115862
3310.91	0.00867982
3311.01	0.0104157
3311.11	0.0103212
3311.2	0.0097553
3311.3	0.0206737
3311.4	0.0250339
3311.5	0.0160953
3311.59	0.0146029
3311.69	0.0156906
3311.79	0.013677
3311.89	0.0141449
3311.99	0.0164086
3312.08	0.0209546
3312.18	0.0209785
3312.28	0.0140725
3312.38	0.0152326
3312.47	0.0178673
3312.57	0.0111226
3312.67	0.00689799
3312.77	0.0103323
3312.86	0.0192978
3312.96	0.0191826
3313.06	0.00892876
3313.16	0.00928562
3313.25	0.017432
3313.35	0.021187
3313.45	0.0196436
3313.55	0.0202807
3313.65	0.0290059
3313.74	0.0273614
3313.84	0.0175301
3313.94	0.0209092
3314.04	0.0221373
3314.13	0.0125924
3314.23	0.00376722
3314.33	0.00554231
3314.43	0.0109798
3314.52	0.0115899
3314.62	0.016527
3314.72	0.0199361
3314.82	0.0185449
3314.91	0.0200937
3315.01	0.0229265
3315.11	0.0222275
3315.21	0.0201746
3315.31	0.020171
3315.4	0.0213819
3315.5	0.0199502
3315.6	0.0134557
3315.7	0.0131142
3315.79	0.0181328
3315.89	0.0172542
3315.99	0.0176895
3316.09	0.0220589
3316.18	0.0159715
3316.28	0.0105929
3316.38	0.0171916
3316.48	0.0194474
3316.57	0.0179244
3316.67	0.0163694
3316.77	0.0146152
3316.87	0.0159218
3316.97	0.022382
3317.06	0.0293211
3317.16	0.0285142
3317.26	0.0280028
3317.36	0.0317203
3317.45	0.0353735
3317.55	0.0355096
3317.65	0.0276674
3317.75	0.0221085
3317.84	0.0196577
3317.94	0.0177496
3318.04	0.0256636
3318.14	0.0321673
3318.24	0.0262853
3318.33	0.0230632
3318.43	0.0225862
3318.53	0.0131614
3318.63	0.00585992
3318.72	0.00617263
3318.82	0.0183346
3318.92	0.0287245
3319.02	0.0254882
3319.11	0.033645
3319.21	0.050015
3319.31	0.0663378
3319.41	0.0957521
3319.5	0.132083
3319.6	0.164424
3319.7	0.206587
3319.8	0.264432
3319.9	0.309321
3319.99	0.343277
3320.09	0.383747
3320.19	0.410827
3320.29	0.417552
3320.38	0.409485
3320.48	0.386576
3320.58	0.343316
3320.68	0.273492
3320.77	0.187493
3320.87	0.0947355
3320.97	0.00478935
3321.07	-0.0790755
3321.16	-0.160009
3321.26	-0.233567
3321.36	-0.292699
3321.46	-0.327999
3321.56	-0.342369
3321.65	-0.349571
3321.75	-0.342641
3321.85	-0.316753
3321.95	-0.28564
3322.04	-0.246447
3322.14	-0.199442
3322.24	-0.156201
3322.34	-0.120601
3322.43	-0.0911253
3322.53	-0.0654843
3322.63	-0.0418141
3322.73	-0.0236715
3322.82	-0.00867921
3322.92	0.00477157
3323.02	0.00563489
3323.12	0.00303696
3323.22	0.0127211
3323.31	0.0208252
3323.41	0.0142902
3323.51	0.00508244
3323.61	0.00285669
3323.7	0.0045024
3323.8	0.00427614
3323.9	0.00612971
3324	0.00527313
3324.09	-0.00326812
3324.19	-0.00898272
3324.29	-0.00370714
3324.39	0.00899008
3324.49	0.0109037
3324.58	0.00537369
3324.68	0.00707336
3324.78	0.0124992
3324.88	0.0192592
3324.97	0.0187754
3325.07	0.0137868
3325.17	0.0118179
3325.27	0.0083524
3325.36	0.0128235
3325.46	0.0240124
3325.56	0.0278004
3325.66	0.0203862
3325.75	0.0170396
3325.85	0.0247316
3325.95	0.0257274
3326.05	0.0192034
3326.15	0.0167042
3326.24	0.0176227
3326.34	0.0159948
3326.44	0.0134097
3326.54	0.0136323
3326.63	0.0100797
3326.73	0.0036029
3326.83	-0.00167207
3326.93	-0.00332391
3327.02	0.00432397
3327.12	0.00682503
3327.22	0.00759025
3327.32	0.0177006
3327.41	0.0216585
3327.51	0.0203892
3327.61	0.0159065
3327.71	0.00597397
3327.81	0.00581455
3327.9	0.00995457
3328	0.0101459
3328.1	0.0118167
3328.2	0.0130945
3328.29	0.0172977
3328.39	0.0210631
3328.49	0.0198907
3328.59	0.0150818
3328.68	0.0164037
3328.78	0.0245011
3328.88	0.0218958
3328.98	0.0122386
3329.07	0.00877241
3329.17	0.00794771
3329.27	0.0140768
3329.37	0.0201697
3329.47	0.011035
3329.56	0.0109982
3329.66	0.0224022
3329.76	0.0198018
3329.86	0.0165356
3329.95	0.0227922
3330.05	0.0254239
3330.15	0.0245366
3330.25	0.0181157
3330.34	0.0119387
3330.44	0.0157507
3330.54	0.0205106
3330.64	0.0231392
3330.74	0.0185216
3330.83	0.0106321
3330.93	0.0161536
3331.03	0.0287527
3331.13	0.0292377
3331.22	0.0199214
3331.32	0.0179844
3331.42	0.0207535
3331.52	0.018031
3331.61	0.0152761
3331.71	0.0153951
3331.81	0.0154055
3331.91	0.0178446
3332	0.0172959
3332.1	0.0166723
3332.2	0.0209546
3332.3	0.016733
3332.4	0.016603
3332.49	0.0240614
3332.59	0.0160082
3332.69	0.00570909
3332.79	0.0112821
3332.88	0.0268752
3332.98	0.034742
3333.08	0.0258708
3333.18	0.016836
3333.27	0.0168587
3333.37	0.0208043
3333.47	0.0248677
3333.57	0.0215604
3333.66	0.017565
3333.76	0.0188355
3333.86	0.016389
3333.96	0.0153424
3334.06	0.020063
3334.15	0.0210649
3334.25	0.0227916
3334.35	0.0329068
3334.45	0.0420655
3334.54	0.0396889
3334.64	0.030437
3334.74	0.0299612
3334.84	0.0289354
3334.93	0.0224219
3335.03	0.0219969
3335.13	0.0186148
3335.23	0.0132061
3335.32	0.0157593
3335.42	0.0204659
3335.52	0.021271
3335.62	0.0171076
3335.72	0.00966823
3335.81	0.00344838
3335.91	0.00575078
3336.01	0.00824325
3336.11	0.00944136
3336.2	0.0185884
3336.3	0.0294204
3336.4	0.0445206
3336.5	0.0669111
3336.59	0.0890086
3336.69	0.110646
3336.79	0.141854
3336.89	0.183883
3336.99	0.232499
3337.08	0.28047
3337.18	0.321447
3337.28	0.355825
3337.38	0.383335
3337.47	0.40467
3337.57	0.412916
3337.67	0.398444
3337.77	0.358112
3337.86	0.30267
3337.96	0.242023
3338.06	0.161855
3338.16	0.0609501
3338.25	-0.0357402
3338.35	-0.121323
3338.45	-0.203167
3338.55	-0.269455
3338.65	-0.316815
3338.74	-0.353073
3338.84	-0.365972
3338.94	-0.349911
3339.04	-0.322704
3339.13	-0.296588
3339.23	-0.266757
3339.33	-0.231006
3339.43	-0.188553
3339.52	-0.142584
3339.62	-0.104539
3339.72	-0.0731911
3339.82	-0.0442146
3339.91	-0.0266011
3340.01	-0.0239388
3340.11	-0.0188527
3340.21	-0.000947324
3340.31	0.0125366
3340.4	0.0175969
3340.5	0.0250799
3340.6	0.0255771
3340.7	0.0102182
3340.79	-0.0037335
3340.89	5.698e-05
3340.99	0.010675
3341.09	0.0148414
3341.18	0.0103317
3341.28	0.00379543
3341.38	0.00105831
3341.48	-0.00166226
3341.57	-0.00061806
3341.67	-0.00121957
3341.77	-0.00661472
3341.87	-0.00205284
3341.97	0.00362681
3342.06	0.00271321
3342.16	0.0024005
3342.26	-0.00159052
3342.36	0.00194493
3342.45	0.0124096
3342.55	0.013257
3342.65	0.0152933
3342.75	0.0246212
3342.84	0.0228431
3342.94	0.00797715
3343.04	0.00601444
3343.14	0.012593
3343.24	0.00732352
3343.33	0.00754426
3343.43	0.0212201
3343.53	0.0259052
3343.63	0.0169151
3343.72	0.011669
3343.82	0.0178661
3343.92	0.0208583
3344.02	0.0176153
3344.11	0.0142583
3344.21	0.00850569
3344.31	0.0106677
3344.41	0.0143061
3344.5	0.0156802
3344.6	0.0208276
3344.7	0.0208491
3344.8	0.0230436
3344.9	0.0239014
3344.99	0.0147169
3345.09	0.0145919
3345.19	0.0214776
3345.29	0.0173327
3345.38	0.0132828
3345.48	0.0114206
3345.58	0.00719537
3345.68	0.0113636
3345.77	0.0173069
3345.87	0.021098
3345.97	0.0204174
3346.07	0.0113667
3346.16	0.00861912
3346.26	0.014663
3346.36	0.020553
3346.46	0.017719
3346.56	0.0149941
3346.65	0.0160082
3346.75	0.00756756
3346.85	0.00645714
3346.95	0.0141669
3347.04	0.0141124
3347.14	0.0118204
3347.24	0.0123863
3347.34	0.020152
3347.43	0.021355
3347.53	0.00566126
3347.63	-0.00335457
3347.73	0.00319699
3347.82	0.00941499
3347.92	0.00658651
3348.02	0.00988038
3348.12	0.0193696
3348.22	0.0131166
3348.31	0.00213991
3348.41	0.00572625
3348.51	0.0138861
3348.61	0.0159439
3348.7	0.0114783
3348.8	0.00942603
3348.9	0.0168274
3349	0.0180041
3349.09	0.00843947
3349.19	0.00374515
3349.29	0.0070942
3349.39	0.0117566
3349.49	0.0126009
3349.58	0.0131657
3349.68	0.0149346
3349.78	0.0162566
3349.88	0.0243754
3349.97	0.031732
3350.07	0.0238873
3350.17	0.0128297
3350.27	0.0132552
3350.36	0.0149303
3350.46	0.0145716
3350.56	0.0161499
3350.66	0.0125954
3350.75	0.00723155
3350.85	0.00639827
3350.95	0.0116984
3351.05	0.0172572
3351.15	0.0173664
3351.24	0.0198558
3351.34	0.025208
3351.44	0.0268022
3351.54	0.0225935
3351.63	0.0190753
3351.73	0.0195744
3351.83	0.023298
3351.93	0.0292591
3352.02	0.033962
3352.12	0.0350105
3352.22	0.0282848
3352.32	0.0211348
3352.41	0.0188091
3352.51	0.0222122
3352.61	0.0280856
3352.71	0.0251295
3352.81	0.0192941
3352.9	0.0188557
3353	0.0156115
3353.1	0.00713161
3353.2	0.00603774
3353.29	0.0141173
3353.39	0.0196381
3353.49	0.0234403
3353.59	0.0241742
3353.68	0.0230436
3353.78	0.0385067
3353.88	0.0670951
3353.98	0.0991294
3354.07	0.139087
3354.17	0.18446
3354.27	0.223359
3354.37	0.250715
3354.47	0.287012
3354.56	0.334763
3354.66	0.36915
3354.76	0.385487
3354.86	0.385083
3354.95	0.37358
3355.05	0.353607
3355.15	0.314685
3355.25	0.251617
3355.34	0.173848
3355.44	0.09638
3355.54	0.00726711
3355.64	-0.0900841
3355.74	-0.176892
3355.83	-0.24709
3355.93	-0.291463
3356.03	-0.323919
3356.13	-0.348926
3356.22	-0.350922
3356.32	-0.333497
3356.42	-0.302791
3356.52	-0.26721
3356.61	-0.228834
3356.71	-0.188332
3356.81	-0.154346
3356.91	-0.122915
3357	-0.0927936
3357.1	-0.0710181
3357.2	-0.052304
3357.3	-0.0235635
3357.4	-0.00211109
3357.49	0.00147893
3357.59	0.00623947
3357.69	0.0099932
3357.79	0.00295173
3357.88	-0.00363417
3357.98	-0.000133055
3358.08	0.00532402
3358.18	0.0063437
3358.27	0.00119013
3358.37	-0.00756511
3358.47	-0.00665764
3358.57	-0.00297503
3358.66	-0.00450178
3358.76	-0.00196761
3358.86	-0.00668032
3358.96	-0.0113029
3359.06	-0.00498188
3359.15	-0.0027641
3359.25	-0.00123919
3359.35	0.0044
3359.45	0.00923227
3359.54	0.00927152
3359.64	0.00558462
3359.74	0.00715307
3359.84	0.010737
3359.93	0.00553127
3360.03	0.000827759
3360.13	0.00668094
3360.23	0.0123753
3360.32	0.0130774
3360.42	0.0138493
3360.52	0.0130142
3360.62	0.00907101
3360.72	0.00832235
3360.81	0.00811081
3360.91	0.00058311
3361.01	-0.0030204
3361.11	0.000824693
3361.2	0.00432642
3361.3	0.00352258
3361.4	0.00350786
3361.5	0.00836834
3361.59	0.00872213
3361.69	0.0125513
3361.79	0.014758
3361.89	0.00785758
3361.99	0.0022607
3362.08	0.0036587
3362.18	0.0139051
3362.28	0.0129118
3362.38	0.00492425
3362.47	0.00748356
3362.57	0.0127174
3362.67	0.0137641
3362.77	0.00204181
3362.86	-0.00726343
3362.96	0.00362559
3363.06	0.0154374
3363.16	0.0105984
3363.25	0.00919181
3363.35	0.0182671
3363.45	0.0119167
3363.55	0.00302531
3363.65	0.00556009
3363.74	0.00849526
3363.84	0.0168532
3363.94	0.0219313
3364.04	0.0168354
3364.13	0.0115917
3364.23	0.0111128
3364.33	0.0182555
3364.43	0.0204236
3364.52	0.0129173
3364.62	0.00626399
3364.72	0.00203874
3364.82	-0.00114353
3364.91	0.00314855
3365.01	0.0158562
3365.11	0.0191942
3365.21	0.0104016
3365.31	0.00823222
3365.4	0.013322
3365.5	0.00686856
3365.6	-0.00559013
3365.7	-0.00469677
3365.79	0.00515786
3365.89	0.00999075
3365.99	0.00624682
3366.09	0.00417007
3366.18	0.00907592
3366.28	0.0147249
3366.38	0.0187834
3366.48	0.0175626
3366.57	0.0113023
3366.67	0.0116205
3366.77	0.0133882
3366.87	0.0105604
3366.97	0.0157661
3367.06	0.0233686
3367.16	0.0249971
3367.26	0.0239652
3367.36	0.0207246
3367.45	0.0145318
3367.55	0.00726527
3367.65	0.00628055
3367.75	0.0091961
3367.84	0.0131289
3367.94	0.0125022
3368.04	0.00946282
3368.14	0.0152774
3368.24	0.0168317
3368.33	0.0186926
3368.43	0.0270671
3368.53	0.0238916
3368.63	0.0172726
3368.72	0.0135072
3368.82	0.0102029
3368.92	0.0119418
3369.02	0.0105984
3369.11	0.00643384
3369.21	0.00536878
3369.31	0.00712915
3369.41	0.0103715
3369.5	0.0111294
3369.6	0.0164988
3369.7	0.0199956
3369.8	0.011897
3369.9	0.00502113
3369.99	0.00882085
3370.09	0.0154448
3370.19	0.00429208
3370.29	-0.00245139
3370.38	0.0108945
3370.48	0.0165208
3370.58	0.016595
3370.68	0.017253
3370.77	0.0190636
3370.87	0.0185308
3370.97	0.00886683
3371.07	0.00435585
3371.16	0.0113943
3371.26	0.0160702
3371.36	0.0155741
3371.46	0.0166619
3371.56	0.0168863
3371.65	0.0188931
3371.75	0.0195431
3371.85	0.0175319
3371.95	0.0222397
3372.04	0.0247267
3372.14	0.0145575
3372.24	0.00719599
3372.34	0.011325
3372.43	0.0142841
3372.53	0.0152804
3372.63	0.0198546
3372.73	0.020537
3372.82	0.0185228
3372.92	0.0150487
3373.02	0.0113477
3373.12	0.0185259
3373.22	0.0245164
3373.31	0.020255
3373.41	0.0151903
3373.51	0.014693
3373.61	0.0172738
3373.7	0.016091
3373.8	0.00825736
3373.9	0.00317246
3374	0.0105904
3374.09	0.016424
3374.19	0.0158881
3374.29	0.0179863
3374.39	0.0130302
3374.49	0.0121239
3374.58	0.0217363
3374.68	0.0239394
3374.78	0.0202243
3374.88	0.0177711
3374.97	0.0221343
3375.07	0.0289838
3375.17	0.0233434
3375.27	0.012425
3375.36	0.0102145
3375.46	0.00918445
3375.56	0.00846399
3375.66	0.00999197
3375.75	0.00498924
3375.85	0.00655953
3375.95	0.0176448
3376.05	0.018513
3376.15	0.012555
3376.24	0.0080777
3376.34	0.00349927
3376.44	0.00280334
3376.54	0.0121558
3376.63	0.0145109
3376.73	0.00118339
3376.83	-0.000231159
3376.93	0.0105702
3377.02	0.0131736
3377.12	0.0146507
3377.22	0.0167955
3377.32	0.0118038
3377.41	0.00878528
3377.51	0.0130933
3377.61	0.0194333
3377.71	0.019009
3377.81	0.0141069
3377.9	0.0144931
3378	0.0111147
3378.1	0.00402352
3378.2	0.002284
3378.29	0.00310379
3378.39	0.00416577
3378.49	0.00641728
3378.59	0.00917648
3378.68	0.0119719
3378.78	0.0164749
3378.88	0.0121693
3378.98	0.00430741
3379.07	0.011458
3379.17	0.018345
3379.27	0.0141191
3379.37	0.0148022
3379.47	0.0211146
3379.56	0.0200759
3379.66	0.0176251
3379.76	0.02006
3379.86	0.0153816
3379.95	0.00527191
3380.05	0.00226254
3380.15	0.00653133
3380.25	0.0126132
3380.34	0.0170126
3380.44	0.0167195
3380.54	0.0101005
3380.64	0.00874911
3380.74	0.0170181
3380.83	0.0200275
3380.93	0.0150168
3381.03	0.00831683
3381.13	0.00957993
3381.22	0.0156115
3381.32	0.0200177
3381.42	0.0258954
3381.52	0.0246832
3381.61	0.0176166
3381.71	0.0104874
3381.81	0.00143601
3381.91	0.00256421
3382	0.019212
3382.1	0.0222686
3382.2	0.0114691
3382.3	0.00927642
3382.4	0.0103378
3382.49	0.0145796
3382.59	0.0174829
3382.69	0.0134814
3382.79	0.0148279
3382.88	0.0190808
3382.98	0.010908
3383.08	0.0062272
3383.18	0.0185676
3383.27	0.0209674
3383.37	0.00654236
3383.47	0.00400819
3383.57	0.0132196
3383.66	0.0173173
3383.76	0.0123171
3383.86	0.00123735
3383.96	-0.00314549
3384.06	-0.00502664
3384.15	-0.00479242
3384.25	0.00520385
3384.35	0.0119761
3384.45	0.0126991
3384.54	0.0162437
3384.64	0.0190115
3384.74	0.0206511
3384.84	0.0234924
3384.93	0.0219644
3385.03	0.0114427
3385.13	0.00722848
3385.23	0.0153804
3385.32	0.0118302
3385.42	0.00891405
3385.52	0.0145446
3385.62	0.0120644
3385.72	0.00926171
3385.81	0.00804827
3385.91	0.0128045
3386.01	0.0154963
3386.11	0.00913233
3386.2	0.00694459
3386.3	0.00770184
3386.4	0.0053087
3386.5	0.00325095
3386.59	0.00874052
3386.69	0.0143264
3386.79	0.0135759
3386.89	0.0132092
3386.99	0.0129419
3387.08	0.0138769
3387.18	0.017237
3387.28	0.0184762
3387.38	0.0203825
3387.47	0.0207982
3387.57	0.0185627
3387.67	0.0190832
3387.77	0.0192187
3387.86	0.0201342
3387.96	0.0211992
3388.06	0.0152694
3388.16	0.00657118
3388.25	0.00577285
3388.35	0.0118028

## Sheet: S25d
SPINA
3288.45	0.0137012
3288.55	0.0061058
3288.65	0.00532157
3288.74	0.0130228
3288.84	0.0135391
3288.94	0.00869392
3289.04	0.0124734
3289.13	0.016145
3289.23	0.0157703
3289.33	0.0162805
3289.43	0.015771
3289.52	0.0223783
3289.62	0.0329896
3289.72	0.0244594
3289.82	0.00898763
3289.91	0.00747436
3290.01	0.0128327
3290.11	0.016302
3290.21	0.012409
3290.31	0.00855903
3290.4	0.0103243
3290.5	0.0133576
3290.6	0.0124501
3290.7	0.0125065
3290.79	0.0205198
3290.89	0.0271057
3290.99	0.0247095
3291.09	0.0171463
3291.18	0.0139186
3291.28	0.0185909
3291.38	0.0210202
3291.48	0.0122987
3291.57	0.00850201
3291.67	0.0176558
3291.77	0.0177104
3291.87	0.0112213
3291.97	0.0136586
3292.06	0.0176104
3292.16	0.0158035
3292.26	0.0150272
3292.36	0.0154846
3292.45	0.0195382
3292.55	0.0267495
3292.65	0.0222256
3292.75	0.0134428
3292.84	0.0142344
3292.94	0.0157881
3293.04	0.0112538
3293.14	0.00660981
3293.24	0.00657915
3293.33	0.0145079
3293.43	0.0225298
3293.53	0.0186546
3293.63	0.00880123
3293.72	0.0103537
3293.82	0.0167005
3293.92	0.0118069
3294.02	0.00908941
3294.11	0.0151253
3294.21	0.0188514
3294.31	0.0168894
3294.41	0.0126371
3294.5	0.00763684
3294.6	0.00297135
3294.7	0.00727508
3294.8	0.0151866
3294.9	0.0113182
3294.99	0.00733885
3295.09	0.00919671
3295.19	0.00916728
3295.29	0.0182647
3295.38	0.0288581
3295.48	0.0297466
3295.58	0.0293713
3295.68	0.0259616
3295.77	0.0226806
3295.87	0.0175013
3295.97	0.0139229
3296.07	0.0187773
3296.16	0.0148359
3296.26	0.0124538
3296.36	0.022206
3296.46	0.0276288
3296.56	0.025736
3296.65	0.0208258
3296.75	0.0165018
3296.85	0.0130118
3296.95	0.00820156
3297.04	0.005966
3297.14	0.00977185
3297.24	0.0167115
3297.34	0.0195652
3297.43	0.0129695
3297.53	0.00775028
3297.63	0.00891343
3297.73	0.0121644
3297.82	0.0202433
3297.92	0.0234679
3298.02	0.0163105
3298.12	0.012447
3298.22	0.011856
3298.31	0.00788149
3298.41	0.0097927
3298.51	0.0147709
3298.61	0.0143724
3298.7	0.0129817
3298.8	0.00981661
3298.9	0.00914214
3299	0.0117125
3299.09	0.01281
3299.19	0.0181653
3299.29	0.0240075
3299.39	0.0168225
3299.49	0.00504688
3299.58	0.00480346
3299.68	0.0111919
3299.78	0.0178471
3299.88	0.0233152
3299.97	0.0251964
3300.07	0.0194812
3300.17	0.00878896
3300.27	0.00292782
3300.36	0.0105217
3300.46	0.0232042
3300.56	0.0220448
3300.66	0.0168378
3300.75	0.0172738
3300.85	0.0153552
3300.95	0.0112066
3301.05	0.0128989
3301.15	0.0179949
3301.24	0.0146336
3301.34	0.00940028
3301.44	0.00760741
3301.54	0.00691945
3301.63	0.00897414
3301.73	0.0112072
3301.83	0.0108351
3301.93	0.0138248
3302.02	0.0235261
3302.12	0.025013
3302.22	0.0236494
3302.32	0.030044
3302.41	0.0316081
3302.51	0.0237352
3302.61	0.00717146
3302.71	0.00154147
3302.81	0.0144557
3302.9	0.0248174
3303	0.0256066
3303.1	0.0219871
3303.2	0.0224212
3303.29	0.0217787
3303.39	0.0154877
3303.49	0.0104439
3303.59	0.010832
3303.68	0.0149898
3303.78	0.0191826
3303.88	0.0217805
3303.98	0.0187987
3304.07	0.0126984
3304.17	0.00812921
3304.27	0.00459927
3304.37	0.00289348
3304.47	0.00736828
3304.56	0.0118799
3304.66	0.0128818
3304.76	0.0156281
3304.86	0.00909738
3304.95	0.00197129
3305.05	0.0110135
3305.15	0.0174817
3305.25	0.010821
3305.34	0.00319515
3305.44	0.00161076
3305.54	0.0010675
3305.64	0.00234961
3305.74	0.0100772
3305.83	0.0143625
3305.93	0.0119283
3306.03	0.00420318
3306.13	0.00153779
3306.22	0.0114752
3306.32	0.0160978
3306.42	0.0132215
3306.52	0.0132012
3306.61	0.0122698
3306.71	0.0139211
3306.81	0.0186749
3306.91	0.0161382
3307	0.0133042
3307.1	0.0152712
3307.2	0.0173216
3307.3	0.0173572
3307.4	0.0111564
3307.49	0.00850446
3307.59	0.014311
3307.69	0.0164534
3307.79	0.0163492
3307.88	0.018009
3307.98	0.0194229
3308.08	0.0187337
3308.18	0.0178005
3308.27	0.0152504
3308.37	0.0101569
3308.47	0.00896187
3308.57	0.0127806
3308.66	0.0175013
3308.76	0.0197227
3308.86	0.0205554
3308.96	0.0199257
3309.06	0.0191593
3309.15	0.0173983
3309.25	0.0120473
3309.35	0.00674838
3309.45	0.00323684
3309.54	-0.000223189
3309.64	0.00193144
3309.74	0.00178305
3309.84	0.000910535
3309.93	0.012119
3310.03	0.0169629
3310.13	0.012753
3310.23	0.0112526
3310.32	0.0114255
3310.42	0.016565
3310.52	0.0236488
3310.62	0.0208135
3310.72	0.0138683
3310.81	0.01239
3310.91	0.0084689
3311.01	0.00644303
3311.11	0.00879571
3311.2	0.012325
3311.3	0.0180366
3311.4	0.0195652
3311.5	0.0181463
3311.59	0.0132
3311.69	0.0108338
3311.79	0.0155938
3311.89	0.0146354
3311.99	0.0122557
3312.08	0.018177
3312.18	0.0251927
3312.28	0.0262516
3312.38	0.0223029
3312.47	0.0191807
3312.57	0.0158114
3312.67	0.0117855
3312.77	0.0140167
3312.86	0.0140149
3312.96	0.0122367
3313.06	0.0151045
3313.16	0.00811756
3313.25	-0.00104911
3313.35	0.00526148
3313.45	0.0135654
3313.55	0.0128634
3313.65	0.0173173
3313.74	0.0234851
3313.84	0.0178355
3313.94	0.00854738
3314.04	0.00970624
3314.13	0.0170383
3314.23	0.0171972
3314.33	0.0182935
3314.43	0.020106
3314.52	0.0135949
3314.62	0.00692007
3314.72	0.00835362
3314.82	0.0104751
3314.91	0.00895942
3315.01	0.00487397
3315.11	-0.000762765
3315.21	0.00833952
3315.31	0.0185338
3315.4	0.0124703
3315.5	0.0107167
3315.6	0.011455
3315.7	0.00647676
3315.79	0.00400758
3315.89	0.00837631
3315.99	0.018857
3316.09	0.0246133
3316.18	0.0201955
3316.28	0.0109559
3316.38	0.0064694
3316.48	0.00955418
3316.57	0.0113857
3316.67	0.00915563
3316.77	0.00666254
3316.87	0.00954069
3316.97	0.016427
3317.06	0.022561
3317.16	0.032832
3317.26	0.0427761
3317.36	0.0388446
3317.45	0.034555
3317.55	0.0423022
3317.65	0.0418221
3317.75	0.0307865
3317.84	0.0241289
3317.94	0.0224967
3318.04	0.0230227
3318.14	0.0181574
3318.24	0.0146979
3318.33	0.0164865
3318.43	0.0127622
3318.53	0.00995641
3318.63	0.00545892
3318.72	0.00206204
3318.82	0.0099374
3318.92	0.0187392
3319.02	0.0251032
3319.11	0.0349075
3319.21	0.055848
3319.31	0.085261
3319.41	0.11495
3319.5	0.143876
3319.6	0.176456
3319.7	0.221481
3319.8	0.270017
3319.9	0.314748
3319.99	0.354611
3320.09	0.392171
3320.19	0.424691
3320.29	0.43671
3320.38	0.424792
3320.48	0.391374
3320.58	0.34791
3320.68	0.297945
3320.77	0.21983
3320.87	0.114149
3320.97	0.0123361
3321.07	-0.0741182
3321.16	-0.154078
3321.26	-0.23676
3321.36	-0.313978
3321.46	-0.357204
3321.56	-0.368307
3321.65	-0.373353
3321.75	-0.363391
3321.85	-0.330369
3321.95	-0.295423
3322.04	-0.260959
3322.14	-0.218213
3322.24	-0.172495
3322.34	-0.131389
3322.43	-0.0979822
3322.53	-0.0718513
3322.63	-0.0528576
3322.73	-0.0380769
3322.82	-0.0169605
3322.92	0.00166104
3323.02	0.00436628
3323.12	0.0070335
3323.22	0.0132595
3323.31	0.0112122
3323.41	0.00508612
3323.51	0.00418662
3323.61	0.00776009
3323.7	0.00666009
3323.8	-0.000399777
3323.9	-0.00201053
3324	-0.000234225
3324.09	-0.00171929
3324.19	0.00277759
3324.29	0.00300323
3324.39	-0.00300936
3324.49	0.000242196
3324.58	0.00640318
3324.68	0.0126788
3324.78	0.0119731
3324.88	0.00326321
3324.97	0.00836221
3325.07	0.0158703
3325.17	0.00719844
3325.27	0.00767118
3325.36	0.0160714
3325.46	0.0158464
3325.56	0.0134906
3325.66	0.011233
3325.75	0.0196326
3325.85	0.0252994
3325.95	0.0152351
3326.05	0.0113489
3326.15	0.017386
3326.24	0.0177938
3326.34	0.011244
3326.44	0.0114942
3326.54	0.0200213
3326.63	0.022439
3326.73	0.0220877
3326.83	0.0208454
3326.93	0.0103445
3327.02	0.00634738
3327.12	0.0122827
3327.22	0.0135992
3327.32	0.00778952
3327.41	0.00459621
3327.51	0.0143576
3327.61	0.0192696
3327.71	0.0123256
3327.81	0.0130663
3327.9	0.0165067
3328	0.0120264
3328.1	0.0140327
3328.2	0.0200845
3328.29	0.0163835
3328.39	0.0135697
3328.49	0.0159917
3328.59	0.0175301
3328.68	0.0155024
3328.78	0.0126273
3328.88	0.0181383
3328.98	0.0268826
3329.07	0.0294627
3329.17	0.0281236
3329.27	0.0182831
3329.37	0.00730819
3329.47	0.0118419
3329.56	0.0175975
3329.66	0.013162
3329.76	0.0129419
3329.86	0.01899
3329.95	0.0210846
3330.05	0.0124397
3330.15	0.00279537
3330.25	0.00582681
3330.34	0.014522
3330.44	0.018242
3330.54	0.0148206
3330.64	0.00771594
3330.74	0.00372308
3330.83	0.00563673
3330.93	0.0130547
3331.03	0.0243582
3331.13	0.0209478
3331.22	0.00631795
3331.32	0.00907347
3331.42	0.0167508
3331.52	0.0163577
3331.61	0.0153418
3331.71	0.00971115
3331.81	0.00803907
3331.91	0.0131767
3332	0.0141302
3332.1	0.0142736
3332.2	0.0205744
3332.3	0.0273154
3332.4	0.0219951
3332.49	0.015213
3332.59	0.0178814
3332.69	0.0157844
3332.79	0.0140327
3332.88	0.0145943
3332.98	0.0115016
3333.08	0.00619471
3333.18	0.00135507
3333.27	0.00860563
3333.37	0.013994
3333.47	0.00972525
3333.57	0.0176018
3333.66	0.0277551
3333.76	0.0244023
3333.86	0.0225813
3333.96	0.0200845
3334.06	0.0155729
3334.15	0.0151584
3334.25	0.0169384
3334.35	0.021309
3334.45	0.0214868
3334.54	0.0218486
3334.64	0.0263442
3334.74	0.0280911
3334.84	0.0255588
3334.93	0.0227585
3335.03	0.023826
3335.13	0.0266508
3335.23	0.0300231
3335.32	0.0294817
3335.42	0.0246028
3335.52	0.0175871
3335.62	0.007299
3335.72	0.00674716
3335.81	0.0118241
3335.91	0.0125752
3336.01	0.017952
3336.11	0.0252638
3336.2	0.0340785
3336.3	0.0441692
3336.4	0.0513554
3336.5	0.0621525
3336.59	0.0837778
3336.69	0.114807
3336.79	0.149558
3336.89	0.193192
3336.99	0.244807
3337.08	0.289035
3337.18	0.327813
3337.28	0.36931
3337.38	0.404798
3337.47	0.424479
3337.57	0.426675
3337.67	0.413347
3337.77	0.37548
3337.86	0.311852
3337.96	0.240151
3338.06	0.160061
3338.16	0.060592
3338.25	-0.0462135
3338.35	-0.142678
3338.45	-0.2206
3338.55	-0.283216
3338.65	-0.330426
3338.74	-0.35432
3338.84	-0.361067
3338.94	-0.351987
3339.04	-0.328025
3339.13	-0.298837
3339.23	-0.266604
3339.33	-0.231081
3339.43	-0.195913
3339.52	-0.158908
3339.62	-0.122545
3339.72	-0.0870999
3339.82	-0.0590456
3339.91	-0.0453397
3340.01	-0.0273964
3340.11	-0.0106738
3340.21	-0.0105867
3340.31	-0.011837
3340.4	-0.00678701
3340.5	-0.00168434
3340.6	0.00490524
3340.7	0.00671037
3340.79	0.0029689
3340.89	0.0044791
3340.99	0.0117713
3341.09	0.0125531
3341.18	0.00383467
3341.28	0.00126249
3341.38	0.0051413
3341.48	-0.000218283
3341.57	-0.00797285
3341.67	-0.00773679
3341.77	-0.00716472
3341.87	-0.00281683
3341.97	0.00454409
3342.06	0.00525964
3342.16	0.00059476
3342.26	-0.000475808
3342.36	-0.00109816
3342.45	-0.00681767
3342.55	0.000773189
3342.65	0.0173265
3342.75	0.0216683
3342.84	0.012623
3342.94	0.000817335
3343.04	0.0052578
3343.14	0.0163246
3343.24	0.0179004
3343.33	0.0154981
3343.43	0.0136286
3343.53	0.0117959
3343.63	0.0073922
3343.72	0.00718495
3343.82	0.0115206
3343.92	0.0157066
3344.02	0.0200655
3344.11	0.0158059
3344.21	0.00897107
3344.31	0.00955173
3344.41	0.00310195
3344.5	-0.00338155
3344.6	0.00612603
3344.7	0.0126678
3344.8	0.00274693
3344.9	-0.00225396
3344.99	0.00888952
3345.09	0.0149309
3345.19	0.0090379
3345.29	0.00371572
3345.38	0.00101109
3345.48	-0.00270279
3345.58	-0.00325647
3345.68	8.03e-05
3345.77	0.00363785
3345.87	0.0088558
3345.97	0.0122821
3346.07	0.0106254
3346.16	0.00836221
3346.26	0.0173872
3346.36	0.0269899
3346.46	0.0233011
3346.56	0.0231815
3346.65	0.0241945
3346.75	0.0154724
3346.85	0.00945975
3346.95	0.0132178
3347.04	0.00731433
3347.14	-0.00169415
3347.24	0.00929359
3347.34	0.0156318
3347.43	0.0175154
3347.53	0.0288122
3347.63	0.0249585
3347.73	0.0166539
3347.82	0.0201943
3347.92	0.0177533
3348.02	0.0125531
3348.12	0.00929543
3348.22	0.00495797
3348.31	0.00768222
3348.41	0.0170175
3348.51	0.0220515
3348.61	0.0200023
3348.7	0.0153546
3348.8	0.00794404
3348.9	0.00314426
3349	0.00600156
3349.09	0.0147862
3349.19	0.0243318
3349.29	0.0310588
3349.39	0.0309294
3349.49	0.0277937
3349.58	0.0268274
3349.68	0.0247776
3349.78	0.02491
3349.88	0.0248027
3349.97	0.0189545
3350.07	0.0129229
3350.17	0.0140308
3350.27	0.0201047
3350.36	0.02313
3350.46	0.0203525
3350.56	0.015278
3350.66	0.0122643
3350.75	0.0149953
3350.85	0.0155312
3350.95	0.0100729
3351.05	0.00771533
3351.15	0.00912681
3351.24	0.0126267
3351.34	0.0134256
3351.44	0.00918874
3351.54	0.010992
3351.63	0.0173302
3351.73	0.0204536
3351.83	0.0199048
3351.93	0.018776
3352.02	0.0215781
3352.12	0.0237303
3352.22	0.0285601
3352.32	0.0293989
3352.41	0.017505
3352.51	0.00976327
3352.61	0.00726466
3352.71	0.0013422
3352.81	0.00171316
3352.9	0.00906182
3353	0.014422
3353.1	0.0148077
3353.2	0.00445641
3353.29	-0.00237904
3353.39	0.0101771
3353.49	0.0310692
3353.59	0.0466476
3353.68	0.0538031
3353.78	0.0639226
3353.88	0.0834375
3353.98	0.109418
3354.07	0.142214
3354.17	0.180083
3354.27	0.222058
3354.37	0.2655
3354.47	0.311212
3354.56	0.354614
3354.66	0.387192
3354.76	0.407087
3354.86	0.407417
3354.95	0.403381
3355.05	0.388345
3355.15	0.33491
3355.25	0.258698
3355.34	0.173074
3355.44	0.0833075
3355.54	-0.00232999
3355.64	-0.0905771
3355.74	-0.175843
3355.83	-0.24242
3355.93	-0.293221
3356.03	-0.336471
3356.13	-0.365421
3356.22	-0.365911
3356.32	-0.34904
3356.42	-0.324391
3356.52	-0.281939
3356.61	-0.245486
3356.71	-0.219331
3356.81	-0.181326
3356.91	-0.143519
3357	-0.110784
3357.1	-0.0808212
3357.2	-0.0595705
3357.3	-0.0455176
3357.4	-0.0297632
3357.49	-0.0153761
3357.59	-0.010385
3357.69	-0.00786003
3357.79	-0.00207246
3357.88	0.00429822
3357.98	0.00651232
3358.08	0.00603467
3358.18	0.000912988
3358.27	0.00020602
3358.37	0.00625541
3358.47	0.00220858
3358.57	-0.00463668
3358.66	-0.00707642
3358.76	-0.00872581
3358.86	-0.00802007
3358.96	-0.00438835
3359.06	0.00513272
3359.15	0.0125261
3359.25	0.00588077
3359.35	-0.00225948
3359.45	0.00220245
3359.54	0.00729593
3359.64	0.00508428
3359.74	0.00478874
3359.84	0.00633205
3359.93	0.0118376
3360.03	0.0171328
3360.13	0.00672815
3360.23	-0.00159604
3360.32	0.00497453
3360.42	0.0104433
3360.52	0.00835975
3360.62	0.00040039
3360.72	-0.000176589
3360.81	0.00609721
3360.91	0.0104929
3361.01	0.0125298
3361.11	0.0133024
3361.2	0.0157274
3361.3	0.0112821
3361.4	0.0035796
3361.5	-0.000208473
3361.59	0.00259242
3361.69	0.0107719
3361.79	0.0139223
3361.89	0.013441
3361.99	0.0173449
3362.08	0.013655
3362.18	0.00664353
3362.28	0.0123189
3362.38	0.0133245
3362.47	0.0112912
3362.57	0.0152945
3362.67	0.0137426
3362.77	0.0160941
3362.86	0.0212378
3362.96	0.0131559
3363.06	0.00553556
3363.16	0.00496349
3363.25	0.00797715
3363.35	0.0105972
3363.45	0.0111551
3363.55	0.0154159
3363.65	0.0126028
3363.74	0.00646695
3363.84	0.00820953
3363.94	0.0136918
3364.04	0.0166042
3364.13	0.0155079
3364.23	0.0167925
3364.33	0.0134005
3364.43	0.00368445
3364.52	0.00127904
3364.62	0.00998032
3364.72	0.0224133
3364.82	0.0243423
3364.91	0.0175571
3365.01	0.0101729
3365.11	0.00588997
3365.21	0.0099049
3365.31	0.00952782
3365.4	0.0095272
3365.5	0.0197319
3365.6	0.0178986
3365.7	0.01129
3365.79	0.0154736
3365.89	0.0182315
3365.99	0.0185577
3366.09	0.0198779
3366.18	0.0200171
3366.28	0.0145005
3366.38	0.00716288
3366.48	0.00720702
3366.57	0.0113348
3366.67	0.0190011
3366.77	0.0201158
3366.87	0.0119289
3366.97	0.0172174
3367.06	0.0259763
3367.16	0.0201538
3367.26	0.0164785
3367.36	0.019445
3367.45	0.0152982
3367.55	0.0122852
3367.65	0.0116499
3367.75	0.00620942
3367.84	0.012444
3367.94	0.0240749
3368.04	0.0274736
3368.14	0.0267244
3368.24	0.0175626
3368.33	0.00695256
3368.43	0.00527313
3368.53	0.00784471
3368.63	0.00372614
3368.72	-0.00342938
3368.82	0.00195964
3368.92	0.0169022
3369.02	0.0252301
3369.11	0.0184934
3369.21	0.010423
3369.31	0.0144514
3369.41	0.0196798
3369.5	0.0195719
3369.6	0.0252135
3369.7	0.0336132
3369.8	0.0320281
3369.9	0.025877
3369.99	0.0194235
3370.09	0.0143613
3370.19	0.0139867
3370.29	0.0141541
3370.38	0.00915256
3370.48	0.00112698
3370.58	0.00162057
3370.68	0.00685507
3370.77	0.0082549
3370.87	0.00740814
3370.97	0.00809794
3371.07	0.0115292
3371.16	0.0112765
3371.26	0.00798757
3371.36	0.00822118
3371.46	0.00836957
3371.56	0.00928746
3371.65	0.0125734
3371.75	0.00864916
3371.85	0.0062223
3371.95	0.0125102
3372.04	0.0133889
3372.14	0.00402414
3372.24	-0.000892141
3372.34	0.00652336
3372.43	0.00858417
3372.53	0.00466427
3372.63	0.00711321
3372.73	0.00843088
3372.82	0.00854186
3372.92	0.0105677
3373.02	0.0094432
3373.12	0.00714325
3373.22	0.00804337
3373.31	0.0107376
3373.41	0.0191476
3373.51	0.0220184
3373.61	0.0131258
3373.7	0.0146532
3373.8	0.0236402
3373.9	0.0227021
3374	0.0148739
3374.09	0.0127401
3374.19	0.0125482
3374.29	0.00798389
3374.39	0.00583233
3374.49	0.00702737
3374.58	0.00610641
3374.68	0.00483963
3374.78	0.00638908
3374.88	0.00208534
3374.97	-0.00237659
3375.07	0.00438283
3375.17	0.0136948
3375.27	0.0153853
3375.36	0.0101054
3375.46	0.0014121
3375.56	-0.00365808
3375.66	0.00344164
3375.75	0.008483
3375.85	0.00717637
3375.95	0.0120086
3376.05	0.0139873
3376.15	0.0128186
3376.24	0.015232
3376.34	0.011317
3376.44	0.00480223
3376.54	0.00850569
3376.63	0.0131718
3376.73	0.016611
3376.83	0.0237659
3376.93	0.0216726
3377.02	0.0178821
3377.12	0.0169194
3377.22	0.0136593
3377.32	0.0139487
3377.41	0.00903729
3377.51	0.00770429
3377.61	0.00757921
3377.71	-0.000279599
3377.81	0.00430312
3377.9	0.0130952
3378	0.0126426
3378.1	0.0149935
3378.2	0.018066
3378.29	0.0111091
3378.39	-0.000592308
3378.49	-0.00603774
3378.59	-0.00135814
3378.68	0.00602854
3378.78	0.0166674
3378.88	0.0282793
3378.98	0.0283284
3379.07	0.0230657
3379.17	0.0169954
3379.27	0.0121331
3379.37	0.0109424
3379.47	0.007616
3379.56	0.00674164
3379.66	0.0126837
3379.76	0.0184731
3379.86	0.0186344
3379.95	0.0200637
3380.05	0.0205885
3380.15	0.0165399
3380.25	0.0184615
3380.34	0.0203077
3380.44	0.0142387
3380.54	0.0140376
3380.64	0.0209619
3380.74	0.0221962
3380.83	0.0218283
3380.93	0.0187644
3381.03	0.0100717
3381.13	0.00395301
3381.22	0.0058078
3381.32	0.00774047
3381.42	0.00608066
3381.52	0.016015
3381.61	0.0248812
3381.71	0.0177343
3381.81	0.013945
3381.91	0.0128977
3382	0.00986198
3382.1	0.0143515
3382.2	0.0196038
3382.3	0.0181978
3382.4	0.0141571
3382.49	0.0146979
3382.59	0.0149291
3382.69	0.0127567
3382.79	0.0130142
3382.88	0.0137997
3382.98	0.0126365
3383.08	0.0137371
3383.18	0.0201415
3383.27	0.0195137
3383.37	0.0110208
3383.47	0.0108737
3383.57	0.0191519
3383.66	0.0227701
3383.76	0.022306
3383.86	0.0202789
3383.96	0.0149487
3384.06	0.0171285
3384.15	0.0232386
3384.25	0.0231907
3384.35	0.0253889
3384.45	0.021927
3384.54	0.00953885
3384.64	0.00615853
3384.74	0.00846093
3384.84	0.0110791
3384.93	0.0165693
3385.03	0.0149199
3385.13	0.0134152
3385.23	0.0141087
3385.32	0.00972586
3385.42	0.0112054
3385.52	0.0083757
3385.62	0.0053136
3385.72	0.0154619
3385.81	0.023948
3385.91	0.0243649
3386.01	0.0197994
3386.11	0.0154877
3386.2	0.0168605
3386.3	0.0155968
3386.4	0.00743696
3386.5	0.0123324
3386.59	0.0207111
3386.69	0.0129204
3386.79	0.00485128
3386.89	0.000708194
3386.99	-0.00117603
3387.08	0.000871294
3387.18	0.00662759
3387.28	0.0139425
3387.38	0.0157127
3387.47	0.0193677
3387.57	0.0228934
3387.67	0.0182996
3387.77	0.0151155
3387.86	0.0161897
3387.96	0.0119136
3388.06	0.00157887
3388.16	-0.0018272
3388.25	0.00769448
3388.35	0.0188566

## Sheet: S25e
SPIND1
3288.45	0.0105144
3288.55	0.00894961
3288.65	0.0108927
3288.74	0.0070427
3288.84	0.00348885
3288.94	0.00926968
3289.04	0.0126892
3289.13	0.0156937
3289.23	0.00860134
3289.33	-0.0017524
3289.43	0.00196639
3289.52	0.0038825
3289.62	0.00325831
3289.72	0.00606472
3289.82	0.00403824
3289.91	0.0067539
3290.01	0.0150358
3290.11	0.0165779
3290.21	0.0129977
3290.31	0.00514744
3290.4	0.00588077
3290.5	0.0161438
3290.6	0.0225059
3290.7	0.0220319
3290.79	0.0156667
3290.89	0.012921
3290.99	0.0170984
3291.09	0.0216726
3291.18	0.0224629
3291.28	0.0200667
3291.38	0.0217253
3291.48	0.025384
3291.57	0.0215199
3291.67	0.0209576
3291.77	0.0234611
3291.87	0.0260033
3291.97	0.0297656
3292.06	0.0209932
3292.16	0.0117174
3292.26	0.0163829
3292.36	0.0194413
3292.45	0.0108032
3292.55	0.00729838
3292.65	0.0161266
3292.75	0.0212477
3292.84	0.0119553
3292.94	0.000542642
3293.04	0.00338155
3293.14	0.0141817
3293.24	0.0202954
3293.33	0.0184928
3293.43	0.0150198
3293.53	0.0163289
3293.63	0.0175148
3293.72	0.016828
3293.82	0.0193493
3293.92	0.0190262
3294.02	0.0161787
3294.11	0.0175565
3294.21	0.0244269
3294.31	0.0302028
3294.41	0.0286914
3294.5	0.0314052
3294.6	0.0332845
3294.7	0.0196915
3294.8	0.00939415
3294.9	0.0117143
3294.99	0.0124685
3295.09	0.00965351
3295.19	0.00643138
3295.29	0.008884
3295.38	0.0182125
3295.48	0.0256728
3295.58	0.0261112
3295.68	0.0201593
3295.77	0.0104371
3295.87	0.00697341
3295.97	0.0134594
3296.07	0.0173198
3296.16	0.0166355
3296.26	0.0123888
3296.36	0.00724136
3296.46	0.00905753
3296.56	0.0113041
3296.65	0.00720702
3296.75	0.00267213
3296.85	0.0088558
3296.95	0.0219871
3297.04	0.0251001
3297.14	0.0198018
3297.24	0.016015
3297.34	0.0111631
3297.43	0.0147807
3297.53	0.0258696
3297.63	0.0237389
3297.73	0.0120988
3297.82	0.00713161
3297.92	0.00933038
3298.02	0.0139505
3298.12	0.0167943
3298.22	0.0196026
3298.31	0.0227401
3298.41	0.0177006
3298.51	0.0214396
3298.61	0.0382823
3298.7	0.0396638
3298.8	0.0228682
3298.9	0.00974794
3299	0.00829599
3299.09	0.00976817
3299.19	0.00426756
3299.29	0.00358328
3299.39	0.0160132
3299.49	0.0233729
3299.58	0.021087
3299.68	0.013387
3299.78	0.0101391
3299.88	0.0149972
3299.97	0.0140682
3300.07	0.00987179
3300.17	0.00843088
3300.27	0.00750502
3300.36	0.00869025
3300.46	0.0141596
3300.56	0.0188343
3300.66	0.0185694
3300.75	0.0212293
3300.85	0.020751
3300.95	0.0146967
3301.05	0.0160567
3301.15	0.021824
3301.24	0.0229688
3301.34	0.0180494
3301.44	0.0178453
3301.54	0.02297
3301.63	0.0206357
3301.73	0.0178269
3301.83	0.0212679
3301.93	0.0211655
3302.02	0.0155508
3302.12	0.00964738
3302.22	0.0062131
3302.32	0.0120546
3302.41	0.0204181
3302.51	0.0201906
3302.61	0.0166067
3302.71	0.0171714
3302.81	0.0183401
3302.9	0.0117873
3303	0.0134109
3303.1	0.0226953
3303.2	0.0182506
3303.29	0.0123735
3303.39	0.0136764
3303.49	0.0145912
3303.59	0.0175381
3303.68	0.0185069
3303.78	0.0154822
3303.88	0.0154822
3303.98	0.0174326
3304.07	0.0148708
3304.17	0.0153773
3304.27	0.0243024
3304.37	0.0209074
3304.47	0.0151829
3304.56	0.0252565
3304.66	0.0228989
3304.76	0.00717514
3304.86	0.00314855
3304.95	0.00680847
3305.05	0.00752464
3305.15	0.00574342
3305.25	0.00590346
3305.34	0.0128493
3305.44	0.0267397
3305.54	0.0321876
3305.64	0.0251988
3305.74	0.0221545
3305.83	0.0200814
3305.93	0.0133551
3306.03	0.0155269
3306.13	0.0228787
3306.22	0.0195124
3306.32	0.0145465
3306.42	0.016302
3306.52	0.0153638
3306.61	0.0174332
3306.71	0.0254944
3306.81	0.0243895
3306.91	0.0179421
3307	0.0197957
3307.1	0.0280292
3307.2	0.0276606
3307.3	0.0202672
3307.4	0.0143754
3307.49	0.0105598
3307.59	0.0158065
3307.69	0.0218179
3307.79	0.0206057
3307.88	0.0169881
3307.98	0.0131822
3308.08	0.00826104
3308.18	0.0112404
3308.27	0.0208773
3308.37	0.0156679
3308.47	0.00945362
3308.57	0.0137341
3308.66	0.014121
3308.76	0.0160702
3308.86	0.0166288
3308.96	0.00747007
3309.06	0.0025403
3309.15	0.00922921
3309.25	0.019147
3309.35	0.0254392
3309.45	0.0220153
3309.54	0.0124697
3309.64	0.00978166
3309.74	0.0138469
3309.84	0.0110123
3309.93	0.0105916
3310.03	0.0196173
3310.13	0.0197749
3310.23	0.0149812
3310.32	0.017329
3310.42	0.0222079
3310.52	0.0188821
3310.62	0.0131362
3310.72	0.0115702
3310.81	0.0136476
3310.91	0.0213709
3311.01	0.0174032
3311.11	0.00940641
3311.2	0.0151603
3311.3	0.0246513
3311.4	0.0257752
3311.5	0.0158176
3311.59	0.00730513
3311.69	0.00387023
3311.79	0.00124532
3311.89	0.000442698
3311.99	0.00267152
3312.08	0.00333127
3312.18	-0.0040505
3312.28	-0.00145992
3312.38	0.0185627
3312.47	0.0247641
3312.57	0.0147433
3312.67	0.0156551
3312.77	0.0203782
3312.86	0.0127046
3312.96	0.00366176
3313.06	0.0117505
3313.16	0.023135
3313.25	0.016229
3313.35	0.00984604
3313.45	0.0160518
3313.55	0.0198491
3313.65	0.0180022
3313.74	0.015113
3313.84	0.00841739
3313.94	0.00892018
3314.04	0.0146293
3314.13	0.014246
3314.23	0.0161425
3314.33	0.020702
3314.43	0.0214353
3314.52	0.0188441
3314.62	0.0147776
3314.72	0.0128879
3314.82	0.0155294
3314.91	0.0227364
3315.01	0.0294995
3315.11	0.0235807
3315.21	0.0154104
3315.31	0.019407
3315.4	0.0210226
3315.5	0.0171119
3315.6	0.0160095
3315.7	0.00697709
3315.79	-0.000730881
3315.89	0.00173339
3315.99	0.00549019
3316.09	0.0157734
3316.18	0.0234201
3316.28	0.0189367
3316.38	0.017589
3316.48	0.0197319
3316.57	0.0204548
3316.67	0.0205431
3316.77	0.015538
3316.87	0.0156925
3316.97	0.0216683
3317.06	0.0204015
3317.16	0.018987
3317.26	0.0297172
3317.36	0.0360333
3317.45	0.0298778
3317.55	0.0279543
3317.65	0.0261928
3317.75	0.0222054
3317.84	0.0231552
3317.94	0.0224317
3318.04	0.0185841
3318.14	0.0174375
3318.24	0.0188613
3318.33	0.0165129
3318.43	0.0109007
3318.53	0.00964064
3318.63	0.0113734
3318.72	0.0107603
3318.82	0.0114323
3318.92	0.017714
3319.02	0.0263221
3319.11	0.0317338
3319.21	0.0406657
3319.31	0.0675488
3319.41	0.101833
3319.5	0.132733
3319.6	0.160691
3319.7	0.192919
3319.8	0.236001
3319.9	0.281276
3319.99	0.331253
3320.09	0.378982
3320.19	0.411084
3320.29	0.420971
3320.38	0.411212
3320.48	0.390958
3320.58	0.352301
3320.68	0.285097
3320.77	0.200553
3320.87	0.117416
3320.97	0.0262467
3321.07	-0.0686893
3321.16	-0.152428
3321.26	-0.228265
3321.36	-0.287328
3321.46	-0.332264
3321.56	-0.355289
3321.65	-0.348802
3321.75	-0.334578
3321.85	-0.310705
3321.95	-0.270361
3322.04	-0.230969
3322.14	-0.196953
3322.24	-0.15433
3322.34	-0.116236
3322.43	-0.0937514
3322.53	-0.0705582
3322.63	-0.0463465
3322.73	-0.0238572
3322.82	-0.00492057
3322.92	-0.00235451
3323.02	-0.00632469
3323.12	-8.459e-05
3323.22	0.00811633
3323.31	0.0102918
3323.41	0.00936533
3323.51	0.0083714
3323.61	0.00461583
3323.7	0.0103838
3323.8	0.0182046
3323.9	0.00914827
3324	0.00330368
3324.09	0.00748601
3324.19	0.00889197
3324.29	0.00760925
3324.39	0.0133637
3324.49	0.0229522
3324.58	0.0241736
3324.68	0.013284
3324.78	0.00453244
3324.88	0.00568701
3324.97	0.00354771
3325.07	0.000593534
3325.17	0.0054767
3325.27	0.0171512
3325.36	0.02161
3325.46	0.0184075
3325.56	0.0181837
3325.66	0.017833
3325.75	0.0206615
3325.85	0.0218731
3325.95	0.0207896
3326.05	0.0209245
3326.15	0.021504
3326.24	0.0259714
3326.34	0.0189244
3326.44	0.00432336
3326.54	0.00686611
3326.63	0.0150321
3326.73	0.0150198
3326.83	0.0108565
3326.93	0.0106517
3327.02	0.0156925
3327.12	0.0157746
3327.22	0.0130062
3327.32	0.0162449
3327.41	0.0235973
3327.51	0.0217811
3327.61	0.0148359
3327.71	0.0168569
3327.81	0.0228719
3327.9	0.0166104
3328	0.0113268
3328.1	0.0236874
3328.2	0.0339614
3328.29	0.0308307
3328.39	0.0233851
3328.49	0.0262289
3328.59	0.0304113
3328.68	0.0169402
3328.78	0.00141026
3328.88	0.0045539
3328.98	0.0148279
3329.07	0.0150333
3329.17	0.00311973
3329.27	-0.00972832
3329.37	-0.00234777
3329.47	0.0192414
3329.56	0.0256385
3329.66	0.0153742
3329.76	0.0146127
3329.86	0.0212397
3329.95	0.011195
3330.05	0.00653746
3330.15	0.022035
3330.25	0.0252969
3330.34	0.0222778
3330.44	0.026419
3330.54	0.0292273
3330.64	0.0267446
3330.74	0.016145
3330.83	0.0121785
3330.93	0.0156201
3331.03	0.0173161
3331.13	0.0152657
3331.22	0.00962899
3331.32	0.010458
3331.42	0.01634
3331.52	0.0202795
3331.61	0.0220889
3331.71	0.0181426
3331.81	0.00765953
3331.91	3.19e-05
3332	0.00740569
3332.1	0.0196866
3332.2	0.0237726
3332.3	0.0271425
3332.4	0.0231938
3332.49	0.00975591
3332.59	0.00587586
3332.69	0.0099981
3332.79	0.0134465
3332.88	0.0161278
3332.98	0.0134404
3333.08	0.0119001
3333.18	0.0144889
3333.27	0.0151707
3333.37	0.0145778
3333.47	0.0112606
3333.57	0.00850936
3333.66	0.00884292
3333.76	0.00845786
3333.86	0.0126984
3333.96	0.0185099
3334.06	0.0128536
3334.15	0.00876505
3334.25	0.0134882
3334.35	0.0182064
3334.45	0.0253724
3334.54	0.0288011
3334.64	0.0268053
3334.74	0.0260346
3334.84	0.0267569
3334.93	0.0310863
3335.03	0.0376036
3335.13	0.0352043
3335.23	0.0249695
3335.32	0.0182555
3335.42	0.0154693
3335.52	0.0181684
3335.62	0.0201642
3335.72	0.014422
3335.81	0.00872765
3335.91	0.00390518
3336.01	0.00478567
3336.11	0.0144815
3336.2	0.0247917
3336.3	0.0345887
3336.4	0.0481713
3336.5	0.0691535
3336.59	0.0892533
3336.69	0.110616
3336.79	0.144976
3336.89	0.18744
3336.99	0.238471
3337.08	0.292601
3337.18	0.333261
3337.28	0.364309
3337.38	0.390694
3337.47	0.405452
3337.57	0.409567
3337.67	0.402748
3337.77	0.369978
3337.86	0.31157
3337.96	0.241386
3338.06	0.156554
3338.16	0.0615994
3338.25	-0.0311434
3338.35	-0.115941
3338.45	-0.193444
3338.55	-0.265057
3338.65	-0.322204
3338.74	-0.352686
3338.84	-0.358636
3338.94	-0.348373
3339.04	-0.320334
3339.13	-0.288331
3339.23	-0.263229
3339.33	-0.229443
3339.43	-0.185591
3339.52	-0.142799
3339.62	-0.105727
3339.72	-0.0756737
3339.82	-0.0479751
3339.91	-0.0325481
3340.01	-0.0298938
3340.11	-0.018933
3340.21	-0.00444783
3340.31	-0.00100741
3340.4	0.00323868
3340.5	0.0107829
3340.6	0.0104426
3340.7	0.006768
3340.79	0.000568394
3340.89	-0.00538105
3340.99	-0.00577408
3341.09	-0.00246366
3341.18	0.000383835
3341.28	-0.000270401
3341.38	0.00209883
3341.48	0.00385368
3341.57	-0.000659755
3341.67	-0.00203138
3341.77	0.00192224
3341.87	0.00695073
3341.97	0.0102697
3342.06	0.00939537
3342.16	0.0102569
3342.26	0.0131497
3342.36	0.0132074
3342.45	0.0149831
3342.55	0.0157317
3342.65	0.0118235
3342.75	0.0128579
3342.84	0.0210925
3342.94	0.024555
3343.04	0.0171285
3343.14	0.0127291
3343.24	0.0175062
3343.33	0.0181187
3343.43	0.00872642
3343.53	-0.00155067
3343.63	0.00162854
3343.72	0.0129707
3343.82	0.0134171
3343.92	0.00769325
3344.02	0.00779933
3344.11	0.00791706
3344.21	0.00906734
3344.31	0.00880184
3344.41	0.00569621
3344.5	0.0122656
3344.6	0.0175546
3344.7	0.014479
3344.8	0.0104285
3344.9	0.00715981
3344.99	0.00881656
3345.09	0.00836466
3345.19	0.00711689
3345.29	0.00977308
3345.38	0.0127555
3345.48	0.016538
3345.58	0.016576
3345.68	0.0144588
3345.77	0.0158261
3345.87	0.0182082
3345.97	0.0191997
3346.07	0.021019
3346.16	0.0220221
3346.26	0.013414
3346.36	0.00118707
3346.46	0.00359738
3346.56	0.00893489
3346.65	0.00376477
3346.75	1.353e-05
3346.85	0.00605736
3346.95	0.013845
3347.04	0.016912
3347.14	0.0171346
3347.24	0.0157385
3347.34	0.0115089
3347.43	0.00390089
3347.53	0.00131399
3347.63	0.00541968
3347.73	0.014338
3347.82	0.0223434
3347.92	0.0184051
3348.02	0.00558707
3348.12	0.00194493
3348.22	0.00823774
3348.31	0.0117094
3348.41	0.0153632
3348.51	0.0210962
3348.61	0.0185725
3348.7	0.0130608
3348.8	0.0164779
3348.9	0.0171984
3349	0.0156453
3349.09	0.0220049
3349.19	0.0229725
3349.29	0.0197534
3349.39	0.0203187
3349.49	0.0160843
3349.58	0.0126144
3349.68	0.00801455
3349.78	0.00360474
3349.88	0.00899314
3349.97	0.00948305
3350.07	0.00405847
3350.17	0.00760864
3350.27	0.013005
3350.36	0.0129314
3350.46	0.0105254
3350.56	0.00714325
3350.66	0.00671834
3350.75	0.0116837
3350.85	0.017264
3350.95	0.0202844
3351.05	0.0180776
3351.15	0.0114065
3351.24	0.0146624
3351.34	0.0238186
3351.44	0.0246911
3351.54	0.0206805
3351.63	0.0178925
3351.73	0.0120252
3351.83	0.0107921
3351.93	0.0195707
3352.02	0.0220037
3352.12	0.0174081
3352.22	0.0175393
3352.32	0.0288649
3352.41	0.0392934
3352.51	0.0330815
3352.61	0.0210318
3352.71	0.0111465
3352.81	0.00418172
3352.9	0.00719537
3353	0.0151891
3353.1	0.0192807
3353.2	0.018318
3353.29	0.0213666
3353.39	0.0221435
3353.49	0.0178649
3353.59	0.0341031
3353.68	0.0531176
3353.78	0.0635903
3353.88	0.0870717
3353.98	0.109511
3354.07	0.134727
3354.17	0.171406
3354.27	0.207089
3354.37	0.249622
3354.47	0.294502
3354.56	0.330391
3354.66	0.362564
3354.76	0.386229
3354.86	0.395197
3354.95	0.386014
3355.05	0.359446
3355.15	0.312848
3355.25	0.245163
3355.34	0.173458
3355.44	0.0957049
3355.54	0.00149058
3355.64	-0.0930628
3355.74	-0.173464
3355.83	-0.236021
3355.93	-0.281669
3356.03	-0.316228
3356.13	-0.341013
3356.22	-0.351131
3356.32	-0.340002
3356.42	-0.312903
3356.52	-0.27787
3356.61	-0.245762
3356.71	-0.20968
3356.81	-0.157404
3356.91	-0.110693
3357	-0.0792239
3357.1	-0.0562889
3357.2	-0.0437504
3357.3	-0.0324776
3357.4	-0.0183579
3357.49	-0.00901951
3357.59	-0.00195842
3357.69	0.00645591
3357.79	0.0124047
3357.88	0.00495429
3357.98	-0.00443127
3358.08	0.00165
3358.18	0.0115531
3358.27	0.0116346
3358.37	0.00650128
3358.47	-0.00161934
3358.57	-0.0156471
3358.66	-0.0119234
3358.76	0.00764482
3358.86	0.0103586
3358.96	0.00143478
3359.06	0.000852286
3359.15	0.0046655
3359.25	0.00605123
3359.35	0.0020786
3359.45	-0.00309153
3359.54	0.00789376
3359.64	0.0186785
3359.74	0.0180868
3359.84	0.0198687
3359.93	0.013571
3360.03	0.00341037
3360.13	-0.000500948
3360.23	-0.00022932
3360.32	0.00404927
3360.42	0.00985463
3360.52	0.0157103
3360.62	0.0133312
3360.72	0.00571215
3360.81	0.00628729
3360.91	0.00841555
3361.01	0.00502664
3361.11	0.00593841
3361.2	0.00814822
3361.3	0.0127708
3361.4	0.0217523
3361.5	0.0220123
3361.59	0.0185179
3361.69	0.00838367
3361.79	-0.0026801
3361.89	0.00244342
3361.99	0.00950268
3362.08	0.0118149
3362.18	0.0118878
3362.28	0.0131485
3362.38	0.0214218
3362.47	0.0220613
3362.57	0.016107
3362.67	0.00897168
3362.77	-0.00173462
3362.86	0.00256851
3362.96	0.011374
3363.06	0.00932977
3363.16	0.0149303
3363.25	0.0224047
3363.35	0.0187889
3363.45	0.0103494
3363.55	0.00556622
3363.65	0.011669
3363.74	0.0162259
3363.84	0.0151872
3363.94	0.0144594
3364.04	0.0106499
3364.13	0.0115383
3364.23	0.0091728
3364.33	-0.00112759
3364.43	0.00604939
3364.52	0.0173271
3364.62	0.0206357
3364.72	0.0255882
3364.82	0.0194756
3364.91	0.0124329
3365.01	0.00645775
3365.11	0.000759699
3365.21	0.00693785
3365.31	0.00997297
3365.4	0.0051922
3365.5	0.00177692
3365.6	-0.0018413
3365.7	-0.00283829
3365.79	0.00748969
3365.89	0.0154742
3365.99	0.00872397
3366.09	0.00439632
3366.18	0.00870373
3366.28	0.0168121
3366.38	0.0187711
3366.48	0.00847809
3366.57	0.00290758
3366.67	0.00914888
3366.77	0.017386
3366.87	0.0144637
3366.97	0.00378684
3367.06	-0.00154331
3367.16	-0.00499231
3367.26	0.000239744
3367.36	0.0117763
3367.45	0.0117885
3367.55	0.00899744
3367.65	0.0138671
3367.75	0.0170114
3367.84	0.0149536
3367.94	0.0179691
3368.04	0.0257948
3368.14	0.026736
3368.24	0.0186975
3368.33	0.00860256
3368.43	0.000969398
3368.53	-0.00124041
3368.63	0.00613462
3368.72	0.0149959
3368.82	0.015709
3368.92	0.00932609
3369.02	0.00268746
3369.11	0.00482308
3369.21	0.0060034
3369.31	0.00397202
3369.41	0.0055374
3369.5	0.00556683
3369.6	0.0100968
3369.7	0.0186522
3369.8	0.0202599
3369.9	0.0120755
3369.99	0.00146299
3370.09	0.00245875
3370.19	0.010886
3370.29	0.0158838
3370.38	0.0184983
3370.48	0.0202194
3370.58	0.020296
3370.68	0.020889
3370.77	0.0212004
3370.87	0.0118787
3370.97	0.0028432
3371.07	0.00599543
3371.16	0.0122245
3371.26	0.0149481
3371.36	0.0142025
3371.46	0.0157329
3371.56	0.0131969
3371.65	0.00455574
3371.75	0.00310992
3371.85	0.00703841
3371.95	0.0114697
3372.04	0.0142871
3372.14	0.0142068
3372.24	0.0117677
3372.34	0.0132441
3372.43	0.0197681
3372.53	0.0185455
3372.63	0.0136108
3372.73	0.0143533
3372.82	0.014766
3372.92	0.013165
3373.02	0.0136985
3373.12	0.0123422
3373.22	0.0122864
3373.31	0.0153007
3373.41	0.0100533
3373.51	0.00129008
3373.61	-0.00043718
3373.7	0.00764298
3373.8	0.0148733
3373.9	0.0188809
3374	0.0276846
3374.09	0.0232557
3374.19	0.0124992
3374.29	0.0104304
3374.39	0.00455635
3374.49	0.00106076
3374.58	0.00692129
3374.68	0.0136537
3374.78	0.0120405
3374.88	0.00567414
3374.97	0.00548038
3375.07	0.00919303
3375.17	0.00783612
3375.27	0.00167269
3375.36	0.000524248
3375.46	0.00671343
3375.56	0.0123122
3375.66	0.0147568
3375.75	0.0147593
3375.85	0.0128983
3375.95	0.00926845
3376.05	0.00552637
3376.15	0.0113477
3376.24	0.0152344
3376.34	0.0100858
3376.44	0.00895145
3376.54	0.0166698
3376.63	0.0222771
3376.73	0.0145318
3376.83	0.00996254
3376.93	0.0087068
3377.02	0.00173584
3377.12	0.000218283
3377.22	0.00253601
3377.32	0.00542213
3377.41	0.0142381
3377.51	0.0195744
3377.61	0.0167097
3377.71	0.0153362
3377.81	0.0180347
3377.9	0.0167011
3378	0.00934448
3378.1	0.0030345
3378.2	-0.000903791
3378.29	0.00116683
3378.39	0.00595128
3378.49	0.00691332
3378.59	0.00282848
3378.68	0.00193634
3378.78	0.00905385
3378.88	0.0137739
3378.98	0.0136599
3379.07	0.00575875
3379.17	0.00159911
3379.27	0.00788027
3379.37	0.0122766
3379.47	0.0167943
3379.56	0.0189287
3379.66	0.0177747
3379.76	0.0141651
3379.86	0.00390334
3379.95	-0.00037893
3380.05	0.00231159
3380.15	0.00387514
3380.25	0.0103948
3380.34	0.0102783
3380.44	0.00390518
3380.54	0.00691761
3380.64	0.00989264
3380.74	0.0111533
3380.83	0.0168305
3380.93	0.016069
3381.03	0.0114672
3381.13	0.00856026
3381.22	0.000684894
3381.32	-0.00278556
3381.42	0.00465814
3381.52	0.0155159
3381.61	0.0151455
3381.71	0.00891589
3381.81	0.00754426
3381.91	0.00492302
3382	0.00493712
3382.1	0.00953456
3382.2	0.0203837
3382.3	0.0270095
3382.4	0.0210159
3382.49	0.011317
3382.59	0.00273958
3382.69	0.00829353
3382.79	0.015346
3382.88	0.00918384
3382.98	0.00849588
3383.08	0.0122404
3383.18	0.0164933
3383.27	0.0181377
3383.37	0.0123704
3383.47	0.0105941
3383.57	0.0135084
3383.66	0.0170059
3383.76	0.0193064
3383.86	0.0164528
3383.96	0.0138512
3384.06	0.0097553
3384.15	0.00250412
3384.25	0.00296215
3384.35	0.00849281
3384.45	0.0137758
3384.54	0.0110558
3384.64	0.00665396
3384.74	0.0123042
3384.84	0.0196498
3384.93	0.0228725
3385.03	0.0158556
3385.13	0.0112821
3385.23	0.0191844
3385.32	0.0174363
3385.42	0.0122423
3385.52	0.0183769
3385.62	0.0198441
3385.72	0.016194
3385.81	0.0110736
3385.91	0.00769448
3386.01	0.0113703
3386.11	0.00897414
3386.2	0.00148629
3386.3	0.00445702
3386.4	0.0145207
3386.5	0.0171708
3386.59	0.0149095
3386.69	0.0155079
3386.79	0.0102667
3386.89	0.00583723
3386.99	0.0123391
3387.08	0.0140351
3387.18	0.0101563
3387.28	0.0101312
3387.38	0.0109503
3387.47	0.0130663
3387.57	0.0155686
3387.67	0.0160407
3387.77	0.020995
3387.86	0.0264877
3387.96	0.0208626
3388.06	0.0171205
3388.16	0.0217492
3388.25	0.0213427
3388.35	0.0192253

## Sheet: S25f
SPIND2
3288.45	0.0155529
3288.55	0.0119302
3288.65	0.00917648
3288.74	0.00783244
3288.84	0.00612726
3288.94	0.000213991
3289.04	0.000924024
3289.13	0.0123428
3289.23	0.0218982
3289.33	0.0221539
3289.43	0.0187632
3289.52	0.0186546
3289.62	0.0156385
3289.72	0.0103077
3289.82	0.00534549
3289.91	0.00743634
3290.01	0.0129983
3290.11	0.00884599
3290.21	0.0150646
3290.31	0.027619
3290.4	0.0226273
3290.5	0.0183744
3290.6	0.0210557
3290.7	0.0209613
3290.79	0.0166668
3290.89	0.0150064
3290.99	0.0181341
3291.09	0.0115641
3291.18	0.00918813
3291.28	0.0192108
3291.38	0.0225666
3291.48	0.0184155
3291.57	0.020163
3291.67	0.025785
3291.77	0.0180826
3291.87	0.00772453
3291.97	0.0057655
3292.06	0.00770368
3292.16	0.0193929
3292.26	0.0274724
3292.36	0.0222171
3292.45	0.0136065
3292.55	0.0147378
3292.65	0.0184621
3292.75	0.0133852
3292.84	0.0134385
3292.94	0.0121313
3293.04	0.0092102
3293.14	0.016722
3293.24	0.0184351
3293.33	0.0175902
3293.43	0.0186601
3293.53	0.012509
3293.63	0.0153362
3293.72	0.0231521
3293.82	0.0242889
3293.92	0.026262
3294.02	0.0230411
3294.11	0.0155772
3294.21	0.0183671
3294.31	0.0296436
3294.41	0.0274215
3294.5	0.0144404
3294.6	0.011542
3294.7	0.00768835
3294.8	0.00134526
3294.9	0.0080961
3294.99	0.0189882
3295.09	0.0199472
3295.19	0.0137984
3295.29	0.00845295
3295.38	0.00789744
3295.48	0.00898763
3295.58	0.00875892
3295.68	0.00805931
3295.77	0.00370591
3295.87	0.00481143
3295.97	0.0158476
3296.07	0.0179403
3296.16	0.0100637
3296.26	0.00823161
3296.36	0.0137929
3296.46	0.0140713
3296.56	0.00700714
3296.65	0.00311605
3296.75	0.00904281
3296.85	0.0210324
3296.95	0.0230491
3297.04	0.0139922
3297.14	0.00679927
3297.24	0.00789314
3297.34	0.0138064
3297.43	0.0165307
3297.53	0.0146072
3297.63	0.0111999
3297.73	0.0120062
3297.82	0.0137181
3297.92	0.00961734
3298.02	0.00847625
3298.12	0.0175148
3298.22	0.0218246
3298.31	0.0149935
3298.41	0.0105254
3298.51	0.0110423
3298.61	0.0156171
3298.7	0.0190103
3298.8	0.0144962
3298.9	0.0118437
3299	0.0143687
3299.09	0.0207099
3299.19	0.028153
3299.29	0.02611
3299.39	0.0184216
3299.49	0.0164847
3299.58	0.0161051
3299.68	0.0143889
3299.78	0.0123827
3299.88	0.0141418
3299.97	0.022119
3300.07	0.0225132
3300.17	0.0194793
3300.27	0.0150775
3300.36	0.00721499
3300.46	0.0100036
3300.56	0.0202911
3300.66	0.0205953
3300.75	0.0153779
3300.85	0.0171236
3300.95	0.0196007
3301.05	0.0148414
3301.15	0.0124759
3301.24	0.0179477
3301.34	0.0176944
3301.44	0.0116524
3301.54	0.00858969
3301.63	0.0134299
3301.73	0.020182
3301.83	0.020155
3301.93	0.0167925
3302.02	0.0182297
3302.12	0.0182481
3302.22	0.0105224
3302.32	0.0112085
3302.41	0.0206314
3302.51	0.0182058
3302.61	0.00492915
3302.71	0.00276656
3302.81	0.00852285
3302.9	0.00772207
3303	0.0100502
3303.1	0.0150413
3303.2	0.0171916
3303.29	0.0221484
3303.39	0.0189232
3303.49	0.00761232
3303.59	0.0124054
3303.68	0.0247469
3303.78	0.025522
3303.88	0.0225874
3303.98	0.0174412
3304.07	0.0112753
3304.17	0.00870251
3304.27	0.0112115
3304.37	0.0148592
3304.47	0.0151137
3304.56	0.0128425
3304.66	0.0123066
3304.76	0.0126488
3304.86	0.00837508
3304.95	0.00858417
3305.05	0.0141406
3305.15	0.0123575
3305.25	0.00930033
3305.34	0.0141577
3305.44	0.0151394
3305.54	0.0114182
3305.64	0.0146636
3305.74	0.0228241
3305.83	0.0250038
3305.93	0.0193659
3306.03	0.016229
3306.13	0.0216088
3306.22	0.0274381
3306.32	0.0252657
3306.42	0.0169268
3306.52	0.00709482
3306.61	0.00210864
3306.71	0.00914766
3306.81	0.0113078
3306.91	0.00279353
3307	0.00715
3307.1	0.0157802
3307.2	0.0208749
3307.3	0.0267783
3307.4	0.0236034
3307.49	0.0187429
3307.59	0.020808
3307.69	0.0219093
3307.79	0.0192114
3307.88	0.0128566
3307.98	0.00620942
3308.08	0.00747559
3308.18	0.0146734
3308.27	0.0176
3308.37	0.00993127
3308.47	0.00444292
3308.57	0.00587341
3308.66	0.00372124
3308.76	0.00442453
3308.86	0.0115837
3308.96	0.0138144
3309.06	0.0110362
3309.15	0.0113182
3309.25	0.0138377
3309.35	0.0131197
3309.45	0.0126604
3309.54	0.017085
3309.64	0.012073
3309.74	0.00763255
3309.84	0.0195695
3309.93	0.0250247
3310.03	0.0229743
3310.13	0.0236157
3310.23	0.0233122
3310.32	0.0252804
3310.42	0.0209282
3310.52	0.0147022
3310.62	0.018207
3310.72	0.0135912
3310.81	0.00559136
3310.91	0.0115022
3311.01	0.0146336
3311.11	0.0126868
3311.2	0.0134514
3311.3	0.0179869
3311.4	0.0212894
3311.5	0.0155974
3311.59	0.00945608
3311.69	0.00778155
3311.79	0.0145134
3311.89	0.0226352
3311.99	0.0191697
3312.08	0.014796
3312.18	0.0156054
3312.28	0.0183462
3312.38	0.0212397
3312.47	0.016248
3312.57	0.0110325
3312.67	0.0105775
3312.77	0.0128094
3312.86	0.0143901
3312.96	0.00848729
3313.06	0.00767854
3313.16	0.0121969
3313.25	0.0154625
3313.35	0.0231086
3313.45	0.0228038
3313.55	0.0161897
3313.65	0.0202893
3313.74	0.0276833
3313.84	0.0262952
3313.94	0.0205125
3314.04	0.0179109
3314.13	0.0115512
3314.23	0.00869515
3314.33	0.0125709
3314.43	0.0157722
3314.52	0.0232968
3314.62	0.0250891
3314.72	0.0224807
3314.82	0.0248273
3314.91	0.0222115
3315.01	0.0180402
3315.11	0.0181813
3315.21	0.0156477
3315.31	0.0161303
3315.4	0.0212428
3315.5	0.0220343
3315.6	0.0213868
3315.7	0.0210514
3315.79	0.0170617
3315.89	0.0128174
3315.99	0.00964861
3316.09	0.0123919
3316.18	0.0197742
3316.28	0.0214163
3316.38	0.0168894
3316.48	0.00964064
3316.57	0.0110871
3316.67	0.0246464
3316.77	0.0295761
3316.87	0.0189324
3316.97	0.015091
3317.06	0.0200085
3317.16	0.0196492
3317.26	0.0187061
3317.36	0.0230975
3317.45	0.0248236
3317.55	0.0148708
3317.65	0.00844314
3317.75	0.018822
3317.84	0.0297411
3317.94	0.0310496
3318.04	0.0290734
3318.14	0.0222066
3318.24	0.0149211
3318.33	0.0129866
3318.43	0.0100987
3318.53	0.011141
3318.63	0.0123998
3318.72	0.0120166
3318.82	0.0212164
3318.92	0.0322244
3319.02	0.0378593
3319.11	0.0457303
3319.21	0.0532169
3319.31	0.0654132
3319.41	0.0923565
3319.5	0.122815
3319.6	0.154217
3319.7	0.196238
3319.8	0.250224
3319.9	0.304232
3319.99	0.351605
3320.09	0.391846
3320.19	0.413418
3320.29	0.412613
3320.38	0.403368
3320.48	0.380425
3320.58	0.332867
3320.68	0.27335
3320.77	0.205585
3320.87	0.122096
3320.97	0.0233177
3321.07	-0.0786518
3321.16	-0.167426
3321.26	-0.237008
3321.36	-0.292767
3321.46	-0.334897
3321.56	-0.357555
3321.65	-0.36036
3321.75	-0.349763
3321.85	-0.329704
3321.95	-0.291317
3322.04	-0.242197
3322.14	-0.197855
3322.24	-0.160093
3322.34	-0.128564
3322.43	-0.101626
3322.53	-0.0795403
3322.63	-0.0533494
3322.73	-0.0260505
3322.82	-0.0114574
3322.92	-0.0036869
3323.02	0.00553004
3323.12	0.0127972
3323.22	0.0130682
3323.31	0.00558891
3323.41	0.000706354
3323.51	0.00140596
3323.61	0.00253478
3323.7	0.007001
3323.8	0.00739404
3323.9	0.00630262
3324	0.00654727
3324.09	0.00027408
3324.19	-0.000989019
3324.29	0.00162057
3324.39	-0.00607575
3324.49	-0.00998216
3324.58	0.00101845
3324.68	0.00747681
3324.78	0.00679744
3324.88	0.0141142
3324.97	0.0236212
3325.07	0.0231644
3325.17	0.0147231
3325.27	0.00723523
3325.36	0.00986566
3325.46	0.0208209
3325.56	0.0183689
3325.66	0.00909554
3325.75	0.0116499
3325.85	0.014086
3325.95	0.0164074
3326.05	0.0209074
3326.15	0.0206339
3326.24	0.0131988
3326.34	0.00605123
3326.44	0.00924147
3326.54	0.0123477
3326.63	0.0129989
3326.73	0.0167925
3326.83	0.0186583
3326.93	0.0159715
3327.02	0.0135703
3327.12	0.0105751
3327.22	0.00772637
3327.32	0.0119105
3327.41	0.0200949
3327.51	0.0285111
3327.61	0.0286803
3327.71	0.023791
3327.81	0.0203702
3327.9	0.019388
3328	0.0270119
3328.1	0.0266244
3328.2	0.0136304
3328.29	0.00991226
3328.39	0.0154681
3328.49	0.0154987
3328.59	0.0136721
3328.68	0.0182512
3328.78	0.0217866
3328.88	0.0186344
3328.98	0.0134784
3329.07	0.0124127
3329.17	0.0175914
3329.27	0.0203659
3329.37	0.0154049
3329.47	0.012192
3329.56	0.00983684
3329.66	0.0042602
3329.76	0.00559994
3329.86	0.0126647
3329.95	0.0150805
3330.05	0.0118627
3330.15	0.00657363
3330.25	0.00688144
3330.34	0.0136783
3330.44	0.023856
3330.54	0.0276073
3330.64	0.0183628
3330.74	0.0119001
3330.83	0.00611561
3330.93	-0.000442698
3331.03	0.00519649
3331.13	0.0146213
3331.22	0.017272
3331.32	0.0121999
3331.42	0.00790541
3331.52	0.011561
3331.61	0.0170433
3331.71	0.0209227
3331.81	0.0208577
3331.91	0.0151609
3332	0.0149604
3332.1	0.0191255
3332.2	0.0149794
3332.3	0.0118799
3332.4	0.0198006
3332.49	0.0288477
3332.59	0.0295136
3332.69	0.0230197
3332.79	0.014904
3332.88	0.0115445
3332.98	0.0119026
3333.08	0.00580842
3333.18	0.00311544
3333.27	0.0165258
3333.37	0.0216462
3333.47	0.0161395
3333.57	0.0179759
3333.66	0.0179244
3333.76	0.0175988
3333.86	0.0224335
3333.96	0.025124
3334.06	0.0204628
3334.15	0.0168434
3334.25	0.0207007
3334.35	0.0228394
3334.45	0.0278507
3334.54	0.0324108
3334.64	0.0265692
3334.74	0.0231325
3334.84	0.0212115
3334.93	0.0215463
3335.03	0.023203
3335.13	0.0175479
3335.23	0.0199999
3335.32	0.0272216
3335.42	0.0272063
3335.52	0.0248775
3335.62	0.0243649
3335.72	0.0218933
3335.81	0.0121331
3335.91	0.00877486
3336.01	0.0143104
3336.11	0.0182015
3336.2	0.0294566
3336.3	0.0425983
3336.4	0.0482044
3336.5	0.0598022
3336.59	0.0837398
3336.69	0.115325
3336.79	0.152302
3336.89	0.189748
3336.99	0.232134
3337.08	0.286407
3337.18	0.331879
3337.28	0.362869
3337.38	0.389017
3337.47	0.40186
3337.57	0.400532
3337.67	0.386677
3337.77	0.358002
3337.86	0.306928
3337.96	0.232042
3338.06	0.147892
3338.16	0.0550969
3338.25	-0.0395093
3338.35	-0.118557
3338.45	-0.19215
3338.55	-0.26292
3338.65	-0.310766
3338.74	-0.340977
3338.84	-0.353015
3338.94	-0.339362
3339.04	-0.321566
3339.13	-0.304886
3339.23	-0.271728
3339.33	-0.220976
3339.43	-0.177436
3339.52	-0.145686
3339.62	-0.107197
3339.72	-0.0691394
3339.82	-0.0436579
3339.91	-0.0300808
3340.01	-0.0175142
3340.11	-0.00344409
3340.21	-0.00202035
3340.31	-0.0043393
3340.4	0.00108161
3340.5	0.00489666
3340.6	0.00456065
3340.7	0.00457598
3340.79	0.00314119
3340.89	0.000453122
3340.99	0.0015476
3341.09	0.00316756
3341.18	0.000656689
3341.28	0.00224415
3341.38	0.0030995
3341.48	-0.00271076
3341.57	-0.000659142
3341.67	0.00577715
3341.77	0.00841678
3341.87	0.00842843
3341.97	0.00947018
3342.06	0.0117615
3342.16	0.00122324
3342.26	-0.0103157
3342.36	0.00128149
3342.45	0.015262
3342.55	0.0151719
3342.65	0.0167281
3342.75	0.0151554
3342.84	0.00476789
3342.94	0.00188423
3343.04	0.0091121
3343.14	0.0152516
3343.24	0.0161346
3343.33	0.0128505
3343.43	0.0155275
3343.53	0.0203126
3343.63	0.0165779
3343.72	0.0146103
3343.82	0.01391
3343.92	0.0121527
3344.02	0.0144674
3344.11	0.0195118
3344.21	0.0251596
3344.31	0.0261492
3344.41	0.0215855
3344.5	0.0130768
3344.6	0.00960262
3344.7	0.019464
3344.8	0.0246084
3344.9	0.0191366
3344.99	0.0180255
3345.09	0.0136997
3345.19	0.0106241
3345.29	0.0141062
3345.38	0.0145722
3345.48	0.0134992
3345.58	0.0096296
3345.68	0.00979454
3345.77	0.014533
3345.87	0.0199343
3345.97	0.0248027
3346.07	0.0205554
3346.16	0.0122901
3346.26	0.00880123
3346.36	0.00933528
3346.46	0.00668829
3346.56	0.00861728
3346.65	0.0251216
3346.75	0.0267802
3346.85	0.0147801
3346.95	0.0166588
3347.04	0.0218375
3347.14	0.0238928
3347.24	0.0238321
3347.34	0.0184615
3347.43	0.0145912
3347.53	0.0137991
3347.63	0.0104046
3347.73	0.000179042
3347.82	-0.00391867
3347.92	0.00950942
3348.02	0.0199098
3348.12	0.0125979
3348.22	0.00410323
3348.31	0.0109969
3348.41	0.0203708
3348.51	0.0169482
3348.61	0.00661656
3348.7	0.00634309
3348.8	0.0126635
3348.9	0.00965903
3349	0.0088
3349.09	0.0130651
3349.19	0.014652
3349.29	0.0186816
3349.39	0.023444
3349.49	0.0234783
3349.58	0.0169452
3349.68	0.00879571
3349.78	0.00666009
3349.88	0.00946343
3349.97	0.0155741
3350.07	0.0196761
3350.17	0.0160567
3350.27	0.0136764
3350.36	0.0118363
3350.46	0.00525719
3350.56	0.00757001
3350.66	0.0125176
3350.75	0.00995518
3350.85	0.0171831
3350.95	0.0289054
3351.05	0.0266189
3351.15	0.0188404
3351.24	0.0148377
3351.34	0.0106517
3351.44	0.0132129
3351.54	0.0227861
3351.63	0.0272977
3351.73	0.0267004
3351.83	0.0246868
3351.93	0.0255244
3352.02	0.0246875
3352.12	0.0225101
3352.22	0.0251344
3352.32	0.0211042
3352.41	0.0155656
3352.51	0.0222679
3352.61	0.0285037
3352.71	0.026091
3352.81	0.0255667
3352.9	0.0225899
3353	0.0155858
3353.1	0.0179863
3353.2	0.0167643
3353.29	0.00592982
3353.39	0.0082126
3353.49	0.0247316
3353.59	0.0352159
3353.68	0.0398263
3353.78	0.0532182
3353.88	0.0713608
3353.98	0.0922436
3354.07	0.130708
3354.17	0.17825
3354.27	0.214578
3354.37	0.246789
3354.47	0.285063
3354.56	0.326446
3354.66	0.362657
3354.76	0.388284
3354.86	0.39935
3354.95	0.392884
3355.05	0.367661
3355.15	0.322293
3355.25	0.261752
3355.34	0.183217
3355.44	0.0894685
3355.54	-0.00277882
3355.64	-0.0943615
3355.74	-0.183495
3355.83	-0.251443
3355.93	-0.295693
3356.03	-0.323478
3356.13	-0.341302
3356.22	-0.349557
3356.32	-0.341175
3356.42	-0.314864
3356.52	-0.278851
3356.61	-0.238021
3356.71	-0.193658
3356.81	-0.153338
3356.91	-0.117357
3357	-0.0870171
3357.1	-0.064247
3357.2	-0.0426529
3357.3	-0.0239321
3357.4	-0.0148218
3357.49	-0.00904771
3357.59	0.000915441
3357.69	0.00732904
3357.79	0.00353606
3357.88	0.00429454
3357.98	0.0065301
3358.08	0.00104052
3358.18	0.00133545
3358.27	0.0045864
3358.37	0.00690229
3358.47	0.00335641
3358.57	-0.00379849
3358.66	-0.00425468
3358.76	-0.00248512
3358.86	-0.00149855
3358.96	-0.00509225
3359.06	-0.00823651
3359.15	-0.00291003
3359.25	0.00325953
3359.35	0.00616773
3359.45	0.00744799
3359.54	0.0040689
3359.64	0.00682687
3359.74	0.0113569
3359.84	0.00253478
3359.93	-0.00203997
3360.03	0.00397508
3360.13	0.0111662
3360.23	0.0189588
3360.32	0.026465
3360.42	0.0262075
3360.52	0.0152099
3360.62	0.00463361
3360.72	0.00408116
3360.81	0.0101275
3360.91	0.00927029
3361.01	0.00648227
3361.11	0.00771778
3361.2	0.00948305
3361.3	0.0130988
3361.4	0.0159659
3361.5	0.0165895
3361.59	0.014189
3361.69	0.010946
3361.79	0.0148813
3361.89	0.0192991
3361.99	0.0165944
3362.08	0.0177288
3362.18	0.0166557
3362.28	0.00797531
3362.38	0.00198601
3362.47	0.00285056
3362.57	0.00928623
3362.67	0.0182616
3362.77	0.0247316
3362.86	0.0266446
3362.96	0.0210747
3363.06	0.00172297
3363.16	-0.00869638
3363.25	0.00652152
3363.35	0.0203224
3363.45	0.0212575
3363.55	0.020152
3363.65	0.0181813
3363.74	0.0171518
3363.84	0.0190354
3363.94	0.0205628
3364.04	0.0200293
3364.13	0.0155741
3364.23	0.0116297
3364.33	0.0110564
3364.43	0.00744922
3364.52	0.00812492
3364.62	0.0184241
3364.72	0.0188846
3364.82	0.00897965
3364.91	0.00672018
3365.01	0.0114415
3365.11	0.0139671
3365.21	0.0141676
3365.31	0.019288
3365.4	0.0227376
3365.5	0.0196216
3365.6	0.011046
3365.7	0.00780975
3365.79	0.0156177
3365.89	0.0154589
3365.99	0.00998768
3366.09	0.00621984
3366.18	0.00364153
3366.28	0.00503645
3366.38	0.00890301
3366.48	0.0119577
3366.57	0.00888707
3366.67	0.0113624
3366.77	0.0190078
3366.87	0.0187435
3366.97	0.0162002
3367.06	0.0157618
3367.16	0.00941377
3367.26	0.00733027
3367.36	0.0145802
3367.45	0.0166306
3367.55	0.0196044
3367.65	0.0179072
3367.75	0.00995273
3367.84	0.0129596
3367.94	0.0182315
3368.04	0.0121233
3368.14	0.00841003
3368.24	0.0171671
3368.33	0.0221398
3368.43	0.0154043
3368.53	0.0106168
3368.63	0.0144839
3368.72	0.0149144
3368.82	0.0127604
3368.92	0.0145974
3369.02	0.0108878
3369.11	0.00741304
3369.21	0.010683
3369.31	0.0108761
3369.41	0.0134955
3369.5	0.015541
3369.6	0.00995641
3369.7	0.00551349
3369.8	0.00609783
3369.9	0.00959955
3369.99	0.014319
3370.09	0.0221122
3370.19	0.0259512
3370.29	0.0168495
3370.38	0.00787904
3370.48	0.013628
3370.58	0.0140425
3370.68	0.00612051
3370.77	0.00998216
3370.87	0.0133263
3370.97	0.0108669
3371.07	0.0161959
3371.16	0.0226892
3371.26	0.0156269
3371.36	0.00442207
3371.46	0.0021068
3371.56	0.0011092
3371.65	0.000190078
3371.75	0.00629526
3371.85	0.0158482
3371.95	0.0187748
3372.04	0.0139965
3372.14	0.0125163
3372.24	0.0154227
3372.34	0.0168244
3372.43	0.0164687
3372.53	0.0156526
3372.63	0.0187178
3372.73	0.0247371
3372.82	0.0217615
3372.92	0.0167287
3373.02	0.0185099
3373.12	0.0130283
3373.22	0.00703043
3373.31	0.00657486
3373.41	0.00604939
3373.51	0.00642341
3373.61	0.00672815
3373.7	0.00968601
3373.8	0.00952782
3373.9	0.00394627
3374	0.00600463
3374.09	0.0142068
3374.19	0.0217271
3374.29	0.0240872
3374.39	0.00885334
3374.49	-0.00510881
3374.58	0.00298913
3374.68	0.0127751
3374.78	0.00986873
3374.88	0.0119173
3374.97	0.0179035
3375.07	0.0107541
3375.17	0.00438651
3375.27	0.00777787
3375.36	0.0116352
3375.46	0.00939967
3375.56	0.00748785
3375.66	0.0116561
3375.75	0.0158163
3375.85	0.016278
3375.95	0.0146599
3376.05	0.0209717
3376.15	0.0249321
3376.24	0.0155931
3376.34	0.0101385
3376.44	0.0201575
3376.54	0.0250989
3376.63	0.0101925
3376.73	0.00334476
3376.83	0.00960753
3376.93	0.0145256
3377.02	0.0191519
3377.12	0.017424
3377.22	0.0107547
3377.32	0.00777174
3377.41	0.00918077
3377.51	0.0113593
3377.61	0.00837999
3377.71	0.00676065
3377.81	0.013013
3377.9	0.0127089
3378	0.0129584
3378.1	0.0190207
3378.2	0.0150818
3378.29	0.00969705
3378.39	0.0101992
3378.49	0.0130277
3378.59	0.0167373
3378.68	0.0152902
3378.78	0.0105266
3378.88	0.00817336
3378.98	0.00778768
3379.07	0.00540741
3379.17	0.00132135
3379.27	-0.000118952
3379.37	0.0012772
3379.47	0.00575753
3379.56	0.0112355
3379.66	0.0158065
3379.76	0.0128327
3379.86	0.00629097
3379.95	0.01158
3380.05	0.0114219
3380.15	0.00103562
3380.25	-0.000258752
3380.34	0.00366421
3380.44	0.00575875
3380.54	0.00747068
3380.64	0.00865652
3380.74	0.0109982
3380.83	0.0165558
3380.93	0.0136776
3381.03	0.00904465
3381.13	0.0129118
3381.22	0.017982
3381.32	0.0193665
3381.42	0.0145906
3381.52	0.0124556
3381.61	0.012035
3381.71	0.00844682
3381.81	0.00233489
3381.91	3.245e-05
3382	0.00784654
3382.1	0.0161861
3382.2	0.0194542
3382.3	0.0183174
3382.4	0.0168176
3382.49	0.0133876
3382.59	0.00740814
3382.69	0.00433623
3382.79	0.00764052
3382.88	0.0233931
3382.98	0.0305928
3383.08	0.0229522
3383.18	0.0156821
3383.27	0.00991288
3383.37	0.0102219
3383.47	0.0118535
3383.57	0.00913356
3383.66	0.00349866
3383.76	0.00602486
3383.86	0.0128346
3383.96	0.0146207
3384.06	0.0162235
3384.15	0.00877915
3384.25	0.00348027
3384.35	0.0115604
3384.45	0.0111024
3384.54	0.00693723
3384.64	0.00870741
3384.74	0.00638969
3384.84	0.00396895
3384.93	0.00643384
3385.03	0.0117505
3385.13	0.0165625
3385.23	0.0166091
3385.32	0.0145765
3385.42	0.0176319
3385.52	0.0143865
3385.62	0.00949471
3385.72	0.0133735
3385.81	0.0173204
3385.91	0.0178655
3386.01	0.0151799
3386.11	0.0206639
3386.2	0.0274908
3386.3	0.0191182
3386.4	0.00949225
3386.5	0.0114421
3386.59	0.0154687
3386.69	0.0131669
3386.79	0.00515173
3386.89	0.000179654
3386.99	-0.00499721
3387.08	-0.00537553
3387.18	0.00721561
3387.28	0.0167863
3387.38	0.0208693
3387.47	0.020407
3387.57	0.0195885
3387.67	0.0188355
3387.77	0.0153001
3387.86	0.0174443
3387.96	0.0128658
3388.06	0.00779075
3388.16	0.0203236
3388.25	0.0320288
3388.35	0.0347005
