# Supplementary material for: Precision cancer sono-immunotherapy using deep-tissue activatable semiconducting polymer immunomodulatory nanoparticles
Source: Nat Commun. 2022 Jul 12;13:4032. doi: 10.1038/s41467-022-31551-6 (PMC9276830; doi:10.1038/s41467-022-31551-6)
Supplement: Supplementary file 3 — Source Data [file 41467_2022_31551_MOESM3_ESM.zip › Source Data/Supplementary Source Data/Supplementary Dataset/Supplementary Dataset Fig. S26.xlsx]

## Sheet: S26
	aPD-L1 (0 cm)		aPD-L1 (10 cm)		NLG919 (0 cm)		NLG919 (10 cm)
Time	mean	s.d.	mean	s.d.	mean	s.d.	mean	s.d.
0 min	3.15	0.77	2.94	0.63	2.75	0.65	3.04	0.84
10 min	25.62	4.82	3.26	1.04	30.73	4.42	3.91	0.99
20 min	40.16	6.27	3.07	0.83	46.93	2.75	2.85	1.02
30 min	51.95	5.82	3.55	0.91	59.85	1.76	3.55	0.65
