# Supplementary material for: Precision cancer sono-immunotherapy using deep-tissue activatable semiconducting polymer immunomodulatory nanoparticles
Source: Nat Commun. 2022 Jul 12;13:4032. doi: 10.1038/s41467-022-31551-6 (PMC9276830; doi:10.1038/s41467-022-31551-6)
Supplement: Supplementary file 3 — Source Data [file 41467_2022_31551_MOESM3_ESM.zip › Source Data/Supplementary Source Data/Supplementary Dataset/Supplementary Dataset Fig. S27.xlsx]

## Sheet: S27b
	SPIN0		SPINN		SPINA		SPIND1		SPIND2
Time	mean	s.d.	mean	s.d.	mean	s.d.	mean	s.d.	mean	s.d.
0 min	1.802	0.4488	1.898	0.5482	1.755	0.733	1.65	0.464	1.969	0.3701
6 min	8.985	0.3542	9.298	1.356	10.92	1.027	10.48	1.078	9.984	1.41
12 min	9.552	1.234	9.641	0.4294	11.69	1.139	11.24	1.049	10.23	0.8071
24 min	9.934	0.983	10.04	0.8633	12.53	1.278	11.96	0.8199	11.04	1.028
36 min	8.894	0.764	9.032	1.225	11.46	1.278	9.873	0.625	9.395	0.6595
48 min	5.732	0.567	4.823	0.952	7.898	0.8105	4.981	0.709	5.172	0.3338
