# Supplementary material for: Precision cancer sono-immunotherapy using deep-tissue activatable semiconducting polymer immunomodulatory nanoparticles
Source: Nat Commun. 2022 Jul 12;13:4032. doi: 10.1038/s41467-022-31551-6 (PMC9276830; doi:10.1038/s41467-022-31551-6)
Supplement: Supplementary file 3 — Source Data [file 41467_2022_31551_MOESM3_ESM.zip › Source Data/Supplementary Source Data/Supplementary Dataset/Supplementary Dataset Fig. S29.xlsx]

## Sheet: S29a
Tumor	17.9833	14.6457	12.737	11.7355	16.8488
Heart	1.8314	4.43308	3.47623	1.48041	2.45699
Liver	21.7076	17.3721	20.3456	24.85	25.3082
Spleen	5.41163	5.28322	4.87935	4.5775	4.91195
Lung	3.3041	2.5178	1.32134	2.88616	2.67918
Kidney	4.24853	4.09631	4.88684	2.82172	4.37766

## Sheet: S29b
Tumor	18.7059	15.2104	14.1648	14.4479	13.5395
Heart	1.40019	3.60447	2.41837	2.2629	4.9776
Liver	29.4603	16.4444	20.936	24.8347	23.6297
Spleen	6.3826	4.21409	6.56649	4.621	6.01382
Lung	2.03871	2.09521	3.90188	1.75193	0.49273
Kidney	2.73927	2.00791	5.28596	3.20738	4.34612

## Sheet: S29c
Tumor	17.5241	15.2296	18.2567	16.3888	19.5014
Heart	2.33195	2.77585	1.79114	3.42158	3.48986
Liver	16.5718	23.814	22.7497	21.0369	19.6433
Spleen	6.25455	6.29095	3.202	5.85553	4.14011
Lung	2.63677	4.52271	2.0264	3.22173	2.66044
Kidney	3.73271	5.54342	5.03383	4.1436	3.65034

## Sheet: S29d
Tumor	18.7616	15.8419	16.3738	14.6939	20.0611
Heart	2.01531	3.32037	1.18768	2.07212	4.15167
Liver	17.7611	21.1062	20.25	25.0191	21.6055
Spleen	4.12101	6.01928	5.24182	4.18281	6.27822
Lung	4.22238	2.89955	1.20297	2.84688	3.52376
Kidney	4.50495	4.43456	4.61172	2.85339	4.40994

## Sheet: S29e
Tumor	16.6137	20.4944	16.3266	18.0277	15.5705
Heart	2.12406	1.81918	3.64353	1.30605	2.95992
Liver	18.9572	19.0255	23.7584	22.5668	26.2237
Spleen	5.98022	4.53158	5.81213	4.19724	5.07139
Lung	2.75662	1.18077	2.68905	2.10941	3.07986
Kidney	3.04456	5.25933	3.64393	3.72392	4.14807

## Sheet: S29f
Tumor	3.937	4.034	5.376	3.725	4.139
Heart	3.021	3.298	2.834	2.558	3.103
Liver	15.932	17.934	14.736	14.831	16.773
Spleen	5.345	6.398	6.032	5.104	4.732
Lung	6.123	6.921	5.832	7.023	6.672
Kidney	5.983	5.983	6.983	5.374	4.832
