# Supplementary material for: Precision cancer sono-immunotherapy using deep-tissue activatable semiconducting polymer immunomodulatory nanoparticles
Source: Nat Commun. 2022 Jul 12;13:4032. doi: 10.1038/s41467-022-31551-6 (PMC9276830; doi:10.1038/s41467-022-31551-6)
Supplement: Supplementary file 3 — Source Data [file 41467_2022_31551_MOESM3_ESM.zip › Source Data/Supplementary Source Data/Supplementary Dataset/Supplementary Dataset Fig. S3.xlsx]

## Sheet: S3
SPN1		SPN2		SPN3		SPN4		SPN5		SPN6		SPN8		NCBS		ICG		AO		CUR
3289.1	-0.0057	3289.1	0.00899	3289.1	0.01085	3289.1	0.00265	3289.1	-0.0017	3289.1	-0.0124	3289.1	-0.00186	3289.1	-0.0049	3289.1	-0.00208	3289.1	3.44047e-06	3289.1	3.86785e-06
3289.2	0.000691398	3289.2	0.00403	3289.2	0.00515	3289.2	-0.00705	3289.2	-0.00105	3289.2	-0.00831	3289.2	-0.00384	3289.2	0.00661	3289.2	-0.00161	3289.2	3.48342e-06	3289.2	3.89567e-06
3289.3	0.00135	3289.3	-0.00194	3289.3	0.00164	3289.3	-0.01048	3289.3	-0.00421	3289.3	-0.00694	3289.3	-0.00309	3289.3	0.01631	3289.3	-0.00241	3289.3	3.52687e-06	3289.3	3.92381e-06
3289.39	-0.00212	3289.39	-0.00317	3289.39	0.00285	3289.39	0.000940718	3289.39	0.00048942	3289.39	-0.00725	3289.39	-0.00159	3289.39	0.00791	3289.39	-0.00114	3289.39	3.57081e-06	3289.39	3.95227e-06
3289.49	-0.00117	3289.49	-0.0013	3289.49	-0.00146	3289.49	0.00987	3289.49	0.00612	3289.49	-0.00284	3289.49	0.00386	3289.49	-0.00147	3289.49	0.00109	3289.49	3.61525e-06	3289.49	3.98105e-06
3289.59	0.0046	3289.59	0.000526492	3289.59	-0.005	3289.59	0.00628	3289.59	0.00117	3289.59	-0.000304705	3289.59	0.01049	3289.59	0.0048	3289.59	0.00507	3289.59	3.6602e-06	3289.59	4.01016e-06
3289.69	0.0034	3289.69	0.00075113	3289.69	0.00141	3289.69	0.00157	3289.69	-0.00208	3289.69	-0.00422	3289.69	0.00701	3289.69	0.00805	3289.69	0.00273	3289.69	3.70567e-06	3289.69	4.03961e-06
3289.78	-0.0037	3289.78	-0.00518	3289.78	0.00574	3289.78	9.06625e-05	3289.78	-0.000484382	3289.78	-0.00593	3289.78	-0.000861979	3289.78	-0.00108	3289.78	-0.00983	3289.78	3.75166e-06	3289.78	4.0694e-06
3289.88	-0.00253	3289.88	-0.01252	3289.88	0.00362	3289.88	3.43637e-05	3289.88	-0.00128	3289.88	-0.00095242	3289.88	-0.00238	3289.88	-0.00069	3289.88	-0.01122	3289.88	3.79818e-06	3289.88	4.09954e-06
3289.98	-0.00104	3289.98	-0.01017	3289.98	-0.00192	3289.98	0.00424	3289.98	-0.00457	3289.98	0.00491	3289.98	0.000815278	3289.98	0.00878	3289.98	-0.00431	3289.98	3.84525e-06	3289.98	4.13002e-06
3290.08	0.00108	3290.08	0.000484129	3290.08	0.000226606	3290.08	0.00699	3290.08	-0.00178	3290.08	0.00522	3290.08	0.00123	3290.08	0.01314	3290.08	-0.0011	3290.08	3.89286e-06	3290.08	4.16087e-06
3290.17	0.00437	3290.17	0.00731	3290.17	0.00474	3290.17	0.0045	3290.17	0.00341	3290.17	0.000585485	3290.17	-0.0027	3290.17	0.0097	3290.17	0.00604	3290.17	3.94103e-06	3290.17	4.19207e-06
3290.27	0.004	3290.27	0.00949	3290.27	-0.00341	3290.27	0.000769035	3290.27	0.00576	3290.27	-0.00319	3290.27	-0.00368	3290.27	0.00377	3290.27	0.01243	3290.27	3.98976e-06	3290.27	4.22364e-06
3290.37	0.00399	3290.37	0.00115	3290.37	-0.01076	3290.37	-0.00218	3290.37	0.00907	3290.37	-0.00224	3290.37	0.00023947	3290.37	0.00204	3290.37	0.00457	3290.37	4.03906e-06	3290.37	4.25558e-06
3290.47	0.0027	3290.47	-0.00938	3290.47	-0.0073	3290.47	-0.00119	3290.47	0.00678	3290.47	0.00418	3290.47	0.000913941	3290.47	0.00106	3290.47	-0.00787	3290.47	4.08895e-06	3290.47	4.2879e-06
3290.56	-0.000625	3290.56	-0.00332	3290.56	0.00324	3290.56	0.0043	3290.56	0.00478	3290.56	0.00636	3290.56	-0.00445	3290.56	-0.00235	3290.56	-0.00888	3290.56	4.13943e-06	3290.56	4.32061e-06
3290.66	-0.00147	3290.66	0.00608	3290.66	0.01118	3290.66	0.00552	3290.66	0.00671	3290.66	0.00389	3290.66	-0.00776	3290.66	-0.00713	3290.66	-0.00623	3290.66	4.1905e-06	3290.66	4.3537e-06
3290.76	0.00238	3290.76	0.00715	3290.76	0.01012	3290.76	0.00332	3290.76	0.00291	3290.76	0.00705	3290.76	-0.00599	3290.76	0.00069	3290.76	-0.00683	3290.76	4.24219e-06	3290.76	4.38719e-06
3290.86	1.3195e-06	3290.86	0.00372	3290.86	0.00282	3290.86	0.00453	3290.86	-0.00283	3290.86	0.01168	3290.86	-0.00241	3290.86	0.01101	3290.86	-0.00309	3290.86	4.29449e-06	3290.86	4.42109e-06
3290.96	-0.00239	3290.96	-0.00199	3290.96	-0.00423	3290.96	0.00732	3290.96	-0.00369	3290.96	0.01178	3290.96	-0.00537	3290.96	0.00552	3290.96	0.0026	3290.96	4.34743e-06	3290.96	4.45539e-06
3291.05	0.000602769	3291.05	-0.0067	3291.05	-0.00527	3291.05	0.00604	3291.05	-0.00157	3291.05	0.00676	3291.05	-0.00793	3291.05	-0.00129	3291.05	0.00231	3291.05	4.40099e-06	3291.05	4.4901e-06
3291.15	0.00302	3291.15	-0.00391	3291.15	-0.00615	3291.15	0.00369	3291.15	-0.00231	3291.15	0.00153	3291.15	0.00194	3291.15	-0.00342	3291.15	-0.00194	3291.15	4.45521e-06	3291.15	4.52524e-06
3291.25	0.00355	3291.25	0.000922256	3291.25	-0.0022	3291.25	0.00599	3291.25	-0.00314	3291.25	-0.000344839	3291.25	0.00776	3291.25	-0.00639	3291.25	-0.00365	3291.25	4.51008e-06	3291.25	4.5608e-06
3291.35	-0.00143	3291.35	-0.0003748	3291.35	0.00779	3291.35	0.000179291	3291.35	-0.000323289	3291.35	0.00128	3291.35	0.00439	3291.35	-0.00969	3291.35	-0.00218	3291.35	4.56563e-06	3291.35	4.59679e-06
3291.44	-0.00811	3291.44	0.000294051	3291.44	0.00951	3291.44	-0.01049	3291.44	0.00243	3291.44	0.00316	3291.44	-0.00151	3291.44	-0.01005	3291.44	-0.00341	3291.44	4.62185e-06	3291.44	4.63323e-06
3291.54	-0.00942	3291.54	0.00658	3291.54	0.00615	3291.54	-0.00879	3291.54	0.00457	3291.54	0.00287	3291.54	-0.00518	3291.54	-0.0087	3291.54	-0.00137	3291.54	4.67875e-06	3291.54	4.67012e-06
3291.64	-0.00444	3291.64	0.00698	3291.64	0.00475	3291.64	-0.00297	3291.64	0.00632	3291.64	0.00219	3291.64	-0.00157	3291.64	-0.01177	3291.64	-0.0004792	3291.64	4.73636e-06	3291.64	4.70746e-06
3291.74	0.00364	3291.74	0.00287	3291.74	5.77097e-05	3291.74	-0.00375	3291.74	0.00484	3291.74	0.00105	3291.74	-0.00108	3291.74	-0.0158	3291.74	-0.00597	3291.74	4.79468e-06	3291.74	4.74526e-06
3291.83	0.00992	3291.83	0.00105	3291.83	-0.00366	3291.83	-0.00677	3291.83	0.00163	3291.83	0.00302	3291.83	-0.00508	3291.83	-0.00994	3291.83	-0.00562	3291.83	4.85372e-06	3291.83	4.78353e-06
3291.93	0.00369	3291.93	-0.00474	3291.93	-0.00271	3291.93	-0.00625	3291.93	0.00061651	3291.93	0.00732	3291.93	-0.00143	3291.93	-0.004	3291.93	0.000910376	3291.93	4.91349e-06	3291.93	4.82228e-06
3292.03	-0.00428	3292.03	-0.00939	3292.03	0.000406093	3292.03	-0.00734	3292.03	-0.00156	3292.03	0.00773	3292.03	0.00632	3292.03	-0.0047	3292.03	0.01022	3292.03	4.97401e-06	3292.03	4.86151e-06
3292.13	-0.00516	3292.13	-0.00679	3292.13	0.01033	3292.13	-0.00605	3292.13	-0.00179	3292.13	0.00513	3292.13	0.00945	3292.13	-0.001	3292.13	0.01378	3292.13	5.03529e-06	3292.13	4.90124e-06
3292.22	-0.0058	3292.22	-0.0063	3292.22	0.01498	3292.22	-0.00126	3292.22	-0.000780926	3292.22	0.00247	3292.22	0.00806	3292.22	0.00484	3292.22	0.00807	3292.22	5.09734e-06	3292.22	4.94146e-06
3292.32	-0.00436	3292.32	-0.00587	3292.32	0.00671	3292.32	-0.0002577	3292.32	-0.0011	3292.32	-0.00105	3292.32	0.00402	3292.32	0.0044	3292.32	0.00202	3292.32	5.16016e-06	3292.32	4.9822e-06
3292.42	-0.00391	3292.42	-0.00121	3292.42	-0.0005805	3292.42	0.00172	3292.42	0.01034	3292.42	-0.00399	3292.42	0.00582	3292.42	0.00197	3292.42	0.000342929	3292.42	5.22379e-06	3292.42	5.02345e-06
3292.52	-0.00198	3292.52	0.000889369	3292.52	-0.000627352	3292.52	0.0058	3292.52	0.01819	3292.52	-0.0081	3292.52	0.00957	3292.52	0.00196	3292.52	0.00454	3292.52	5.28822e-06	3292.52	5.06523e-06
3292.62	0.00287	3292.62	0.00352	3292.62	0.00402	3292.62	0.00531	3292.62	0.0101	3292.62	-0.01174	3292.62	0.0082	3292.62	0.00237	3292.62	0.00673	3292.62	5.35347e-06	3292.62	5.10754e-06
3292.71	0.0073	3292.71	0.00403	3292.71	0.00604	3292.71	0.00121	3292.71	0.00237	3292.71	-0.00619	3292.71	0.00629	3292.71	0.00797	3292.71	0.00137	3292.71	5.41955e-06	3292.71	5.15039e-06
3292.81	0.0125	3292.81	-0.000940063	3292.81	-0.00101	3292.81	0.00264	3292.81	-0.00377	3292.81	6.33187e-06	3292.81	0.00237	3292.81	0.00619	3292.81	-0.00693	3292.81	5.48649e-06	3292.81	5.1938e-06
3292.91	0.01125	3292.91	-0.00466	3292.91	-0.0081	3292.91	0.0014	3292.91	-0.00452	3292.91	0.00148	3292.91	0.00352	3292.91	-0.00443	3292.91	-0.00868	3292.91	5.55428e-06	3292.91	5.23776e-06
3293.01	0.00487	3293.01	-0.00454	3293.01	-0.01145	3293.01	-0.000805101	3293.01	0.000695663	3293.01	-0.00215	3293.01	0.00531	3293.01	-0.00253	3293.01	-0.00105	3293.01	5.62295e-06	3293.01	5.2823e-06
3293.1	-0.00121	3293.1	-0.00382	3293.1	-0.01039	3293.1	0.00207	3293.1	-0.000244694	3293.1	-0.01109	3293.1	0.00275	3293.1	0.00596	3293.1	0.00735	3293.1	5.69251e-06	3293.1	5.32742e-06
3293.2	-0.00588	3293.2	-0.00406	3293.2	-0.00311	3293.2	-0.00199	3293.2	-0.00124	3293.2	-0.00496	3293.2	0.00545	3293.2	0.00774	3293.2	0.01167	3293.2	5.76298e-06	3293.2	5.37312e-06
3293.3	-0.00845	3293.3	-0.001	3293.3	-0.00162	3293.3	-0.00572	3293.3	-8.02567e-05	3293.3	0.00514	3293.3	0.005	3293.3	0.01019	3293.3	0.01017	3293.3	5.83437e-06	3293.3	5.41943e-06
3293.4	-0.00713	3293.4	0.00423	3293.4	-0.00165	3293.4	-0.00273	3293.4	-0.00179	3293.4	-0.00397	3293.4	-0.000625636	3293.4	0.01643	3293.4	0.00645	3293.4	5.9067e-06	3293.4	5.46634e-06
3293.49	-0.00372	3293.49	0.00738	3293.49	0.000609549	3293.49	-0.000655714	3293.49	-0.00177	3293.49	-0.01153	3293.49	-0.00194	3293.49	0.01722	3293.49	0.01005	3293.49	5.97998e-06	3293.49	5.51387e-06
3293.59	-0.00297	3293.59	0.00802	3293.59	-0.00185	3293.59	0.00475	3293.59	-0.00548	3293.59	-0.00645	3293.59	0.00363	3293.59	0.01389	3293.59	0.01486	3293.59	6.05422e-06	3293.59	5.56204e-06
3293.69	0.000888722	3293.69	0.00824	3293.69	-0.00268	3293.69	0.00593	3293.69	-0.00884	3293.69	-0.00347	3293.69	0.00533	3293.69	0.00843	3293.69	0.01169	3293.69	6.12945e-06	3293.69	5.61084e-06
3293.79	0.00365	3293.79	0.00451	3293.79	0.00124	3293.79	-0.00133	3293.79	-0.00493	3293.79	-0.000102921	3293.79	-0.00301	3293.79	0.00043	3293.79	0.000831781	3293.79	6.20569e-06	3293.79	5.6603e-06
3293.89	0.00159	3293.89	-0.00305	3293.89	0.00884	3293.89	-0.000530296	3293.89	-0.00453	3293.89	0.00497	3293.89	-0.00655	3293.89	-0.00852	3293.89	-0.00847	3293.89	6.28294e-06	3293.89	5.71042e-06
3293.98	-0.00601	3293.98	-0.00451	3293.98	0.01472	3293.98	0.0046	3293.98	0.000341148	3293.98	0.00323	3293.98	-0.000820731	3293.98	-0.01161	3293.98	-0.00368	3293.98	6.36123e-06	3293.98	5.76122e-06
3294.08	-0.01137	3294.08	-0.00359	3294.08	0.01359	3294.08	0.00481	3294.08	0.00961	3294.08	0.0012	3294.08	0.00144	3294.08	-0.00627	3294.08	0.00341	3294.08	6.44057e-06	3294.08	5.8127e-06
3294.18	-0.00524	3294.18	-0.00632	3294.18	0.00597	3294.18	0.00314	3294.18	0.00313	3294.18	0.00347	3294.18	-0.000703116	3294.18	0.00049	3294.18	0.00183	3294.18	6.52099e-06	3294.18	5.86488e-06
3294.28	0.000668544	3294.28	-0.00203	3294.28	-0.00597	3294.28	-0.00111	3294.28	-0.00544	3294.28	0.00149	3294.28	-0.000792302	3294.28	0.00696	3294.28	0.00205	3294.28	6.60249e-06	3294.28	5.91777e-06
3294.37	0.000799536	3294.37	0.0044	3294.37	-0.01046	3294.37	-0.00135	3294.37	-0.00597	3294.37	-0.00243	3294.37	-0.00526	3294.37	0.00782	3294.37	0.00657	3294.37	6.68511e-06	3294.37	5.97139e-06
3294.47	0.00154	3294.47	0.00576	3294.47	-0.0061	3294.47	0.00658	3294.47	-0.007	3294.47	-0.000718863	3294.47	-0.00849	3294.47	-0.00043	3294.47	0.00152	3294.47	6.76886e-06	3294.47	6.02574e-06
3294.57	0.00582	3294.57	0.00396	3294.57	0.00514	3294.57	0.01154	3294.57	-0.00924	3294.57	0.000375897	3294.57	-0.00612	3294.57	-0.0092	3294.57	-0.00402	3294.57	6.85376e-06	3294.57	6.08084e-06
3294.67	0.00665	3294.67	-0.00222	3294.67	0.01475	3294.67	0.00948	3294.67	-0.00455	3294.67	0.00222	3294.67	-0.0079	3294.67	-0.0095	3294.67	-0.00307	3294.67	6.93982e-06	3294.67	6.1367e-06
3294.76	0.00712	3294.76	-0.00164	3294.76	0.01037	3294.76	0.00348	3294.76	0.00628	3294.76	0.00553	3294.76	-0.00681	3294.76	-0.00381	3294.76	-0.01047	3294.76	7.02708e-06	3294.76	6.19334e-06
3294.86	0.00712	3294.86	0.00157	3294.86	0.00366	3294.86	0.00128	3294.86	0.00667	3294.86	0.00159	3294.86	0.00595	3294.86	-0.00173	3294.86	-0.01589	3294.86	7.11555e-06	3294.86	6.25076e-06
3294.96	0.00299	3294.96	-0.00297	3294.96	0.00244	3294.96	-7.54468e-05	3294.96	0.00191	3294.96	-0.000799131	3294.96	0.01666	3294.96	-0.00189	3294.96	-0.01016	3294.96	7.20526e-06	3294.96	6.309e-06
3295.06	0.00624	3295.06	-0.000847532	3295.06	0.00323	3295.06	0.000284642	3295.06	-0.000596979	3295.06	0.00321	3295.06	0.01539	3295.06	0.00045	3295.06	-0.000239011	3295.06	7.29622e-06	3295.06	6.36804e-06
3295.15	0.00573	3295.15	0.00439	3295.15	0.00263	3295.15	0.00744	3295.15	-0.00438	3295.15	0.00656	3295.15	0.01011	3295.15	0.00371	3295.15	0.00769	3295.15	7.38846e-06	3295.15	6.42793e-06
3295.25	-2.43215e-05	3295.25	-0.00031576	3295.25	0.002	3295.25	0.00534	3295.25	-0.00718	3295.25	0.01257	3295.25	0.00279	3295.25	0.00644	3295.25	0.0042	3295.25	7.482e-06	3295.25	6.48866e-06
3295.35	0.00407	3295.35	-0.00286	3295.35	0.000489148	3295.35	-8.10209e-05	3295.35	-0.00867	3295.35	0.01858	3295.35	0.000469682	3295.35	0.00469	3295.35	-0.00163	3295.35	7.57687e-06	3295.35	6.55025e-06
3295.45	0.0084	3295.45	-0.00335	3295.45	0.00137	3295.45	-0.000888156	3295.45	-0.01114	3295.45	0.01293	3295.45	0.00242	3295.45	-0.00112	3295.45	0.00212	3295.45	7.67308e-06	3295.45	6.61272e-06
3295.55	0.01085	3295.55	-0.00738	3295.55	0.00895	3295.55	-0.000504655	3295.55	-0.01322	3295.55	0.00302	3295.55	0.000149169	3295.55	-0.00454	3295.55	0.00248	3295.55	7.77068e-06	3295.55	6.67609e-06
3295.64	0.00944	3295.64	-0.00243	3295.64	0.00882	3295.64	0.00145	3295.64	-0.01154	3295.64	0.000704214	3295.64	-0.00335	3295.64	-0.00075	3295.64	-0.00247	3295.64	7.86967e-06	3295.64	6.74037e-06
3295.74	-0.000585637	3295.74	0.00423	3295.74	0.0024	3295.74	-0.00114	3295.74	-0.00907	3295.74	8.21401e-05	3295.74	-0.00753	3295.74	0.00191	3295.74	-0.00481	3295.74	7.97008e-06	3295.74	6.80558e-06
3295.84	-0.00447	3295.84	0.00158	3295.84	0.00358	3295.84	0.00039724	3295.84	-0.00746	3295.84	0.000264972	3295.84	-0.0084	3295.84	-0.00278	3295.84	-0.00484	3295.84	8.07195e-06	3295.84	6.87174e-06
3295.94	0.0031	3295.94	-0.00268	3295.94	0.00724	3295.94	0.00851	3295.94	-0.00398	3295.94	-0.000864348	3295.94	-0.00789	3295.94	-0.00034	3295.94	0.000492873	3295.94	8.1753e-06	3295.94	6.93886e-06
3296.03	0.00263	3296.03	-0.00366	3296.03	0.00562	3296.03	0.01103	3296.03	-0.000579142	3296.03	0.002	3296.03	-0.00361	3296.03	0.01294	3296.03	0.00703	3296.03	8.28015e-06	3296.03	7.00697e-06
3296.13	-0.00978	3296.13	-0.00222	3296.13	0.00673	3296.13	0.00627	3296.13	2.89964e-05	3296.13	0.00828	3296.13	0.00634	3296.13	0.01521	3296.13	0.00709	3296.13	8.38654e-06	3296.13	7.07607e-06
3296.23	-0.01273	3296.23	0.00273	3296.23	0.01192	3296.23	-0.00304	3296.23	-0.00337	3296.23	0.00235	3296.23	0.000491978	3296.23	-1e-05	3296.23	0.00389	3296.23	8.4945e-06	3296.23	7.14619e-06
3296.33	-0.00505	3296.33	0.01014	3296.33	0.00603	3296.33	-0.00862	3296.33	-0.00876	3296.33	-0.00458	3296.33	-0.00939	3296.33	-0.01194	3296.33	0.00118	3296.33	8.60404e-06	3296.33	7.21736e-06
3296.42	-0.00142	3296.42	0.00998	3296.42	-0.000886549	3296.42	-0.00843	3296.42	-0.00502	3296.42	-0.00308	3296.42	-0.00236	3296.42	-0.01085	3296.42	-0.00127	3296.42	8.71521e-06	3296.42	7.28958e-06
3296.52	-0.00182	3296.52	0.00527	3296.52	0.0053	3296.52	-0.00837	3296.52	0.000851181	3296.52	-0.000713847	3296.52	0.00334	3296.52	-0.00533	3296.52	-0.00244	3296.52	8.82804e-06	3296.52	7.36288e-06
3296.62	-0.00504	3296.62	0.00305	3296.62	0.00525	3296.62	0.000716638	3296.62	-7.7929e-06	3296.62	0.000989052	3296.62	0.00124	3296.62	0.00033	3296.62	0.000550844	3296.62	8.94255e-06	3296.62	7.43728e-06
3296.72	-0.00975	3296.72	0.00206	3296.72	-0.00455	3296.72	0.01095	3296.72	0.00267	3296.72	0.000407112	3296.72	0.00392	3296.72	0.00374	3296.72	0.00409	3296.72	9.05878e-06	3296.72	7.5128e-06
3296.81	-0.01021	3296.81	0.00123	3296.81	-0.00618	3296.81	0.00457	3296.81	0.00463	3296.81	0.00113	3296.81	0.00736	3296.81	0.00245	3296.81	0.00185	3296.81	9.17676e-06	3296.81	7.58946e-06
3296.91	-0.00859	3296.91	-0.00524	3296.91	-0.000995802	3296.91	-0.00281	3296.91	-0.00252	3296.91	0.00224	3296.91	0.000841477	3296.91	0.00207	3296.91	-0.00484	3296.91	9.29653e-06	3296.91	7.66729e-06
3297.01	-0.00375	3297.01	-0.0111	3297.01	0.00287	3297.01	-0.00429	3297.01	-0.00662	3297.01	-0.00338	3297.01	-0.00579	3297.01	0.00353	3297.01	-0.01091	3297.01	9.41812e-06	3297.01	7.74631e-06
3297.11	0.00501	3297.11	-0.00738	3297.11	0.00166	3297.11	-0.00724	3297.11	0.00178	3297.11	-0.00795	3297.11	-0.00194	3297.11	0.00143	3297.11	-0.00702	3297.11	9.54157e-06	3297.11	7.82654e-06
3297.21	0.01237	3297.21	-0.00625	3297.21	-0.00527	3297.21	-0.00877	3297.21	0.00376	3297.21	-0.00743	3297.21	0.00155	3297.21	0.00255	3297.21	0.000619964	3297.21	9.66691e-06	3297.21	7.908e-06
3297.3	0.00777	3297.3	-0.00588	3297.3	-0.00441	3297.3	-0.00742	3297.3	-0.00293	3297.3	-0.004	3297.3	-0.000514153	3297.3	0.00524	3297.3	-0.000190516	3297.3	9.79418e-06	3297.3	7.99072e-06
3297.4	-0.000353196	3297.4	0.00264	3297.4	0.00419	3297.4	0.00203	3297.4	-0.00225	3297.4	0.00117	3297.4	0.00224	3297.4	0.0033	3297.4	-0.0024	3297.4	9.92342e-06	3297.4	8.07473e-06
3297.5	0.000847473	3297.5	0.00966	3297.5	0.00487	3297.5	0.00749	3297.5	0.00204	3297.5	0.00495	3297.5	0.00681	3297.5	0.00279	3297.5	-0.00231	3297.5	1.00547e-05	3297.5	8.16005e-06
3297.6	0.000540896	3297.6	0.01186	3297.6	0.00474	3297.6	0.00128	3297.6	0.00536	3297.6	0.00588	3297.6	0.01021	3297.6	-0.00214	3297.6	-0.00151	3297.6	1.0188e-05	3297.6	8.2467e-06
3297.69	-0.00127	3297.69	0.00694	3297.69	0.00506	3297.69	0.000959113	3297.69	0.00581	3297.69	0.00181	3297.69	0.0103	3297.69	-0.00614	3297.69	-0.00484	3297.69	1.03233e-05	3297.69	8.33472e-06
3297.79	5.37164e-05	3297.79	-0.00186	3297.79	0.000127944	3297.79	0.00821	3297.79	0.00421	3297.79	-0.000875496	3297.79	0.00903	3297.79	-0.00482	3297.79	-0.01047	3297.79	1.04609e-05	3297.79	8.42413e-06
3297.89	-0.000548848	3297.89	-0.00722	3297.89	-0.00248	3297.89	0.00857	3297.89	0.00145	3297.89	0.00307	3297.89	0.01031	3297.89	-0.00631	3297.89	-0.00835	3297.89	1.06005e-05	3297.89	8.51496e-06
3297.99	-0.00363	3297.99	-0.01412	3297.99	-0.00302	3297.99	0.00144	3297.99	-0.00119	3297.99	0.000783366	3297.99	0.00404	3297.99	-0.00054	3297.99	-0.00734	3297.99	1.07425e-05	3297.99	8.60724e-06
3298.08	0.000381476	3298.08	-0.01486	3298.08	0.000457375	3298.08	-0.00226	3298.08	0.00158	3298.08	-0.00866	3298.08	-0.00398	3298.08	0.00827	3298.08	-0.01425	3298.08	1.08866e-05	3298.08	8.70099e-06
3298.18	0.00533	3298.18	-0.0039	3298.18	0.00671	3298.18	-0.00441	3298.18	0.00283	3298.18	-0.01247	3298.18	-0.00555	3298.18	0.0054	3298.18	-0.01034	3298.18	1.10331e-05	3298.18	8.79625e-06
3298.28	0.00412	3298.28	0.00402	3298.28	0.00387	3298.28	-0.00446	3298.28	-0.00193	3298.28	-0.00979	3298.28	-0.00174	3298.28	0.00152	3298.28	0.00434	3298.28	1.11819e-05	3298.28	8.89306e-06
3298.38	0.00424	3298.38	0.00239	3298.38	0.00355	3298.38	0.000684308	3298.38	-0.00665	3298.38	-0.00196	3298.38	0.00523	3298.38	0.00249	3298.38	0.00555	3298.38	1.13332e-05	3298.38	8.99143e-06
3298.47	0.000524173	3298.47	0.00137	3298.47	0.00833	3298.47	0.00602	3298.47	-0.00574	3298.47	0.0016	3298.47	0.00583	3298.47	0.00125	3298.47	-0.000246814	3298.47	1.14869e-05	3298.47	9.09141e-06
3298.57	-0.00365	3298.57	0.0059	3298.57	0.00448	3298.57	0.00733	3298.57	0.000295998	3298.57	-0.00351	3298.57	0.00421	3298.57	0.00235	3298.57	0.00194	3298.57	1.16431e-05	3298.57	9.19303e-06
3298.67	-0.000313062	3298.67	0.00607	3298.67	-0.00332	3298.67	0.00327	3298.67	0.00158	3298.67	0.00162	3298.67	0.00355	3298.67	0.00427	3298.67	0.00459	3298.67	1.18019e-05	3298.67	9.29632e-06
3298.77	0.00367	3298.77	0.00401	3298.77	-0.00565	3298.77	0.00325	3298.77	-0.000572453	3298.77	0.01562	3298.77	0.00125	3298.77	0.0008	3298.77	0.00178	3298.77	1.19633e-05	3298.77	9.40132e-06
3298.87	0.000624508	3298.87	0.00372	3298.87	-0.0026	3298.87	0.01016	3298.87	-1.058e-05	3298.87	0.01881	3298.87	0.00392	3298.87	0.00084	3298.87	-0.00124	3298.87	1.21273e-05	3298.87	9.50806e-06
3298.96	-0.00658	3298.96	0.000263393	3298.96	-0.000380975	3298.96	0.0082	3298.96	0.00438	3298.96	0.00751	3298.96	0.00791	3298.96	0.00194	3298.96	-0.00334	3298.96	1.22941e-05	3298.96	9.61659e-06
3299.06	-0.00736	3299.06	0.000152468	3299.06	0.00371	3299.06	0.0019	3299.06	0.00408	3299.06	-0.00307	3299.06	0.00957	3299.06	0.00035	3299.06	-0.00638	3299.06	1.24637e-05	3299.06	9.72693e-06
3299.16	-0.000519862	3299.16	-0.00242	3299.16	0.00458	3299.16	0.00585	3299.16	-0.00364	3299.16	-0.00184	3299.16	0.01048	3299.16	0.00134	3299.16	-0.00597	3299.16	1.26361e-05	3299.16	9.83913e-06
3299.26	0.00283	3299.26	-0.00854	3299.26	0.00231	3299.26	0.00807	3299.26	-0.00371	3299.26	0.0026	3299.26	0.00593	3299.26	-0.00045	3299.26	-0.00504	3299.26	1.28114e-05	3299.26	9.95324e-06
3299.35	-3.21253e-05	3299.35	-0.00539	3299.35	0.0035	3299.35	0.000913962	3299.35	0.00275	3299.35	0.00553	3299.35	-0.000361979	3299.35	0.00013	3299.35	-0.00744	3299.35	1.29897e-05	3299.35	1.00693e-05
3299.45	-0.00498	3299.45	-5.93493e-05	3299.45	0.00335	3299.45	-0.01031	3299.45	0.0072	3299.45	0.0055	3299.45	0.000460763	3299.45	0.00578	3299.45	-0.00512	3299.45	1.3171e-05	3299.45	1.01873e-05
3299.55	-0.00935	3299.55	0.000664174	3299.55	0.000859828	3299.55	-0.01398	3299.55	0.00393	3299.55	0.00417	3299.55	0.00301	3299.55	0.00552	3299.55	0.00101	3299.55	1.33555e-05	3299.55	1.03074e-05
3299.65	-0.00827	3299.65	-0.000608402	3299.65	0.000522035	3299.65	-0.00849	3299.65	-0.000952052	3299.65	0.00228	3299.65	0.00181	3299.65	0.00576	3299.65	-0.00225	3299.65	1.35431e-05	3299.65	1.04295e-05
3299.74	-0.00594	3299.74	0.00195	3299.74	0.00215	3299.74	0.0006386	3299.74	-0.000384604	3299.74	0.000188606	3299.74	0.000422302	3299.74	0.00163	3299.74	-0.00395	3299.74	1.37339e-05	3299.74	1.05537e-05
3299.84	-0.00554	3299.84	0.00528	3299.84	0.00599	3299.84	0.0092	3299.84	-0.00291	3299.84	-0.00736	3299.84	0.00256	3299.84	-0.00465	3299.84	0.00883	3299.84	1.3928e-05	3299.84	1.06801e-05
3299.94	-0.000698792	3299.94	0.00445	3299.94	0.00552	3299.94	0.000849302	3299.94	-0.00329	3299.94	-0.01245	3299.94	0.00247	3299.94	-0.0004	3299.94	0.02095	3299.94	1.41256e-05	3299.94	1.08088e-05
3300.04	0.00574	3300.04	0.0044	3300.04	-0.000214866	3300.04	-0.00261	3300.04	0.00223	3300.04	-0.00199	3300.04	-0.00326	3300.04	0.00141	3300.04	0.0184	3300.04	1.43265e-05	3300.04	1.09396e-05
3300.14	0.00497	3300.14	0.00538	3300.14	0.00239	3300.14	0.01101	3300.14	0.00515	3300.14	0.00727	3300.14	-0.00462	3300.14	0.00547	3300.14	0.00563	3300.14	1.45311e-05	3300.14	1.10728e-05
3300.23	0.00625	3300.23	0.00524	3300.23	0.0059	3300.23	0.01143	3300.23	0.00526	3300.23	0.0087	3300.23	0.000215501	3300.23	0.00786	3300.23	-0.00153	3300.23	1.47392e-05	3300.23	1.12084e-05
3300.33	0.01124	3300.33	0.00603	3300.33	0.00217	3300.33	0.00099423	3300.33	0.00129	3300.33	0.0058	3300.33	0.000346494	3300.33	0.00151	3300.33	-0.00548	3300.33	1.49511e-05	3300.33	1.13464e-05
3300.43	0.00902	3300.43	0.00909	3300.43	-0.0024	3300.43	-0.00946	3300.43	-0.00552	3300.43	0.00325	3300.43	-0.00309	3300.43	0.00041	3300.43	-0.00465	3300.43	1.51667e-05	3300.43	1.14869e-05
3300.53	-0.00246	3300.53	0.00926	3300.53	-0.00369	3300.53	-0.0094	3300.53	-0.00589	3300.53	0.000127291	3300.53	0.00206	3300.53	0.0041	3300.53	0.00584	3300.53	1.53862e-05	3300.53	1.16299e-05
3300.62	-0.00413	3300.62	0.0046	3300.62	-0.00477	3300.62	0.00415	3300.62	-0.00242	3300.62	-0.00488	3300.62	0.00511	3300.62	0.00307	3300.62	0.00681	3300.62	1.56096e-05	3300.62	1.17754e-05
3300.72	0.00614	3300.72	0.00108	3300.72	-0.00206	3300.72	0.0087	3300.72	-4.45822e-05	3300.72	-0.00508	3300.72	-0.00386	3300.72	0.00144	3300.72	-0.000426859	3300.72	1.58372e-05	3300.72	1.19237e-05
3300.82	0.00452	3300.82	0.000565511	3300.82	0.00753	3300.82	0.00409	3300.82	0.00105	3300.82	-0.00214	3300.82	-0.00311	3300.82	0.00869	3300.82	-0.0021	3300.82	1.60688e-05	3300.82	1.20746e-05
3300.92	0.00771	3300.92	0.00221	3300.92	0.01221	3300.92	0.00131	3300.92	-0.00148	3300.92	-0.000704928	3300.92	0.00688	3300.92	0.01433	3300.92	-0.000841575	3300.92	1.63047e-05	3300.92	1.22284e-05
3301.01	0.01632	3301.01	0.00538	3301.01	0.0078	3301.01	-0.00325	3301.01	-0.00213	3301.01	-0.000906712	3301.01	0.00487	3301.01	0.00503	3301.01	0.00632	3301.01	1.6545e-05	3301.01	1.23849e-05
3301.11	0.01165	3301.11	0.000309101	3301.11	2.87242e-05	3301.11	-0.00582	3301.11	-0.00336	3301.11	0.00305	3301.11	-0.00391	3301.11	-0.00728	3301.11	0.01134	3301.11	1.67897e-05	3301.11	1.25444e-05
3301.21	0.00332	3301.21	-0.00716	3301.21	0.00309	3301.21	0.000420094	3301.21	-0.00993	3301.21	0.00389	3301.21	-0.00859	3301.21	-0.00871	3301.21	0.00201	3301.21	1.70389e-05	3301.21	1.27069e-05
3301.31	-0.00569	3301.31	-0.00675	3301.31	0.01095	3301.31	-0.00278	3301.31	-0.00889	3301.31	-3.38019e-05	3301.31	-0.000505234	3301.31	-0.00631	3301.31	-0.00435	3301.31	1.72928e-05	3301.31	1.28724e-05
3301.4	-0.01118	3301.4	-0.00837	3301.4	0.00491	3301.4	-0.0172	3301.4	-0.000658295	3301.4	0.00307	3301.4	0.0153	3301.4	-0.00333	3301.4	0.000476708	3301.4	1.75515e-05	3301.4	1.3041e-05
3301.5	-0.00722	3301.5	-0.00793	3301.5	-0.00339	3301.5	-0.01452	3301.5	0.00105	3301.5	0.00695	3301.5	0.01721	3301.5	0.00035	3301.5	-0.000356068	3301.5	1.7815e-05	3301.5	1.32129e-05
3301.6	0.00217	3301.6	-0.00586	3301.6	-0.00659	3301.6	-0.00537	3301.6	-9.58643e-05	3301.6	0.00525	3301.6	0.00921	3301.6	0.00067	3301.6	-0.00754	3301.6	1.80836e-05	3301.6	1.3388e-05
3301.7	0.00715	3301.7	-0.00853	3301.7	-0.00304	3301.7	-0.00749	3301.7	0.00374	3301.7	0.00464	3301.7	0.00503	3301.7	-0.00091	3301.7	-0.00589	3301.7	1.83573e-05	3301.7	1.35665e-05
3301.8	0.00252	3301.8	-0.00381	3301.8	0.00151	3301.8	-0.00432	3301.8	0.00848	3301.8	0.00322	3301.8	0.0019	3301.8	0.00059	3301.8	0.00216	3301.8	1.86363e-05	3301.8	1.37484e-05
3301.89	0.00265	3301.89	0.0036	3301.89	-0.00363	3301.89	0.00539	3301.89	0.01018	3301.89	-0.00259	3301.89	0.000508701	3301.89	0.00372	3301.89	0.00386	3301.89	1.89206e-05	3301.89	1.39339e-05
3301.99	0.01102	3301.99	-0.000465146	3301.99	-0.00448	3301.99	0.00745	3301.99	0.00955	3301.99	-0.00119	3301.99	0.00228	3301.99	0.00186	3301.99	0.00406	3301.99	1.92105e-05	3301.99	1.4123e-05
3302.09	0.01193	3302.09	-0.00645	3302.09	0.00269	3302.09	0.00177	3302.09	0.00482	3302.09	0.00772	3302.09	0.00242	3302.09	-0.00224	3302.09	0.00742	3302.09	1.9506e-05	3302.09	1.43157e-05
3302.19	0.00126	3302.19	-0.00371	3302.19	0.0086	3302.19	-0.002	3302.19	-0.00477	3302.19	0.00863	3302.19	0.00177	3302.19	-0.00442	3302.19	0.00433	3302.19	1.98073e-05	3302.19	1.45123e-05
3302.28	-0.0015	3302.28	0.002	3302.28	0.00835	3302.28	0.00284	3302.28	-0.00933	3302.28	0.00251	3302.28	0.00254	3302.28	-0.00713	3302.28	0.00183	3302.28	2.01145e-05	3302.28	1.47128e-05
3302.38	0.00778	3302.38	0.00796	3302.38	0.00624	3302.38	0.0097	3302.38	-0.00632	3302.38	0.00592	3302.38	0.00261	3302.38	-0.01133	3302.38	0.00045274	3302.38	2.04279e-05	3302.38	1.49173e-05
3302.48	0.00622	3302.48	0.00749	3302.48	0.00787	3302.48	0.00863	3302.48	-0.00234	3302.48	0.0137	3302.48	-0.000232659	3302.48	-0.01094	3302.48	-0.00369	3302.48	2.07475e-05	3302.48	1.51258e-05
3302.58	-0.00214	3302.58	-0.00423	3302.58	0.00644	3302.58	0.00409	3302.58	0.00173	3302.58	0.00816	3302.58	-0.0023	3302.58	-0.00477	3302.58	-0.00366	3302.58	2.10734e-05	3302.58	1.53386e-05
3302.67	-0.00496	3302.67	-0.01122	3302.67	0.00168	3302.67	0.00562	3302.67	0.00224	3302.67	0.00264	3302.67	0.000940139	3302.67	-0.00056	3302.67	0.000513498	3302.67	2.1406e-05	3302.67	1.55557e-05
3302.77	-0.00174	3302.77	-0.00602	3302.77	-0.0069	3302.77	0.0101	3302.77	0.000110379	3302.77	0.000545908	3302.77	0.0092	3302.77	-0.00065	3302.77	0.00813	3302.77	2.17453e-05	3302.77	1.57771e-05
3302.87	0.00374	3302.87	-0.00227	3302.87	-0.008	3302.87	0.0091	3302.87	-9.92087e-05	3302.87	-0.00403	3302.87	0.0139	3302.87	-0.00092	3302.87	0.01304	3302.87	2.20915e-05	3302.87	1.60032e-05
3302.97	0.00396	3302.97	-0.00582	3302.97	0.00163	3302.97	0.00673	3302.97	-0.000697314	3302.97	-0.00166	3302.97	0.00685	3302.97	0.00182	3302.97	0.01098	3302.97	2.24448e-05	3302.97	1.62339e-05
3303.06	0.00189	3303.06	-0.00504	3303.06	4.26596e-05	3303.06	0.00774	3303.06	-0.00146	3303.06	0.00313	3303.06	-0.00351	3303.06	0.00665	3303.06	0.000876931	3303.06	2.28054e-05	3303.06	1.64693e-05
3303.16	0.00353	3303.16	-0.00212	3303.16	-0.00631	3303.16	0.00572	3303.16	0.00414	3303.16	0.00258	3303.16	-0.01117	3303.16	0.00985	3303.16	-0.000533325	3303.16	2.31735e-05	3303.16	1.67097e-05
3303.26	0.00426	3303.26	-0.00423	3303.26	-0.000778968	3303.26	0.00667	3303.26	0.0074	3303.26	-0.00193	3303.26	-0.01024	3303.26	0.00528	3303.26	0.00861	3303.26	2.35493e-05	3303.26	1.69551e-05
3303.36	-0.00154	3303.36	-0.00113	3303.36	0.0071	3303.36	0.00976	3303.36	0.00449	3303.36	-0.00404	3303.36	-0.000321288	3303.36	0.00049	3303.36	0.00963	3303.36	2.39329e-05	3303.36	1.72057e-05
3303.46	-0.000663118	3303.46	0.00448	3303.46	0.00647	3303.46	0.01277	3303.46	0.0048	3303.46	0.00202	3303.46	0.00665	3303.46	0.00036	3303.46	0.00624	3303.46	2.43246e-05	3303.46	1.74616e-05
3303.55	0.00617	3303.55	0.00439	3303.55	0.00829	3303.55	0.01626	3303.55	0.00242	3303.55	0.00934	3303.55	0.01183	3303.55	-0.00071	3303.55	0.00186	3303.55	2.47246e-05	3303.55	1.7723e-05
3303.65	0.00561	3303.65	0.00735	3303.65	0.00851	3303.65	0.01093	3303.65	0.00364	3303.65	0.00667	3303.65	0.01357	3303.65	-0.00338	3303.65	-0.001	3303.65	2.51332e-05	3303.65	1.79899e-05
3303.75	0.00343	3303.75	0.0115	3303.75	0.00121	3303.75	0.000645289	3303.75	0.00686	3303.75	0.00399	3303.75	0.00771	3303.75	-0.00531	3303.75	-0.00407	3303.75	2.55505e-05	3303.75	1.82626e-05
3303.85	0.00108	3303.85	0.00457	3303.85	-0.00264	3303.85	-0.00612	3303.85	-0.000887949	3303.85	0.00738	3303.85	0.000772358	3303.85	-0.00164	3303.85	-0.00415	3303.85	2.59769e-05	3303.85	1.85413e-05
3303.94	-0.00248	3303.94	-0.00275	3303.94	-0.00302	3303.94	-0.000383139	3303.94	-0.003	3303.94	0.00373	3303.94	-0.0048	3303.94	-0.00295	3303.94	0.00185	3303.94	2.64125e-05	3303.94	1.8826e-05
3304.04	-0.00349	3304.04	-0.00373	3304.04	0.00223	3304.04	0.00795	3304.04	0.00615	3304.04	-0.00117	3304.04	-0.00602	3304.04	-0.00739	3304.04	0.0043	3304.04	2.68576e-05	3304.04	1.9117e-05
3304.14	-0.0027	3304.14	-0.00735	3304.14	0.00756	3304.14	0.00696	3304.14	0.01407	3304.14	-0.000281851	3304.14	-0.00214	3304.14	-0.00544	3304.14	0.00316	3304.14	2.73125e-05	3304.14	1.94144e-05
3304.24	-0.00166	3304.24	-0.00785	3304.24	0.0088	3304.24	0.00498	3304.24	0.01507	3304.24	0.00246	3304.24	0.00343	3304.24	-0.00295	3304.24	-0.00107	3304.24	2.77774e-05	3304.24	1.97184e-05
3304.33	-0.0055	3304.33	-0.00594	3304.33	0.00911	3304.33	0.00388	3304.33	0.00891	3304.33	0.00383	3304.33	0.00835	3304.33	0.00169	3304.33	-0.00326	3304.33	2.82527e-05	3304.33	2.00292e-05
3304.43	-0.00888	3304.43	-0.00758	3304.43	0.00637	3304.43	-0.00375	3304.43	0.00366	3304.43	0.000105551	3304.43	0.01337	3304.43	0.01117	3304.43	-0.00342	3304.43	2.87386e-05	3304.43	2.0347e-05
3304.53	-0.00345	3304.53	-0.00826	3304.53	0.00494	3304.53	-0.00884	3304.53	-4.90415e-05	3304.53	0.00235	3304.53	0.0123	3304.53	0.01117	3304.53	-0.00493	3304.53	2.92355e-05	3304.53	2.0672e-05
3304.63	0.00264	3304.63	-0.00768	3304.63	0.00604	3304.63	-0.0046	3304.63	-0.000547369	3304.63	0.00499	3304.63	0.0013	3304.63	0.0008	3304.63	-0.00295	3304.63	2.97436e-05	3304.63	2.10044e-05
3304.72	0.00447	3304.72	-0.00414	3304.72	0.00683	3304.72	-0.00237	3304.72	0.00468	3304.72	-0.00385	3304.72	7.94924e-05	3304.72	0.00142	3304.72	0.00149	3304.72	3.02634e-05	3304.72	2.13444e-05
3304.82	0.00188	3304.82	0.00118	3304.82	0.00338	3304.82	-0.00178	3304.82	0.00327	3304.82	-0.00895	3304.82	0.00164	3304.82	0.0034	3304.82	0.00755	3304.82	3.0795e-05	3304.82	2.16923e-05
3304.92	0.000529748	3304.92	-0.00111	3304.92	-0.00359	3304.92	0.00461	3304.92	0.00329	3304.92	-0.00427	3304.92	-0.00607	3304.92	-0.00585	3304.92	0.01298	3304.92	3.13389e-05	3304.92	2.20482e-05
3305.02	0.0085	3305.02	-0.00858	3305.02	-0.00264	3305.02	0.01119	3305.02	0.00989	3305.02	0.0036	3305.02	-0.00618	3305.02	-0.00684	3305.02	0.01342	3305.02	3.18954e-05	3305.02	2.24125e-05
3305.12	0.01274	3305.12	-0.01088	3305.12	0.00215	3305.12	0.00199	3305.12	0.00319	3305.12	0.01217	3305.12	-0.00126	3305.12	0.0049	3305.12	0.00749	3305.12	3.2465e-05	3305.12	2.27853e-05
3305.21	0.00408	3305.21	-0.00631	3305.21	0.00517	3305.21	-0.00686	3305.21	-0.00742	3305.21	0.01276	3305.21	0.00112	3305.21	0.00937	3305.21	-0.000550047	3305.21	3.30479e-05	3305.21	2.31669e-05
3305.31	-0.00645	3305.31	-0.00247	3305.31	0.00962	3305.31	-0.00172	3305.31	-0.00571	3305.31	0.00158	3305.31	0.0035	3305.31	0.00029	3305.31	-0.00553	3305.31	3.36446e-05	3305.31	2.35576e-05
3305.41	-0.00711	3305.41	-0.00483	3305.41	0.00879	3305.41	0.00235	3305.41	-0.000934214	3305.41	-0.00758	3305.41	0.00653	3305.41	-0.0064	3305.41	-0.00862	3305.41	3.42556e-05	3305.41	2.39577e-05
3305.51	-0.00259	3305.51	-0.00897	3305.51	0.00532	3305.51	0.00191	3305.51	0.000904136	3305.51	-0.00996	3305.51	0.00156	3305.51	-0.00464	3305.51	-0.00932	3305.51	3.48812e-05	3305.51	2.43674e-05
3305.6	-0.00173	3305.6	-0.01006	3305.6	-0.000301822	3305.6	0.00271	3305.6	0.00237	3305.6	-0.01217	3305.6	-0.00937	3305.6	-0.005	3305.6	-0.00795	3305.6	3.55219e-05	3305.6	2.47871e-05
3305.7	0.00269	3305.7	-0.00812	3305.7	-0.00473	3305.7	0.00672	3305.7	0.00634	3305.7	-0.0076	3305.7	-0.00885	3305.7	-0.00456	3305.7	-0.00407	3305.7	3.61782e-05	3305.7	2.52171e-05
3305.8	0.00763	3305.8	-0.00215	3305.8	0.000794053	3305.8	0.00715	3305.8	0.00584	3305.8	0.000859175	3305.8	-0.000222626	3305.8	-0.0018	3305.8	0.00325	3305.8	3.68505e-05	3305.8	2.56576e-05
3305.9	0.000130082	3305.9	0.00552	3305.9	0.00396	3305.9	0.00378	3305.9	0.00211	3305.9	-0.00499	3305.9	0.00255	3305.9	-0.00114	3305.9	0.00121	3305.9	3.75394e-05	3305.9	2.6109e-05
3305.99	-0.01215	3305.99	0.00731	3305.99	0.00617	3305.99	-0.00228	3305.99	0.00765	3305.99	-0.01115	3305.99	-0.00057937	3305.99	0.00307	3305.99	-0.00571	3305.99	3.82453e-05	3305.99	2.65717e-05
3306.09	-0.013	3306.09	0.00291	3306.09	0.01032	3306.09	-0.00539	3306.09	0.01232	3306.09	-0.00372	3306.09	-0.00144	3306.09	0.00998	3306.09	-0.00256	3306.09	3.89689e-05	3306.09	2.70459e-05
3306.19	0.000267206	3306.19	0.00123	3306.19	0.00598	3306.19	-0.00066965	3306.19	0.0076	3306.19	-0.00382	3306.19	-0.00289	3306.19	0.01079	3306.19	0.000622751	3306.19	3.97106e-05	3306.19	2.75322e-05
3306.29	0.00948	3306.29	0.00492	3306.29	-0.00152	3306.29	0.0004619	3306.29	0.00539	3306.29	-0.00818	3306.29	-0.00329	3306.29	0.00623	3306.29	0.000193542	3306.29	4.04711e-05	3306.29	2.80308e-05
3306.39	0.000584374	3306.39	0.00227	3306.39	-0.00353	3306.39	-0.00452	3306.39	0.01304	3306.39	-0.00332	3306.39	0.00235	3306.39	0.00539	3306.39	0.00111	3306.39	4.12509e-05	3306.39	2.85422e-05
3306.48	-0.00564	3306.48	-0.00342	3306.48	-0.000223227	3306.48	-0.0061	3306.48	0.01657	3306.48	0.000471215	3306.48	0.00623	3306.48	0.00259	3306.48	0.0024	3306.48	4.20507e-05	3306.48	2.90668e-05
3306.58	-0.000921757	3306.58	-0.00394	3306.58	0.0019	3306.58	-0.00539	3306.58	0.00367	3306.58	0.00116	3306.58	0.00615	3306.58	-0.0026	3306.58	0.00597	3306.58	4.28712e-05	3306.58	2.96051e-05
3306.68	-0.00241	3306.68	-0.00451	3306.68	0.00299	3306.68	-0.000477899	3306.68	-0.00745	3306.68	0.0025	3306.68	-0.00589	3306.68	-0.00187	3306.68	0.00338	3306.68	4.3713e-05	3306.68	3.01573e-05
3306.78	-0.00715	3306.78	-0.00181	3306.78	0.0076	3306.78	0.00684	3306.78	-0.00579	3306.78	0.00574	3306.78	-0.01874	3306.78	-0.0021	3306.78	-0.00763	3306.78	4.45768e-05	3306.78	3.07242e-05
3306.87	-7.33739e-05	3306.87	0.00567	3306.87	0.01626	3306.87	0.00433	3306.87	-0.000213479	3306.87	0.00929	3306.87	-0.01508	3306.87	-0.00357	3306.87	-0.00893	3306.87	4.54634e-05	3306.87	3.13061e-05
3306.97	0.00564	3306.97	0.00743	3306.97	0.01979	3306.97	-0.000127844	3306.97	0.000819409	3306.97	0.00716	3306.97	-0.01366	3306.97	-0.00093	3306.97	0.000263219	3306.97	4.63736e-05	3306.97	3.19035e-05
3307.07	0.000490729	3307.07	0.000611219	3307.07	0.00814	3307.07	0.00276	3307.07	-0.00138	3307.07	0.00856	3307.07	-0.01131	3307.07	0.00247	3307.07	0.00437	3307.07	4.7308e-05	3307.07	3.2517e-05
3307.17	0.0033	3307.17	-0.00637	3307.17	-0.00345	3307.17	0.00387	3307.17	8.641e-05	3307.17	0.00945	3307.17	0.00266	3307.17	0.00142	3307.17	-0.000300884	3307.17	4.82676e-05	3307.17	3.31471e-05
3307.26	0.00513	3307.26	-0.00523	3307.26	0.00237	3307.26	0.00228	3307.26	0.00171	3307.26	0.00184	3307.26	0.00761	3307.26	-0.00012	3307.26	-0.00602	3307.26	4.92533e-05	3307.26	3.37944e-05
3307.36	-0.00323	3307.36	-0.00157	3307.36	0.00897	3307.36	0.00526	3307.36	0.00394	3307.36	-0.001	3307.36	0.00378	3307.36	-0.00021	3307.36	-0.00181	3307.36	5.02659e-05	3307.36	3.44595e-05
3307.46	-0.00732	3307.46	-0.000484098	3307.46	0.0041	3307.46	0.00493	3307.46	0.01012	3307.46	-0.00229	3307.46	0.00723	3307.46	-0.00013	3307.46	0.00517	3307.46	5.13063e-05	3307.46	3.5143e-05
3307.56	-0.00683	3307.56	0.00423	3307.56	0.00229	3307.56	0.00189	3307.56	0.01641	3307.56	-0.00287	3307.56	0.0102	3307.56	0.00541	3307.56	0.00175	3307.56	5.23756e-05	3307.56	3.58456e-05
3307.65	-0.00424	3307.65	0.00188	3307.65	0.00136	3307.65	0.00418	3307.65	0.01827	3307.65	0.00777	3307.65	0.00589	3307.65	0.01122	3307.65	-0.00236	3307.65	5.34747e-05	3307.65	3.6568e-05
3307.75	-5.66515e-05	3307.75	-0.00566	3307.75	-0.00569	3307.75	0.00404	3307.75	0.01391	3307.75	0.01395	3307.75	0.00238	3307.75	0.00705	3307.75	-0.00384	3307.75	5.46048e-05	3307.75	3.73108e-05
3307.85	-0.00174	3307.85	-0.00832	3307.85	-0.00727	3307.85	-0.00529	3307.85	0.00977	3307.85	0.00359	3307.85	-0.00148	3307.85	-0.0013	3307.85	-0.00865	3307.85	5.57669e-05	3307.85	3.80748e-05
3307.95	-0.00662	3307.95	-0.00986	3307.95	-0.00336	3307.95	-0.01165	3307.95	0.01026	3307.95	-0.00496	3307.95	-0.00407	3307.95	-0.00378	3307.95	-0.00796	3307.95	5.69622e-05	3307.95	3.88608e-05
3308.05	-0.00537	3308.05	-0.00629	3308.05	-0.00386	3308.05	-0.0019	3308.05	0.00887	3308.05	-0.00266	3308.05	-2.92032e-05	3308.05	-0.00156	3308.05	-0.00561	3308.05	5.81918e-05	3308.05	3.96695e-05
3308.14	-0.00125	3308.14	-0.00496	3308.14	-0.00499	3308.14	0.01069	3308.14	0.00567	3308.14	0.00635	3308.14	0.00192	3308.14	0.00034	3308.14	-0.00879	3308.14	5.94572e-05	3308.14	4.05019e-05
3308.24	0.00281	3308.24	-0.00847	3308.24	-0.00294	3308.24	0.01025	3308.24	5.02761e-06	3308.24	0.01156	3308.24	0.00326	3308.24	-0.00253	3308.24	-0.0057	3308.24	6.07595e-05	3308.24	4.13587e-05
3308.34	0.00539	3308.34	-0.0025	3308.34	0.00024723	3308.34	0.00175	3308.34	-0.00521	3308.34	0.00178	3308.34	0.00631	3308.34	-0.00189	3308.34	0.000389194	3308.34	6.21002e-05	3308.34	4.2241e-05
3308.44	0.00624	3308.44	0.00847	3308.44	0.00148	3308.44	-0.00789	3308.44	-0.0043	3308.44	-0.0062	3308.44	0.00098529	3308.44	0.00328	3308.44	0.00375	3308.44	6.34806e-05	3308.44	4.31496e-05
3308.53	0.00696	3308.53	0.00764	3308.53	-0.00193	3308.53	-0.0123	3308.53	-0.00123	3308.53	0.00118	3308.53	-0.00523	3308.53	-0.00048	3308.53	0.0016	3308.53	6.49024e-05	3308.53	4.40856e-05
3308.63	0.00545	3308.63	-0.00111	3308.63	-0.00236	3308.63	-0.00756	3308.63	0.00106	3308.63	0.00453	3308.63	-0.00613	3308.63	-0.00478	3308.63	-0.00209	3308.63	6.6367e-05	3308.63	4.505e-05
3308.73	-0.000315291	3308.73	-0.00155	3308.73	0.00235	3308.73	0.000101811	3308.73	0.00148	3308.73	-0.00445	3308.73	-0.00546	3308.73	-0.00323	3308.73	1.01532e-05	3308.73	6.78761e-05	3308.73	4.6044e-05
3308.83	-0.00644	3308.83	-0.000397142	3308.83	0.00266	3308.83	0.00247	3308.83	0.00178	3308.83	-0.00284	3308.83	-0.004	3308.83	0.00036	3308.83	0.00165	3308.83	6.94315e-05	3308.83	4.70686e-05
3308.92	-0.00276	3308.92	-0.00641	3308.92	-0.00285	3308.92	-0.00105	3308.92	0.00108	3308.92	0.00701	3308.92	-0.00328	3308.92	0.01028	3308.92	0.00934	3308.92	7.10349e-05	3308.92	4.8125e-05
3309.02	0.00351	3309.02	-0.00972	3309.02	-0.00302	3309.02	-0.000139549	3309.02	-0.000596422	3309.02	0.00262	3309.02	-0.00291	3309.02	0.00836	3309.02	0.01067	3309.02	7.26882e-05	3309.02	4.92146e-05
3309.12	0.0036	3309.12	-0.00207	3309.12	0.00211	3309.12	0.00122	3309.12	-0.00562	3309.12	-0.00273	3309.12	-0.00277	3309.12	-0.00588	3309.12	-0.00118	3309.12	7.43934e-05	3309.12	5.03387e-05
3309.22	5.26016e-05	3309.22	0.00921	3309.22	0.000125157	3309.22	-0.00365	3309.22	-0.00853	3309.22	0.00286	3309.22	0.00067258	3309.22	-0.00566	3309.22	-0.00339	3309.22	7.61526e-05	3309.22	5.14986e-05
3309.31	0.00138	3309.31	0.00698	3309.31	-0.00283	3309.31	-0.00158	3309.31	-0.00426	3309.31	0.00629	3309.31	-0.00173	3309.31	-8e-05	3309.31	0.00289	3309.31	7.7968e-05	3309.31	5.26958e-05
3309.41	0.00959	3309.41	0.00196	3309.41	-0.00274	3309.41	0.00783	3309.41	0.00168	3309.41	0.0017	3309.41	-0.00895	3309.41	-0.00195	3309.41	0.00631	3309.41	7.98418e-05	3309.41	5.39318e-05
3309.51	0.00618	3309.51	0.00473	3309.51	-0.00362	3309.51	0.00941	3309.51	0.00437	3309.51	-0.00202	3309.51	-0.00599	3309.51	-0.00216	3309.51	0.00321	3309.51	8.17764e-05	3309.51	5.52083e-05
3309.61	-0.00446	3309.61	0.000839759	3309.61	-0.00255	3309.61	0.00373	3309.61	-0.00152	3309.61	-0.00265	3309.61	-0.000280039	3309.61	0.005	3309.61	0.000880833	3309.61	8.37743e-05	3309.61	5.65268e-05
3309.71	-0.00497	3309.71	-0.00622	3309.71	5.60375e-05	3309.71	-0.00242	3309.71	-0.00297	3309.71	0.00029117	3309.71	0.0019	3309.71	0.01045	3309.71	0.00194	3309.71	8.58382e-05	3309.71	5.78892e-05
3309.8	-0.00284	3309.8	-0.00408	3309.8	0.00333	3309.8	-0.00482	3309.8	0.00563	3309.8	0.00512	3309.8	0.000820295	3309.8	0.00812	3309.8	-0.000436335	3309.8	8.79708e-05	3309.8	5.92974e-05
3309.9	0.000163527	3309.9	0.00243	3309.9	0.00574	3309.9	0.00345	3309.9	0.01017	3309.9	0.00366	3309.9	0.00253	3309.9	0.00035	3309.9	0.00128	3309.9	9.01751e-05	3309.9	6.07532e-05
3310	0.00285	3310	0.00819	3310	0.00548	3310	0.00737	3310	0.00456	3310	0.00189	3310	0.00643	3310	-0.00615	3310	0.00347	3310	9.24541e-05	3310	6.22587e-05
3310.1	-0.00577	3310.1	0.01469	3310.1	0.00282	3310.1	0.00114	3310.1	0.000859543	3310.1	0.00639	3310.1	0.00142	3310.1	-0.0045	3310.1	0.000283286	3310.1	9.48109e-05	3310.1	6.38161e-05
3310.19	-0.01207	3310.19	0.01612	3310.19	0.00225	3310.19	-0.00307	3310.19	0.00352	3310.19	0.00658	3310.19	0.0034	3310.19	0.00238	3310.19	0.00278	3310.19	9.72491e-05	3310.19	6.54276e-05
3310.29	-0.00411	3310.29	0.01212	3310.29	0.00233	3310.29	-0.00667	3310.29	0.00262	3310.29	0.00177	3310.29	0.00381	3310.29	0.00579	3310.29	0.0051	3310.29	9.97722e-05	3310.29	6.70957e-05
3310.39	0.00602	3310.39	0.00692	3310.39	-0.00238	3310.39	-0.00184	3310.39	0.00514	3310.39	0.00684	3310.39	-0.00817	3310.39	0.0011	3310.39	0.00582	3310.39	0.000102384	3310.39	6.88228e-05
3310.49	0.00663	3310.49	0.000566069	3310.49	-0.00174	3310.49	0.00539	3310.49	0.00506	3310.49	0.01	3310.49	-0.0052	3310.49	0.00225	3310.49	0.00944	3310.49	0.000105088	3310.49	7.06117e-05
3310.58	0.00378	3310.58	7.22003e-05	3310.58	0.00577	3310.58	-0.00073208	3310.58	-0.00575	3310.58	0.00597	3310.58	0.000441811	3310.58	0.00534	3310.58	0.01032	3310.58	0.000107889	3310.58	7.2465e-05
3310.68	0.00333	3310.68	0.00156	3310.68	0.00953	3310.68	-0.00552	3310.68	-0.00311	3310.68	0.000768874	3310.68	-0.0031	3310.68	-0.00156	3310.68	0.01031	3310.68	0.000110791	3310.68	7.43859e-05
3310.78	0.00181	3310.78	-0.000475737	3310.78	0.01175	3310.78	-0.00164	3310.78	0.01105	3310.78	-0.0015	3310.78	-0.00204	3310.78	-0.00384	3310.78	0.00768	3310.78	0.000113799	3310.78	7.63773e-05
3310.88	0.00322	3310.88	0.00109	3310.88	0.01066	3310.88	-0.000438323	3310.88	0.00742	3310.88	0.00741	3310.88	0.00106	3310.88	-0.00549	3310.88	0.00214	3310.88	0.000116917	3310.88	7.84425e-05
3310.97	0.00172	3310.97	0.00413	3310.97	-0.000570495	3310.97	-0.00267	3310.97	-0.00482	3310.97	0.01152	3310.97	0.00213	3310.97	-0.00789	3310.97	-0.000422957	3310.97	0.000120152	3310.97	8.05851e-05
3311.07	-0.000428446	3311.07	0.00452	3311.07	-0.00759	3311.07	-0.00151	3311.07	-0.00391	3311.07	0.00747	3311.07	0.00195	3311.07	0.0005	3311.07	-0.00064871	3311.07	0.000123507	3311.07	8.28087e-05
3311.17	0.00381	3311.17	-0.00221	3311.17	0.00172	3311.17	0.00127	3311.17	0.00234	3311.17	0.00662	3311.17	0.00517	3311.17	0.00418	3311.17	-0.000183269	3311.17	0.00012699	3311.17	8.51173e-05
3311.27	0.00166	3311.27	-0.00774	3311.27	0.007	3311.27	0.00354	3311.27	0.00477	3311.27	0.00554	3311.27	0.00605	3311.27	-0.00471	3311.27	0.00205	3311.27	0.000130605	3311.27	8.75148e-05
3311.37	-0.00233	3311.37	-0.00226	3311.37	-0.000715423	3311.37	0.00411	3311.37	0.00594	3311.37	0.00183	3311.37	-0.000462871	3311.37	-0.00731	3311.37	0.00402	3311.37	0.000134361	3311.37	9.00057e-05
3311.46	0.00306	3311.46	0.00161	3311.46	-0.00563	3311.46	-0.00122	3311.46	0.00777	3311.46	0.00112	3311.46	-0.00356	3311.46	0.00735	3311.46	0.00368	3311.46	0.000138262	3311.46	9.25945e-05
3311.56	0.0052	3311.56	-0.000229918	3311.56	-0.00405	3311.56	-0.00346	3311.56	0.00366	3311.56	0.00732	3311.56	-0.000528088	3311.56	0.01502	3311.56	0.000817846	3311.56	0.000142318	3311.56	9.52862e-05
3311.66	-0.000391657	3311.66	-0.00358	3311.66	-0.0018	3311.66	-0.000718702	3311.66	-0.00484	3311.66	0.01063	3311.66	0.00255	3311.66	0.00085	3311.66	0.000505136	3311.66	0.000146534	3311.66	9.8086e-05
3311.76	-0.0042	3311.76	-0.00462	3311.76	-0.00371	3311.76	-0.000742671	3311.76	-0.00982	3311.76	0.00995	3311.76	0.00471	3311.76	-0.01215	3311.76	0.00194	3311.76	0.00015092	3311.76	0.000100999
3311.85	-0.00333	3311.85	-0.00382	3311.85	-0.00631	3311.85	0.001	3311.85	-0.0104	3311.85	0.01119	3311.85	0.00337	3311.85	-0.0082	3311.85	0.00459	3311.85	0.000155484	3311.85	0.000104032
3311.95	0.00035026	3311.95	-0.00592	3311.95	-0.0063	3311.95	0.00209	3311.95	-0.00644	3311.95	0.00364	3311.95	0.00218	3311.95	0.00271	3311.95	0.00966	3311.95	0.000160236	3311.95	0.00010719
3312.05	0.00339	3312.05	-0.01244	3312.05	-0.0048	3312.05	0.000984754	3312.05	-0.000191182	3312.05	-0.00686	3312.05	0.00635	3312.05	0.00308	3312.05	0.0077	3312.05	0.000165184	3312.05	0.00011048
3312.15	0.00226	3312.15	-0.0167	3312.15	-0.0054	3312.15	0.00235	3312.15	0.00956	3312.15	-0.00676	3312.15	0.00923	3312.15	-0.00064	3312.15	0.000146162	3312.15	0.000170339	3312.15	0.00011391
3312.24	-0.00383	3312.24	-0.00562	3312.24	-0.00144	3312.24	0.00408	3312.24	0.00912	3312.24	-0.00317	3312.24	0.00715	3312.24	0.00018	3312.24	-0.00533	3312.24	0.000175713	3312.24	0.000117486
3312.34	-0.00541	3312.34	0.00333	3312.34	0.01544	3312.34	0.00432	3312.34	0.00417	3312.34	-0.00523	3312.34	0.00323	3312.34	-0.00087	3312.34	-0.00765	3312.34	0.000181317	3312.34	0.000121216
3312.44	-0.00181	3312.44	-0.00342	3312.44	0.01915	3312.44	-0.0029	3312.44	0.00943	3312.44	-0.00802	3312.44	0.000591756	3312.44	0.0015	3312.44	-0.00419	3312.44	0.000187163	3312.44	0.000125109
3312.54	-0.00155	3312.54	-0.00479	3312.54	0.00433	3312.54	-0.00527	3312.54	0.00794	3312.54	-0.00801	3312.54	-0.00274	3312.54	0.00521	3312.54	0.00255	3312.54	0.000193265	3312.54	0.000129175
3312.64	-0.00361	3312.64	0.00087822	3312.64	-0.00264	3312.64	0.00153	3312.64	0.0011	3312.64	-0.00825	3312.64	-0.00196	3312.64	0.00101	3312.64	0.00499	3312.64	0.000199637	3312.64	0.000133422
3312.73	-0.000308045	3312.73	0.00265	3312.73	0.000465179	3312.73	0.00151	3312.73	0.00212	3312.73	-0.00637	3312.73	0.000738355	3312.73	-0.00427	3312.73	0.00537	3312.73	0.000206294	3312.73	0.00013786
3312.83	0.00557	3312.83	0.00367	3312.83	0.00376	3312.83	0.00718	3312.83	0.00681	3312.83	0.000183032	3312.83	-0.00312	3312.83	-0.00191	3312.83	0.00477	3312.83	0.000213252	3312.83	0.000142502
3312.93	0.00246	3312.93	0.00396	3312.93	0.00414	3312.93	0.01228	3312.93	0.0075	3312.93	0.00231	3312.93	-0.01013	3312.93	0.00405	3312.93	0.0037	3312.93	0.000220528	3312.93	0.000147358
3313.03	0.00536	3313.03	0.00206	3313.03	-9.78087e-05	3313.03	0.0028	3313.03	0.00301	3313.03	-0.000539933	3313.03	-0.00966	3313.03	0.00137	3313.03	0.00291	3313.03	0.00022814	3313.03	0.00015244
3313.12	0.0092	3313.12	-0.00191	3313.12	-0.00574	3313.12	0.00457	3313.12	-0.00618	3313.12	0.00216	3313.12	0.00342	3313.12	-0.00586	3313.12	0.00194	3313.12	0.000236109	3313.12	0.000157764
3313.22	-0.000893887	3313.22	-0.00245	3313.22	-0.00571	3313.22	0.01379	3313.22	-0.0088	3313.22	0.00349	3313.22	0.01226	3313.22	-0.00541	3313.22	0.00559	3313.22	0.000244456	3313.22	0.000163342
3313.32	-0.00219	3313.32	0.00835	3313.32	-0.00571	3313.32	0.0179	3313.32	-0.00674	3313.32	0.00352	3313.32	0.01246	3313.32	-0.00299	3313.32	0.00299	3313.32	0.000253202	3313.32	0.00016919
3313.42	0.000781699	3313.42	0.01254	3313.42	-0.00663	3313.42	0.01661	3313.42	-0.00911	3313.42	0.00609	3313.42	0.01167	3313.42	-0.00107	3313.42	-0.00105	3313.42	0.000262373	3313.42	0.000175325
3313.51	-0.00492	3313.51	0.0039	3313.51	0.000873763	3313.51	0.00143	3313.51	-0.00864	3313.51	0.00984	3313.51	0.00865	3313.51	0.0022	3313.51	0.00326	3313.51	0.000271994	3313.51	0.000181764
3313.61	-0.00159	3313.61	0.00108	3313.61	0.00839	3313.61	-0.0061	3313.61	-0.0057	3313.61	0.00694	3313.61	0.00229	3313.61	0.00169	3313.61	0.00691	3313.61	0.000282093	3313.61	0.000188527
3313.71	0.00712	3313.71	0.00392	3313.71	0.0039	3313.71	-0.000846907	3313.71	-0.00255	3313.71	-0.00608	3313.71	0.00527	3313.71	0.00065	3313.71	0.00749	3313.71	0.000292701	3313.71	0.000195633
3313.81	0.01201	3313.81	0.00509	3313.81	-0.000156337	3313.81	-0.00079451	3313.81	-0.00388	3313.81	-0.00875	3313.81	0.0156	3313.81	0.00045	3313.81	0.000905359	3313.81	0.000303848	3313.81	0.000203106
3313.9	0.01654	3313.9	0.00246	3313.9	0.00297	3313.9	-0.00743	3313.9	-0.00936	3313.9	-0.00157	3313.9	0.00611	3313.9	-0.00406	3313.9	-0.00266	3313.9	0.000315571	3313.9	0.000210969
3314	0.00848	3314	-0.000150208	3314	0.000196506	3314	-0.01367	3314	-0.00722	3314	-0.000304705	3314	-0.00778	3314	-0.00627	3314	0.00251	3314	0.000327907	3314	0.000219247
3314.1	-0.00198	3314.1	-0.00404	3314.1	-0.00333	3314.1	-0.00812	3314.1	0.0021	3314.1	-0.00112	3314.1	-0.00738	3314.1	-0.00303	3314.1	0.00515	3314.1	0.000340895	3314.1	0.000227968
3314.2	-0.000381624	3314.2	-0.00716	3314.2	-0.000402156	3314.2	0.00178	3314.2	0.00704	3314.2	0.00135	3314.2	-0.00742	3314.2	-0.00352	3314.2	0.00351	3314.2	0.00035458	3314.2	0.000237162
3314.3	0.00528	3314.3	-0.00346	3314.3	0.0003314	3314.3	0.00103	3314.3	0.000245273	3314.3	0.00219	3314.3	-0.00662	3314.3	-0.00677	3314.3	-0.000614707	3314.3	0.000369008	3314.3	0.000246862
3314.39	0.01629	3314.39	0.000148009	3314.39	-0.00575	3314.39	0.000403371	3314.39	-0.00991	3314.39	-0.000119086	3314.39	0.00206	3314.39	-0.00537	3314.39	-0.000573459	3314.39	0.000384231	3314.39	0.000257102
3314.49	0.0207	3314.49	0.00585	3314.49	-0.0072	3314.49	0.00273	3314.49	-0.00729	3314.49	-0.00339	3314.49	0.0082	3314.49	-0.00085	3314.49	0.00488	3314.49	0.000400304	3314.49	0.000267921
3314.59	0.01342	3314.59	0.00884	3314.59	0.000860943	3314.59	-0.000389828	3314.59	-0.0043	3314.59	-0.00689	3314.59	0.00888	3314.59	0.00172	3314.59	0.00278	3314.59	0.000417286	3314.59	0.000279359
3314.69	0.00625	3314.69	0.0011	3314.69	0.00567	3314.69	-0.00643	3314.69	-0.00605	3314.69	-0.00712	3314.69	0.00825	3314.69	0.00268	3314.69	-0.00275	3314.69	0.000435242	3314.69	0.000291461
3314.78	-0.00419	3314.78	-0.00326	3314.78	0.00603	3314.78	-0.01452	3314.78	-0.00227	3314.78	-0.00736	3314.78	0.00445	3314.78	0.00459	3314.78	0.00314	3314.78	0.000454243	3314.78	0.000304276
3314.88	-0.00818	3314.88	-5.09881e-05	3314.88	0.00545	3314.88	-0.01085	3314.88	0.0029	3314.88	-0.00318	3314.88	0.00454	3314.88	0.00788	3314.88	0.00359	3314.88	0.000474365	3314.88	0.000317856
3314.98	-0.00328	3314.98	-0.00139	3314.98	0.00107	3314.98	-0.00246	3314.98	0.0062	3314.98	0.00637	3314.98	0.0105	3314.98	0.0063	3314.98	-0.00936	3314.98	0.000495691	3314.98	0.00033226
3315.08	-0.00136	3315.08	-0.00229	3315.08	-0.00709	3315.08	-0.00463	3315.08	0.00595	3315.08	0.0042	3315.08	0.01302	3315.08	-0.00071	3315.08	-0.01022	3315.08	0.000518312	3315.08	0.000347549
3315.17	-0.00148	3315.17	0.00543	3315.17	-0.00616	3315.17	-0.00502	3315.17	0.01306	3315.17	-0.00771	3315.17	0.00894	3315.17	-0.00185	3315.17	-0.00392	3315.17	0.000542326	3315.17	0.000363792
3315.27	-0.00439	3315.27	0.0101	3315.27	0.00531	3315.27	-0.00512	3315.27	0.01647	3315.27	-0.01368	3315.27	0.00861	3315.27	0.00323	3315.27	0.00115	3315.27	0.000567842	3315.27	0.000381064
3315.37	-0.00617	3315.37	0.00534	3315.37	0.01056	3315.37	-0.00736	3315.37	0.00601	3315.37	-0.01221	3315.37	0.01098	3315.37	0.00334	3315.37	0.01012	3315.37	0.000594977	3315.37	0.000399446
3315.47	-0.00366	3315.47	-0.00249	3315.47	0.00696	3315.47	-0.00462	3315.47	-0.00413	3315.47	-0.00945	3315.47	0.00622	3315.47	0.0004	3315.47	0.00804	3315.47	0.000623861	3315.47	0.00041903
3315.56	0.00151	3315.56	-0.00588	3315.56	-0.000364252	3315.56	0.000610172	3315.56	-0.00891	3315.56	-0.00328	3315.56	0.00517	3315.56	0.00232	3315.56	0.00335	3315.56	0.000654636	3315.56	0.000439911
3315.66	0.00633	3315.66	0.000144107	3315.66	-0.00628	3315.66	0.00205	3315.66	-0.00381	3315.66	0.00124	3315.66	0.01071	3315.66	0.00062	3315.66	0.00715	3315.66	0.000687455	3315.66	0.0004622
3315.76	0.00731	3315.76	0.01051	3315.76	-0.00764	3315.76	0.00288	3315.76	9.92305e-05	3315.76	-0.00192	3315.76	0.00702	3315.76	-0.005	3315.76	0.000319518	3315.76	0.00072249	3315.76	0.000486014
3315.86	-0.00273	3315.86	0.01001	3315.86	-0.00177	3315.86	0.000368254	3315.86	-0.00312	3315.86	0.000796744	3315.86	-0.00415	3315.86	-0.00349	3315.86	-0.00757	3315.86	0.000759927	3315.86	0.000511484
3315.96	-0.01538	3315.96	-0.0015	3315.96	0.00547	3315.96	-0.000223719	3315.96	-0.00496	3315.96	0.00404	3315.96	-0.00743	3315.96	0.00449	3315.96	0.000224757	3315.96	0.000799975	3315.96	0.000538755
3316.05	-0.00668	3316.05	-0.00535	3316.05	0.00487	3316.05	0.0067	3316.05	-0.00474	3316.05	0.00116	3316.05	-0.00487	3316.05	0.00577	3316.05	0.00327	3316.05	0.00084286	3316.05	0.000567986
3316.15	0.00879	3316.15	0.00203	3316.15	0.00351	3316.15	0.00847	3316.15	0.00149	3316.15	0.00486	3316.15	0.000106248	3316.15	-0.00338	3316.15	-0.00521	3316.15	0.000888833	3316.15	0.000599352
3316.25	0.00859	3316.25	0.0133	3316.25	0.00133	3316.25	0.00738	3316.25	0.0072	3316.25	0.00555	3316.25	0.00575	3316.25	-0.00609	3316.25	-0.00477	3316.25	0.000938174	3316.25	0.000633049
3316.35	0.00602	3316.35	0.01911	3316.35	-0.00681	3316.35	0.00553	3316.35	0.00596	3316.35	0.00539	3316.35	0.00752	3316.35	0.0001	3316.35	-0.00181	3316.35	0.000991189	3316.35	0.000669293
3316.44	0.00652	3316.44	0.01264	3316.44	-0.00639	3316.44	0.00083481	3316.44	0.00832	3316.44	0.00792	3316.44	0.00467	3316.44	0.00488	3316.44	-0.00627	3316.44	0.00105	3316.44	0.000708324
3316.54	0.0027	3316.54	0.0032	3316.54	0.00408	3316.54	-0.00117	3316.54	0.01303	3316.54	0.00718	3316.54	-7.93705e-05	3316.54	0.00918	3316.54	0.00162	3316.54	0.00111	3316.54	0.00075041
3316.64	0.00040433	3316.64	0.00168	3316.64	0.00355	3316.64	0.00357	3316.64	0.01456	3316.64	0.01055	3316.64	2.59807e-05	3316.64	0.01233	3316.64	0.0098	3316.64	0.00118	3316.64	0.000795847
3316.74	0.000150706	3316.74	0.00635	3316.74	0.00334	3316.74	0.00505	3316.74	0.01431	3316.74	0.01161	3316.74	0.00281	3316.74	0.01272	3316.74	0.00647	3316.74	0.00125	3316.74	0.000844969
3316.83	0.00386	3316.83	0.00661	3316.83	0.01147	3316.83	0.00184	3316.83	0.0126	3316.83	0.01033	3316.83	0.00569	3316.83	0.01153	3316.83	0.00854	3316.83	0.00132	3316.83	0.000898145
3316.93	0.01032	3316.93	0.00589	3316.93	0.0154	3316.93	0.00358	3316.93	0.01423	3316.93	0.00655	3316.93	0.00601	3316.93	0.00715	3316.93	0.01532	3316.93	0.00141	3316.93	0.000955792
3317.03	0.01069	3317.03	0.00729	3317.03	0.01604	3317.03	0.00615	3317.03	0.01524	3317.03	0.00321	3317.03	0.00501	3317.03	0.00454	3317.03	0.01696	3317.03	0.0015	3317.03	0.00102
3317.13	0.01103	3317.13	0.00462	3317.13	0.00717	3317.13	0.00929	3317.13	0.01249	3317.13	0.00804	3317.13	0.00412	3317.13	0.00683	3317.13	0.00874	3317.13	0.0016	3317.13	0.00109
3317.22	0.00858	3317.22	0.00612	3317.22	0.000430619	3317.22	0.01095	3317.22	0.01487	3317.22	0.00736	3317.22	-0.00533	3317.22	0.0051	3317.22	0.00578	3317.22	0.00171	3317.22	0.00116
3317.32	0.00056375	3317.32	0.01195	3317.32	0.0061	3317.32	0.00659	3317.32	0.01727	3317.32	0.00125	3317.32	-0.00868	3317.32	0.00309	3317.32	0.0126	3317.32	0.00182	3317.32	0.00124
3317.42	0.00147	3317.42	0.01394	3317.42	0.00885	3317.42	0.00399	3317.42	0.00927	3317.42	0.00224	3317.42	0.00142	3317.42	0.00624	3317.42	0.01156	3317.42	0.00195	3317.42	0.00133
3317.52	0.00619	3317.52	0.01375	3317.52	0.00416	3317.52	0.01119	3317.52	-0.000241349	3317.52	0.01022	3317.52	0.00312	3317.52	0.00528	3317.52	0.01058	3317.52	0.00209	3317.52	0.00143
3317.62	0.00194	3317.62	0.01114	3317.62	0.00353	3317.62	0.02176	3317.62	-0.00251	3317.62	0.01641	3317.62	0.00341	3317.62	0.0037	3317.62	0.01934	3317.62	0.00224	3317.62	0.00153
3317.71	-0.00025955	3317.71	0.00919	3317.71	0.00979	3317.71	0.02607	3317.71	0.00591	3317.71	0.01324	3317.71	0.00828	3317.71	0.00992	3317.71	0.02252	3317.71	0.00241	3317.71	0.00165
3317.81	0.00282	3317.81	0.00846	3317.81	0.01229	3317.81	0.02092	3317.81	0.01148	3317.81	0.00944	3317.81	0.00679	3317.81	0.01856	3317.81	0.01673	3317.81	0.00259	3317.81	0.00178
3317.91	0.00361	3317.91	0.00389	3317.91	0.01022	3317.91	0.01071	3317.91	9.03119e-05	3317.91	0.00474	3317.91	0.00415	3317.91	0.02342	3317.91	0.01428	3317.91	0.0028	3317.91	0.00193
3318.01	0.00061113	3318.01	-0.0015	3318.01	0.00753	3318.01	0.00683	3318.01	-0.00701	3318.01	-0.00113	3318.01	0.00314	3318.01	0.01984	3318.01	0.01236	3318.01	0.00303	3318.01	0.00209
3318.1	-0.00625	3318.1	-0.00206	3318.1	0.00606	3318.1	0.0094	3318.1	-0.00222	3318.1	-6.66893e-05	3318.1	0.00199	3318.1	0.00817	3318.1	0.0014	3318.1	0.00329	3318.1	0.00228
3318.2	-0.00826	3318.2	0.00298	3318.2	0.0048	3318.2	0.00927	3318.2	0.00761	3318.2	0.00343	3318.2	0.00634	3318.2	0.00426	3318.2	-0.00663	3318.2	0.00358	3318.2	0.0025
3318.3	-0.00564	3318.3	0.00503	3318.3	0.000494165	3318.3	0.00732	3318.3	0.0176	3318.3	0.0076	3318.3	0.01122	3318.3	0.00946	3318.3	-0.00151	3318.3	0.00393	3318.3	0.00277
3318.4	-0.00108	3318.4	0.00378	3318.4	-0.00388	3318.4	0.0115	3318.4	0.02849	3318.4	0.00935	3318.4	0.00589	3318.4	0.00893	3318.4	-0.00104	3318.4	0.00435	3318.4	0.0031
3318.49	0.00469	3318.49	0.00623	3318.49	0.00049305	3318.49	0.01436	3318.49	0.04443	3318.49	0.00874	3318.49	-0.00114	3318.49	0.00515	3318.49	-0.01167	3318.49	0.00487	3318.49	0.00354
3318.59	0.00605	3318.59	0.01437	3318.59	0.01437	3318.59	0.01078	3318.59	0.05918	3318.59	0.0083	3318.59	-0.000692525	3318.59	0.00386	3318.59	-0.01204	3318.59	0.00555	3318.59	0.00412
3318.69	0.00613	3318.69	0.02165	3318.69	0.02325	3318.69	0.00977	3318.69	0.07993	3318.69	0.01574	3318.69	0.00223	3318.69	0.00635	3318.69	0.00123	3318.69	0.00646	3318.69	0.00493
3318.79	0.01036	3318.79	0.01797	3318.79	0.03112	3318.79	0.00815	3318.79	0.10686	3318.79	0.03892	3318.79	0.00706	3318.79	0.01472	3318.79	0.00716	3318.79	0.00772	3318.79	0.00608
3318.89	0.01682	3318.89	0.01294	3318.89	0.04633	3318.89	0.0082	3318.89	0.1329	3318.89	0.0625	3318.89	0.01544	3318.89	0.02027	3318.89	0.00447	3318.89	0.00949	3318.89	0.00771
3318.98	0.02155	3318.98	0.01885	3318.98	0.05936	3318.98	0.01424	3318.98	0.15776	3318.98	0.08143	3318.98	0.01951	3318.98	0.0292	3318.98	0.0114	3318.98	0.012	3318.98	0.01002
3319.08	0.03151	3319.08	0.03775	3319.08	0.0777	3319.08	0.02135	3319.08	0.18334	3319.08	0.10401	3319.08	0.01565	3319.08	0.04723	3319.08	0.03011	3319.08	0.01556	3319.08	0.01329
3319.18	0.04926	3319.18	0.06456	3319.18	0.10525	3319.18	0.03412	3319.18	0.21498	3319.18	0.12639	3319.18	0.01444	3319.18	0.06413	3319.18	0.04611	3319.18	0.02057	3319.18	0.01783
3319.28	0.06654	3319.28	0.09514	3319.28	0.13662	3319.28	0.0463	3319.28	0.24097	3319.28	0.15312	3319.28	0.02373	3319.28	0.08174	3319.28	0.05885	3319.28	0.02752	3319.28	0.02403
3319.37	0.07687	3319.37	0.12374	3319.37	0.17389	3319.37	0.05462	3319.37	0.24754	3319.37	0.18734	3319.37	0.04151	3319.37	0.10734	3319.37	0.08844	3319.37	0.03699	3319.37	0.0323
3319.47	0.09193	3319.47	0.15395	3319.47	0.20838	3319.47	0.07793	3319.47	0.24905	3319.47	0.2173	3319.47	0.06318	3319.47	0.13856	3319.47	0.13117	3319.47	0.04959	3319.47	0.04304
3319.57	0.12303	3319.57	0.19479	3319.57	0.23569	3319.57	0.11317	3319.57	0.24974	3319.57	0.2383	3319.57	0.08011	3319.57	0.16363	3319.57	0.16322	3319.57	0.06593	3319.57	0.0566
3319.67	0.15703	3319.67	0.22705	3319.67	0.26571	3319.67	0.14418	3319.67	0.23247	3319.67	0.25511	3319.67	0.09949	3319.67	0.18663	3319.67	0.19312	3319.67	0.08652	3319.67	0.07319
3319.76	0.19226	3319.76	0.24891	3319.76	0.29313	3319.76	0.17714	3319.76	0.19914	3319.76	0.26942	3319.76	0.12307	3319.76	0.21396	3319.76	0.23234	3319.76	0.11164	3319.76	0.09279
3319.86	0.22359	3319.86	0.27438	3319.86	0.31159	3319.86	0.22344	3319.86	0.15207	3319.86	0.27165	3319.86	0.14436	3319.86	0.23969	3319.86	0.26903	3319.86	0.14124	3319.86	0.11506
3319.96	0.23236	3319.96	0.29941	3319.96	0.32016	3319.96	0.27508	3319.96	0.09925	3319.96	0.25433	3319.96	0.17505	3319.96	0.25666	3319.96	0.30048	3319.96	0.17477	3319.96	0.13927
3320.06	0.23767	3320.06	0.31829	3320.06	0.30882	3320.06	0.31566	3320.06	0.05486	3320.06	0.22757	3320.06	0.20319	3320.06	0.26255	3320.06	0.33191	3320.06	0.21107	3320.06	0.16422
3320.15	0.24597	3320.15	0.31842	3320.15	0.28387	3320.15	0.34835	3320.15	0.00661	3320.15	0.19893	3320.15	0.21524	3320.15	0.26076	3320.15	0.35915	3320.15	0.2483	3320.15	0.18828
3320.25	0.23643	3320.25	0.30023	3320.25	0.25133	3320.25	0.37664	3320.25	-0.04947	3320.25	0.15924	3320.25	0.22652	3320.25	0.24567	3320.25	0.365	3320.25	0.28395	3320.25	0.20943
3320.35	0.21177	3320.35	0.27614	3320.35	0.20787	3320.35	0.39274	3320.35	-0.10236	3320.35	0.09682	3320.35	0.23211	3320.35	0.2165	3320.35	0.34721	3320.35	0.31497	3320.35	0.22541
3320.45	0.17848	3320.45	0.2381	3320.45	0.14937	3320.45	0.39638	3320.45	-0.14282	3320.45	0.02807	3320.45	0.21487	3320.45	0.17474	3320.45	0.31564	3320.45	0.33793	3320.45	0.23393
3320.55	0.13861	3320.55	0.1782	3320.55	0.07337	3320.55	0.38342	3320.55	-0.1746	3320.55	-0.03259	3320.55	0.19083	3320.55	0.12404	3320.55	0.26909	3320.55	0.34941	3320.55	0.23293
3320.64	0.08821	3320.64	0.10707	3320.64	-0.00672	3320.64	0.3509	3320.64	-0.20899	3320.64	-0.09596	3320.64	0.16989	3320.64	0.0707	3320.64	0.20868	3320.64	0.34639	3320.64	0.22088
3320.74	0.0338	3320.74	0.04121	3320.74	-0.07706	3320.74	0.29942	3320.74	-0.22516	3320.74	-0.14812	3320.74	0.13366	3320.74	0.00476	3320.74	0.13079	3320.74	0.32664	3320.74	0.19705
3320.84	-0.01913	3320.84	-0.02209	3320.84	-0.14015	3320.84	0.22491	3320.84	-0.21871	3320.84	-0.18653	3320.84	0.08406	3320.84	-0.06326	3320.84	0.0445	3320.84	0.28922	3320.84	0.16173
3320.94	-0.07843	3320.94	-0.09395	3320.94	-0.19753	3320.94	0.14145	3320.94	-0.21726	3320.94	-0.22218	3320.94	0.034	3320.94	-0.11376	3320.94	-0.03646	3320.94	0.23469	3320.94	0.1163
3321.03	-0.13708	3321.03	-0.16947	3321.03	-0.23901	3321.03	0.06521	3321.03	-0.21419	3321.03	-0.24168	3321.03	-0.01685	3321.03	-0.15336	3321.03	-0.11699	3321.03	0.16535	3321.03	0.06327
3321.13	-0.17582	3321.13	-0.23559	3321.13	-0.26924	3321.13	-0.01578	3321.13	-0.19374	3321.13	-0.24772	3321.13	-0.07063	3321.13	-0.18984	3321.13	-0.18985	3321.13	0.08508	3321.13	0.00597
3321.23	-0.19904	3321.23	-0.27618	3321.23	-0.28685	3321.23	-0.10783	3321.23	-0.16783	3321.23	-0.24475	3321.23	-0.11833	3321.23	-0.21696	3321.23	-0.24647	3321.23	-0.000969995	3321.23	-0.05173
3321.33	-0.21811	3321.33	-0.29367	3321.33	-0.28499	3321.33	-0.19162	3321.33	-0.14262	3321.33	-0.23091	3321.33	-0.15702	3321.33	-0.22828	3321.33	-0.28892	3321.33	-0.08695	3321.33	-0.10593
3321.42	-0.2259	3321.42	-0.30232	3321.42	-0.27893	3321.42	-0.25653	3321.42	-0.11658	3321.42	-0.21244	3321.42	-0.18741	3321.42	-0.23247	3321.42	-0.31713	3321.42	-0.16703	3321.42	-0.15315
3321.52	-0.22586	3321.52	-0.2972	3321.52	-0.26886	3321.52	-0.30567	3321.52	-0.09249	3321.52	-0.18283	3321.52	-0.20637	3321.52	-0.23148	3321.52	-0.33104	3321.52	-0.23607	3321.52	-0.19069
3321.62	-0.2139	3321.62	-0.27982	3321.62	-0.2481	3321.62	-0.34003	3321.62	-0.07138	3321.62	-0.15223	3321.62	-0.21576	3321.62	-0.21835	3321.62	-0.33001	3321.62	-0.29022	3321.62	-0.21694
3321.72	-0.18781	3321.72	-0.26073	3321.72	-0.21802	3321.72	-0.36172	3321.72	-0.05535	3321.72	-0.13303	3321.72	-0.20898	3321.72	-0.19659	3321.72	-0.32068	3321.72	-0.32724	3321.72	-0.23137
3321.81	-0.16141	3321.81	-0.23266	3321.81	-0.18112	3321.81	-0.36479	3321.81	-0.04612	3321.81	-0.11441	3321.81	-0.19021	3321.81	-0.16642	3321.81	-0.29817	3321.81	-0.34658	3321.81	-0.23452
3321.91	-0.13642	3321.91	-0.20121	3321.91	-0.15481	3321.91	-0.34077	3321.91	-0.03565	3321.91	-0.09518	3321.91	-0.1737	3321.91	-0.13664	3321.91	-0.25372	3321.91	-0.34925	3321.91	-0.2278
3322.01	-0.11596	3322.01	-0.17139	3322.01	-0.13501	3322.01	-0.30776	3322.01	-0.02121	3322.01	-0.078	3322.01	-0.16603	3322.01	-0.11265	3322.01	-0.20816	3322.01	-0.33747	3322.01	-0.21316
3322.11	-0.09866	3322.11	-0.13551	3322.11	-0.10169	3322.11	-0.28596	3322.11	-0.01573	3322.11	-0.05843	3322.11	-0.15056	3322.11	-0.09386	3322.11	-0.17489	3322.11	-0.31428	3322.11	-0.19288
3322.21	-0.0778	3322.21	-0.1081	3322.21	-0.0708	3322.21	-0.25903	3322.21	-0.01645	3322.21	-0.03906	3322.21	-0.12232	3322.21	-0.08234	3322.21	-0.1434	3322.21	-0.28312	3322.21	-0.16924
3322.3	-0.06215	3322.3	-0.09004	3322.3	-0.05391	3322.3	-0.21492	3322.3	-0.01813	3322.3	-0.02628	3322.3	-0.10019	3322.3	-0.05987	3322.3	-0.11219	3322.3	-0.2474	3322.3	-0.14432
3322.4	-0.04639	3322.4	-0.06107	3322.4	-0.04069	3322.4	-0.17633	3322.4	-0.01613	3322.4	-0.01892	3322.4	-0.07882	3322.4	-0.03772	3322.4	-0.08867	3322.4	-0.21017	3322.4	-0.11985
3322.5	-0.02993	3322.5	-0.03416	3322.5	-0.03105	3322.5	-0.1483	3322.5	-0.00732	3322.5	-0.01393	3322.5	-0.06168	3322.5	-0.03692	3322.5	-0.06864	3322.5	-0.17391	3322.5	-0.09711
3322.6	-0.02472	3322.6	-0.02936	3322.6	-0.02424	3322.6	-0.11694	3322.6	-0.00804	3322.6	-0.00543	3322.6	-0.05131	3322.6	-0.03564	3322.6	-0.05026	3322.6	-0.14046	3322.6	-0.07693
3322.69	-0.01519	3322.69	-0.03127	3322.69	-0.01248	3322.69	-0.08912	3322.69	-0.01426	3322.69	0.00409	3322.69	-0.0389	3322.69	-0.02269	3322.69	-0.03741	3322.69	-0.11096	3322.69	-0.05971
3322.79	-0.00348	3322.79	-0.02022	3322.79	-0.00129	3322.79	-0.07072	3322.79	-0.00887	3322.79	0.00932	3322.79	-0.02343	3322.79	-0.00975	3322.79	-0.02302	3322.79	-0.08594	3322.79	-0.04554
3322.89	-0.0051	3322.89	-0.0053	3322.89	-0.00281	3322.89	-0.05579	3322.89	-0.00431	3322.89	0.00574	3322.89	-0.01054	3322.89	0.00031	3322.89	-0.01052	3322.89	-0.06545	3322.89	-0.03424
3322.99	-0.0084	3322.99	-0.00713	3322.99	-0.00679	3322.99	-0.04502	3322.99	-0.01029	3322.99	-0.00167	3322.99	-0.00867	3322.99	0.0047	3322.99	-0.01079	3322.99	-0.04921	3322.99	-0.0255
3323.08	-0.00403	3323.08	-0.01361	3323.08	-0.000337497	3323.08	-0.0383	3323.08	-0.01292	3323.08	-0.00225	3323.08	-0.00935	3323.08	-0.00158	3323.08	-0.01157	3323.08	-0.03668	3323.08	-0.01892
3323.18	0.000609458	3323.18	-0.007	3323.18	0.00466	3323.18	-0.02692	3323.18	-0.0141	3323.18	-0.00272	3323.18	-0.00972	3323.18	-0.00863	3323.18	-0.00793	3323.18	-0.02728	3323.18	-0.01407
3323.28	-0.00295	3323.28	-0.00443	3323.28	-0.000525902	3323.28	-0.01772	3323.28	-0.01445	3323.28	-0.000521539	3323.28	-0.01115	3323.28	-0.01077	3323.28	-0.0089	3323.28	-0.02038	3323.28	-0.01057
3323.38	-0.00753	3323.38	-0.01143	3323.38	-0.00933	3323.38	-0.01465	3323.38	-0.00951	3323.38	-0.000240602	3323.38	-0.0115	3323.38	-0.01349	3323.38	-0.00709	3323.38	-0.01541	3323.38	-0.00808
3323.47	-0.00942	3323.47	-0.00892	3323.47	-0.01512	3323.47	-0.01002	3323.47	-0.01037	3323.47	-0.00573	3323.47	-0.01092	3323.47	-0.01231	3323.47	-0.00651	3323.47	-0.01187	3323.47	-0.00633
3323.57	-0.01432	3323.57	0.00052259	3323.57	-0.01564	3323.57	-0.00917	3323.57	-0.01318	3323.57	-0.00178	3323.57	-0.00925	3323.57	-0.00867	3323.57	-0.01184	3323.57	-0.00939	3323.57	-0.0051
3323.67	-0.02092	3323.67	-0.000185325	3323.67	-0.01334	3323.67	-0.01131	3323.67	-0.0132	3323.67	-0.00119	3323.67	-0.00927	3323.67	-0.00753	3323.67	-0.01156	3323.67	-0.00763	3323.67	-0.00423
3323.77	-0.02136	3323.77	-0.00651	3323.77	-0.00929	3323.77	-0.0106	3323.77	-0.01389	3323.77	-0.01528	3323.77	-0.00632	3323.77	-0.01203	3323.77	-0.00841	3323.77	-0.00638	3323.77	-0.0036
3323.87	-0.01442	3323.87	-0.00354	3323.87	-0.00413	3323.87	-0.01192	3323.87	-0.01054	3323.87	-0.02089	3323.87	-0.00141	3323.87	-0.02145	3323.87	-0.00913	3323.87	-0.00548	3323.87	-0.00314
3323.96	-0.01066	3323.96	-0.00548	3323.96	-0.000132926	3323.96	-0.01382	3323.96	-0.00903	3323.96	-0.0112	3323.96	-0.00347	3323.96	-0.01952	3323.96	-0.01106	3323.96	-0.0048	3323.96	-0.00279
3324.06	-0.01036	3324.06	-0.01688	3324.06	-0.00503	3324.06	-0.0084	3324.06	-0.0109	3324.06	-0.00279	3324.06	-0.00843	3324.06	-0.01127	3324.06	-0.01355	3324.06	-0.00428	3324.06	-0.00251
3324.16	-0.00864	3324.16	-0.01554	3324.16	-0.01574	3324.16	-0.00808	3324.16	-0.0104	3324.16	-0.00252	3324.16	-0.0107	3324.16	-0.00552	3324.16	-0.01757	3324.16	-0.00386	3324.16	-0.00228
3324.26	-0.00745	3324.26	-0.00826	3324.26	-0.01706	3324.26	-0.01595	3324.26	-0.00839	3324.26	-0.00517	3324.26	-0.01139	3324.26	-0.00311	3324.26	-0.01602	3324.26	-0.00351	3324.26	-0.00208
3324.35	-0.00628	3324.35	-0.00777	3324.35	-0.01067	3324.35	-0.01602	3324.35	-0.00327	3324.35	-0.00184	3324.35	-0.00884	3324.35	-0.00707	3324.35	-0.0076	3324.35	-0.00322	3324.35	-0.00191
3324.45	-0.00877	3324.45	-0.00645	3324.45	-0.00729	3324.45	-0.01557	3324.45	0.000335574	3324.45	0.000346354	3324.45	-0.00532	3324.45	-0.00469	3324.45	-0.00516	3324.45	-0.00296	3324.45	-0.00176
3324.55	-0.01376	3324.55	-0.00263	3324.55	-0.00429	3324.55	-0.01869	3324.55	-3.73358e-05	3324.55	-0.00306	3324.55	-0.00519	3324.55	-0.00103	3324.55	-0.00675	3324.55	-0.00273	3324.55	-0.00163
3324.65	-0.0096	3324.65	-0.00329	3324.65	-0.00224	3324.65	-0.01685	3324.65	-0.00151	3324.65	-0.000746734	3324.65	-0.00292	3324.65	-0.0042	3324.65	-0.00665	3324.65	-0.00253	3324.65	-0.00151
3324.74	-0.00546	3324.74	-0.008	3324.74	-0.00788	3324.74	-0.01398	3324.74	0.00215	3324.74	0.00234	3324.74	0.00423	3324.74	-0.00935	3324.74	-0.01314	3324.74	-0.00234	3324.74	-0.0014
3324.84	-0.00993	3324.84	-0.01653	3324.84	-0.01014	3324.84	-0.01253	3324.84	0.00644	3324.84	-0.000120758	3324.84	0.00438	3324.84	-0.00863	3324.84	-0.01267	3324.84	-0.00217	3324.84	-0.0013
3324.94	-0.01069	3324.94	-0.01705	3324.94	-0.0077	3324.94	-0.00981	3324.94	0.0018	3324.94	-0.00324	3324.94	-0.00189	3324.94	-0.00132	3324.94	0.00173	3324.94	-0.00202	3324.94	-0.00121
3325.04	-0.00407	3325.04	-0.00353	3325.04	-0.00863	3325.04	-0.00375	3325.04	-0.00183	3325.04	-0.00288	3325.04	-0.00491	3325.04	-0.00487	3325.04	0.00682	3325.04	-0.00188	3325.04	-0.00113
3325.14	0.00328	3325.14	0.00416	3325.14	-0.00764	3325.14	-0.00476	3325.14	-0.000996645	3325.14	-0.00206	3325.14	-0.00372	3325.14	-0.01071	3325.14	-0.00371	3325.14	-0.00175	3325.14	-0.00105
3325.23	0.00126	3325.23	0.000325266	3325.23	-0.00313	3325.23	-0.01374	3325.23	-0.000183378	3325.23	-0.00411	3325.23	-0.000288958	3325.23	-0.00637	3325.23	-0.00862	3325.23	-0.00163	3325.23	-0.000983622
3325.33	-0.00226	3325.33	-0.000971278	3325.33	0.00411	3325.33	-0.00864	3325.33	-0.00121	3325.33	-0.0041	3325.33	-0.0071	3325.33	-0.00012	3325.33	0.000186296	3325.33	-0.00153	3325.33	-0.000919282
3325.43	0.000329636	3325.43	0.00769	3325.43	0.00906	3325.43	0.00453	3325.43	-0.000695641	3325.43	-0.00109	3325.43	-0.01652	3325.43	0.00517	3325.43	0.00279	3325.43	-0.00143	3325.43	-0.000859957
3325.53	-0.0047	3325.53	0.01333	3325.53	0.00691	3325.53	0.00912	3325.53	0.00254	3325.53	0.00298	3325.53	-0.01312	3325.53	0.00542	3325.53	-0.00113	3325.53	-0.00133	3325.53	-0.000805167
3325.62	-0.00902	3325.62	0.00671	3325.62	0.00131	3325.62	0.00879	3325.62	-0.00083611	3325.62	0.00731	3325.62	-0.00973	3325.62	0.00775	3325.62	-0.00221	3325.62	-0.00125	3325.62	-0.000754487
3325.72	-0.00508	3325.72	-0.0056	3325.72	-0.000476293	3325.72	0.00758	3325.72	-0.00839	3325.72	0.00654	3325.72	-0.00697	3325.72	0.01304	3325.72	-0.00797	3325.72	-0.00117	3325.72	-0.000707535
3325.82	-0.000173708	3325.82	-0.01249	3325.82	0.00297	3325.82	0.00621	3325.82	-0.0084	3325.82	-0.00188	3325.82	0.00145	3325.82	0.01128	3325.82	-0.01138	3325.82	-0.0011	3325.82	-0.00066397
3325.92	0.00402	3325.92	-0.00578	3325.92	0.00363	3325.92	0.00528	3325.92	0.00251	3325.92	-0.00484	3325.92	0.00217	3325.92	0.00729	3325.92	-0.00181	3325.92	-0.00103	3325.92	-0.000623487
3326.01	0.00166	3326.01	0.00383	3326.01	0.00112	3326.01	0.00404	3326.01	0.00646	3326.01	0.00197	3326.01	-0.00471	3326.01	-0.00375	3326.01	0.0075	3326.01	-0.000967963	3326.01	-0.000585813
3326.11	-0.00136	3326.11	0.00623	3326.11	0.00219	3326.11	-0.00138	3326.11	-0.0023	3326.11	0.00597	3326.11	-0.00512	3326.11	-0.01498	3326.11	0.00675	3326.11	-0.00090964	3326.11	-0.000550701
3326.21	0.00218	3326.21	0.0065	3326.21	0.00493	3326.21	-0.00416	3326.21	-0.00604	3326.21	0.00368	3326.21	-0.00198	3326.21	-0.00723	3326.21	0.00261	3326.21	-0.000855274	3326.21	-0.000517928
3326.31	0.00579	3326.31	0.00157	3326.31	0.0036	3326.31	-0.00208	3326.31	-0.00453	3326.31	5.53843e-05	3326.31	-0.00164	3326.31	-9e-05	3326.31	-4.89697e-06	3326.31	-0.000804523	3326.31	-0.000487294
3326.4	0.00617	3326.4	-0.00364	3326.4	0.000747788	3326.4	-0.00164	3326.4	-0.000368997	3326.4	-0.00125	3326.4	-0.00272	3326.4	-0.00011	3326.4	-0.000896201	3326.4	-0.000757077	3326.4	-0.000458619
3326.5	0.00401	3326.5	-0.00301	3326.5	-0.00213	3326.5	0.000893338	3326.5	0.00461	3326.5	-0.0025	3326.5	-0.00317	3326.5	0.00681	3326.5	0.0036	3326.5	-0.000712657	3326.5	-0.000431738
3326.6	0.00104	3326.6	-0.00555	3326.6	-0.00609	3326.6	0.0018	3326.6	0.00416	3326.6	-0.00525	3326.6	0.0029	3326.6	0.00616	3326.6	0.00741	3326.6	-0.000671009	3326.6	-0.000406502
3326.7	-0.00322	3326.7	-0.00729	3326.7	-0.00495	3326.7	-0.00452	3326.7	0.00224	3326.7	-0.000996455	3326.7	0.00246	3326.7	-0.00026	3326.7	-0.00274	3326.7	-0.000631905	3326.7	-0.000382778
3326.8	-0.00887	3326.8	-0.00122	3326.8	-0.0017	3326.8	-0.00808	3326.8	0.00285	3326.8	0.00621	3326.8	-0.00512	3326.8	-0.00043	3326.8	-0.01118	3326.8	-0.000595136	3326.8	-0.000360442
3326.89	-0.00497	3326.89	0.00629	3326.89	-0.00342	3326.89	-0.00615	3326.89	0.00308	3326.89	0.00318	3326.89	0.00068986	3326.89	0.00072	3326.89	-0.00256	3326.89	-0.000560512	3326.89	-0.000339382
3326.99	0.00282	3326.99	0.00831	3326.99	-0.00549	3326.99	-0.00606	3326.99	0.00579	3326.99	7.93531e-05	3326.99	0.00345	3326.99	0.00349	3326.99	0.00531	3326.99	-0.000527861	3326.99	-0.000319497
3327.09	0.00119	3327.09	0.00457	3327.09	-0.00697	3327.09	-0.00308	3327.09	0.0041	3327.09	0.000149587	3327.09	-0.00309	3327.09	0.00188	3327.09	-0.000958632	3327.09	-0.000497024	3327.09	-0.000300693
3327.19	0.00227	3327.19	-0.00423	3327.19	-0.01078	3327.19	0.00028074	3327.19	-0.00218	3327.19	0.000874225	3327.19	-0.00411	3327.19	-0.00419	3327.19	-0.00333	3327.19	-0.000467859	3327.19	-0.000282885
3327.28	0.00789	3327.28	-0.00581	3327.28	-0.01074	3327.28	-0.000269427	3327.28	0.00266	3327.28	0.00813	3327.28	-0.00532	3327.28	-0.0035	3327.28	0.00166	3327.28	-0.000440234	3327.28	-0.000265995
3327.38	0.0076	3327.38	0.00487	3327.38	-0.00471	3327.38	0.00104	3327.38	0.00905	3327.38	0.0069	3327.38	-0.00372	3327.38	0.00019	3327.38	-0.00272	3327.38	-0.000414026	3327.38	-0.000249951
3327.48	0.00503	3327.48	0.00723	3327.48	0.000312448	3327.48	0.0025	3327.48	0.00787	3327.48	-0.00239	3327.48	0.00294	3327.48	0.00279	3327.48	-0.0043	3327.48	-0.000389126	3327.48	-0.000234687
3327.58	0.00402	3327.58	-0.00416	3327.58	0.00167	3327.58	9.62366e-05	3327.58	0.00319	3327.58	-0.00623	3327.58	0.00559	3327.58	0.00352	3327.58	-0.000358297	3327.58	-0.000365431	3327.58	-0.000220142
3327.67	0.00147	3327.67	-0.01121	3327.67	-0.0012	3327.67	-0.00319	3327.67	0.00247	3327.67	-0.00965	3327.67	0.00332	3327.67	-0.00075	3327.67	0.000530778	3327.67	-0.000342847	3327.67	-0.00020626
3327.77	0.00263	3327.77	-0.01021	3327.77	-0.00365	3327.77	-0.00474	3327.77	0.00505	3327.77	-0.00927	3327.77	-0.00384	3327.77	-0.0027	3327.77	0.00109	3327.77	-0.000321286	3327.77	-0.000192988
3327.87	0.00463	3327.87	-0.00374	3327.87	-0.00568	3327.87	-0.00555	3327.87	-0.00265	3327.87	-0.00192	3327.87	-0.00824	3327.87	0.00147	3327.87	-0.000469222	3327.87	-0.000300669	3327.87	-0.000180279
3327.97	0.00256	3327.97	0.00377	3327.97	-0.00592	3327.97	-0.00356	3327.97	-0.01293	3327.97	0.00317	3327.97	-0.00272	3327.97	0.00183	3327.97	0.000366898	3327.97	-0.000280921	3327.97	-0.000168089
3328.06	0.00219	3328.06	-6.38086e-05	3328.06	0.00124	3328.06	-0.000690274	3328.06	-0.00962	3328.06	0.00406	3328.06	0.0027	3328.06	-0.00056	3328.06	0.00321	3328.06	-0.000261973	3328.06	-0.000156374
3328.16	-0.00372	3328.16	-0.00609	3328.16	0.00293	3328.16	0.00336	3328.16	-0.00497	3328.16	0.00673	3328.16	0.00159	3328.16	-0.00324	3328.16	0.00633	3328.16	-0.000243759	3328.16	-0.000145097
3328.26	-0.00354	3328.26	-0.00491	3328.26	0.000309103	3328.26	0.00149	3328.26	-0.00784	3328.26	0.00585	3328.26	-0.00212	3328.26	-0.01019	3328.26	0.00657	3328.26	-0.00022622	3328.26	-0.000134221
3328.36	0.00851	3328.36	-0.00457	3328.36	0.00675	3328.36	-0.00953	3328.36	-0.01175	3328.36	-0.0053	3328.36	-0.00591	3328.36	-0.00987	3328.36	0.00361	3328.36	-0.0002093	3328.36	-0.000123712
3328.46	0.00867	3328.46	-0.000586105	3328.46	0.01061	3328.46	-0.0116	3328.46	-0.00841	3328.46	-0.00911	3328.46	-0.0054	3328.46	0.00309	3328.46	0.00768	3328.46	-0.000192945	3328.46	-0.000113539
3328.55	-0.000617967	3328.55	0.00733	3328.55	0.00296	3328.55	-0.00472	3328.55	0.000919186	3328.55	0.000376455	3328.55	-0.00566	3328.55	0.01228	3328.55	0.01006	3328.55	-0.000177107	3328.55	-0.00010367
3328.65	-0.00471	3328.65	0.00855	3328.65	-0.0029	3328.65	-0.0034	3328.65	-0.000176689	3328.65	0.00518	3328.65	-0.00567	3328.65	0.00511	3328.65	0.00107	3328.65	-0.000161737	3328.65	-9.40776e-05
3328.75	-0.00487	3328.75	0.00608	3328.75	-0.000195913	3328.75	-0.00347	3328.75	-0.00503	3328.75	0.01003	3328.75	0.00405	3328.75	-0.0062	3328.75	-0.00949	3328.75	-0.000146793	3328.75	-8.47349e-05
3328.85	-0.00215	3328.85	0.00198	3328.85	0.00267	3328.85	0.000417864	3328.85	-0.00494	3328.85	0.01164	3328.85	0.00841	3328.85	-0.00306	3328.85	-0.01325	3328.85	-0.000132232	3328.85	-7.56159e-05
3328.94	0.0018	3328.94	-0.00647	3328.94	0.00324	3328.94	0.00278	3328.94	-0.00826	3328.94	0.000850256	3328.94	0.00442	3328.94	0.00327	3328.94	-0.01032	3328.94	-0.000118014	3328.94	-6.66962e-05
3329.04	0.00131	3329.04	-0.00941	3329.04	0.00123	3329.04	0.0053	3329.04	-0.01078	3329.04	-0.00278	3329.04	0.00502	3329.04	5e-05	3329.04	-0.00439	3329.04	-0.000104101	3329.04	-5.79524e-05
3329.14	0.00343	3329.14	-0.00234	3329.14	-0.00313	3329.14	0.00837	3329.14	-0.00156	3329.14	0.00358	3329.14	0.00788	3329.14	-0.00126	3329.14	0.00431	3329.14	-9.04566e-05	3329.14	-4.93619e-05
3329.24	0.00798	3329.24	-0.00321	3329.24	0.00134	3329.24	0.00547	3329.24	0.01003	3329.24	0.00616	3329.24	0.00672	3329.24	-0.0014	3329.24	0.01521	3329.24	-7.70453e-05	3329.24	-4.09028e-05
3329.33	0.00267	3329.33	-0.00758	3329.33	0.01132	3329.33	-0.000557052	3329.33	0.00911	3329.33	0.00371	3329.33	0.0042	3329.33	-0.00511	3329.33	0.01467	3329.33	-6.38334e-05	3329.33	-3.25542e-05
3329.43	-0.00403	3329.43	-0.00194	3329.43	0.01199	3329.43	-0.00314	3329.43	0.000420858	3329.43	-0.0022	3329.43	0.0058	3329.43	-0.00537	3329.43	0.00328	3329.43	-5.07879e-05	3329.43	-2.42953e-05
3329.53	-0.0004513	3329.53	0.00126	3329.53	0.00769	3329.53	0.000993115	3329.53	-0.00102	3329.53	-0.00833	3329.53	0.01124	3329.53	-0.0007	3329.53	0.000527433	3329.53	-3.78765e-05	3329.53	-1.61061e-05
3329.63	0.00948	3329.63	-0.000777298	3329.63	0.00838	3329.63	0.0099	3329.63	0.00738	3329.63	-0.0085	3329.63	0.00713	3329.63	0.00357	3329.63	0.000360209	3329.63	-2.50679e-05	3329.63	-7.96676e-06
3329.72	0.01075	3329.72	-0.00102	3329.72	0.00858	3329.72	0.01116	3329.72	0.0097	3329.72	-0.00821	3329.72	-0.00779	3329.72	0.00383	3329.72	-0.00632	3329.72	-1.23311e-05	3329.72	1.42153e-07
3329.82	-0.000858212	3329.82	0.000661386	3329.82	-0.0016	3329.82	0.0051	3329.82	0.00187	3329.82	-0.00594	3329.82	-0.00213	3329.82	0.00099	3329.82	-0.00974	3329.82	3.64459e-07	3329.82	8.24004e-06
3329.92	-0.00331	3329.92	0.00431	3329.92	-0.00566	3329.92	-0.00142	3329.92	-0.00467	3329.92	0.00782	3329.92	0.0123	3329.92	0.00058	3329.92	-0.0047	3329.92	1.30492e-05	3329.92	1.63462e-05
3330.02	0.00144	3330.02	0.00808	3330.02	-0.000324676	3330.02	-0.00577	3330.02	-0.00264	3330.02	0.0097	3330.02	0.00951	3330.02	0.00413	3330.02	0.00408	3330.02	2.57535e-05	3330.02	2.448e-05
3330.12	-0.000644165	3330.12	0.00267	3330.12	-0.003	3330.12	-0.00373	3330.12	0.00325	3330.12	-0.00464	3330.12	0.00682	3330.12	0.00402	3330.12	0.00729	3330.12	3.85076e-05	3330.12	3.26609e-05
3330.21	-0.00208	3330.21	-0.00845	3330.21	0.000963507	3330.21	-0.000724276	3330.21	0.00386	3330.21	-0.00712	3330.21	0.00894	3330.21	-0.00011	3330.21	0.00561	3330.21	5.13423e-05	3330.21	4.09087e-05
3330.31	-0.00527	3330.31	-0.0103	3330.31	0.00922	3330.31	0.00195	3330.31	0.00142	3330.31	-0.00227	3330.31	0.00909	3330.31	-0.0045	3330.31	0.00407	3330.31	6.42886e-05	3330.31	4.92433e-05
3330.41	-0.0065	3330.41	-0.01052	3330.41	0.00482	3330.41	0.00324	3330.41	-0.00184	3330.41	2.86284e-05	3330.41	0.00934	3330.41	-0.00711	3330.41	-0.000865544	3330.41	7.7378e-05	3330.41	5.76852e-05
3330.51	-0.00409	3330.51	-0.00974	3330.51	0.00174	3330.51	0.00416	3330.51	-0.00214	3330.51	0.00156	3330.51	0.01012	3330.51	-0.00336	3330.51	-0.00416	3330.51	9.06429e-05	3330.51	6.62554e-05
3330.6	-0.000136919	3330.6	0.00216	3330.6	0.00146	3330.6	0.00472	3330.6	0.00207	3330.6	-0.000265686	3330.6	0.00665	3330.6	0.00403	3330.6	-0.00323	3330.6	0.000104117	3330.6	7.49756e-05
3330.7	0.00673	3330.7	0.00725	3330.7	-0.00209	3330.7	0.00323	3330.7	0.00163	3330.7	0.000509119	3330.7	0.00446	3330.7	0.00765	3330.7	-0.00533	3330.7	0.000117833	3330.7	8.38681e-05
3330.8	0.00882	3330.8	0.00204	3330.8	-0.00306	3330.8	0.00355	3330.8	-0.00316	3330.8	0.00752	3330.8	0.00247	3330.8	0.00643	3330.8	-0.00146	3330.8	0.000131828	3330.8	9.29561e-05
3330.9	0.00376	3330.9	0.00279	3330.9	-0.00557	3330.9	-0.0035	3330.9	-0.00467	3330.9	0.00716	3330.9	-0.00302	3330.9	0.00029	3330.9	0.00925	3330.9	0.000146138	3330.9	0.000102264
3330.99	-0.00219	3330.99	0.00549	3330.99	-0.00882	3330.99	-0.00965	3330.99	-0.00459	3330.99	-0.00221	3330.99	-0.000440574	3330.99	-0.0082	3330.99	0.01054	3330.99	0.000160801	3330.99	0.000111817
3331.09	0.00255	3331.09	0.00561	3331.09	-0.00709	3331.09	-0.00519	3331.09	-0.00555	3331.09	-0.00282	3331.09	0.00608	3331.09	-0.00622	3331.09	0.00568	3331.09	0.000175859	3331.09	0.000121643
3331.19	0.00994	3331.19	0.00693	3331.19	-0.00433	3331.19	-0.000380352	3331.19	-0.00114	3331.19	-0.00227	3331.19	0.00766	3331.19	0.00443	3331.19	0.00447	3331.19	0.000191353	3331.19	0.000131768
3331.29	0.01051	3331.29	0.00108	3331.29	-0.00515	3331.29	0.00289	3331.29	0.00282	3331.29	-0.00837	3331.29	0.0082	3331.29	0.00552	3331.29	0.00213	3331.29	0.000207328	3331.29	0.000142223
3331.39	0.01166	3331.39	-0.01063	3331.39	-0.00293	3331.39	-0.000831857	3331.39	0.000354526	3331.39	-0.00707	3331.39	0.00417	3331.39	0.00491	3331.39	-0.00194	3331.39	0.000223832	3331.39	0.00015304
3331.48	0.01422	3331.48	-0.00898	3331.48	0.00271	3331.48	-0.0057	3331.48	-0.00193	3331.48	-0.00527	3331.48	-0.00467	3331.48	0.01368	3331.48	-0.00223	3331.48	0.000240914	3331.48	0.000164251
3331.58	0.01336	3331.58	-0.00388	3331.58	-0.001	3331.58	0.00326	3331.58	-0.00164	3331.58	-9.40026e-05	3331.58	-0.00644	3331.58	0.01331	3331.58	-0.0015	3331.58	0.000258629	3331.58	0.000175894
3331.68	0.00569	3331.68	-0.00945	3331.68	-0.00499	3331.68	0.01236	3331.68	-0.00293	3331.68	0.01324	3331.68	-0.00629	3331.68	0.0071	3331.68	-0.00453	3331.68	0.000277033	3331.68	0.000188005
3331.78	-0.00112	3331.78	-0.00781	3331.78	-0.00423	3331.78	0.00587	3331.78	-0.00687	3331.78	0.01266	3331.78	-0.00987	3331.78	0.00793	3331.78	-0.00582	3331.78	0.000296188	3331.78	0.000200627
3331.87	-0.0036	3331.87	-0.000879862	3331.87	-0.00311	3331.87	-0.00050577	3331.87	-0.0054	3331.87	-0.000307492	3331.87	-0.00385	3331.87	0.00268	3331.87	-0.00667	3331.87	0.000316158	3331.87	0.000213803
3331.97	4.31255e-05	3331.97	-0.0022	3331.97	0.00572	3331.97	0.00603	3331.97	-0.000746366	3331.97	-0.00128	3331.97	0.01008	3331.97	0.00285	3331.97	-0.00774	3331.97	0.000337015	3331.97	0.00022758
3332.07	0.00777	3332.07	0.0019	3332.07	0.01114	3332.07	0.00991	3332.07	0.00486	3332.07	0.00414	3332.07	0.01183	3332.07	0.01172	3332.07	-0.00252	3332.07	0.000358834	3332.07	0.00024201
3332.17	0.00387	3332.17	0.0092	3332.17	0.01153	3332.17	0.000345958	3332.17	0.01119	3332.17	0.00148	3332.17	0.00226	3332.17	0.00946	3332.17	-9.9507e-07	3332.17	0.000381697	3332.17	0.000257148
3332.26	-0.00315	3332.26	0.00731	3332.26	0.01398	3332.26	-0.0052	3332.26	0.00696	3332.26	-0.000581182	3332.26	-0.00352	3332.26	0.0025	3332.26	-0.00189	3332.26	0.000405692	3332.26	0.000273053
3332.36	0.00215	3332.36	0.00553	3332.36	0.01371	3332.36	0.00302	3332.36	-0.00224	3332.36	-0.00258	3332.36	-0.00207	3332.36	-6e-05	3332.36	0.00421	3332.36	0.000430915	3332.36	0.000289791
3332.46	0.00703	3332.46	0.00478	3332.46	0.01469	3332.46	0.0019	3332.46	-0.0031	3332.46	-0.00347	3332.46	0.00198	3332.46	0.00039	3332.46	0.01424	3332.46	0.00045747	3332.46	0.000307433
3332.56	-0.00126	3332.56	0.00225	3332.56	0.01092	3332.56	-0.00825	3332.56	-0.00202	3332.56	-0.00264	3332.56	0.00276	3332.56	0.00041	3332.56	0.01629	3332.56	0.00048547	3332.56	0.000326054
3332.65	-0.00431	3332.65	0.00646	3332.65	0.00456	3332.65	-0.00287	3332.65	-0.00523	3332.65	-0.00125	3332.65	0.00248	3332.65	-0.00122	3332.65	0.00999	3332.65	0.000515038	3332.65	0.000345738
3332.75	0.00536	3332.75	0.0111	3332.75	0.00608	3332.75	0.00154	3332.75	-0.00637	3332.75	0.00376	3332.75	0.00515	3332.75	-0.00391	3332.75	0.00192	3332.75	0.000546309	3332.75	0.000366578
3332.85	0.00885	3332.85	0.00552	3332.85	0.00322	3332.85	-0.00255	3332.85	0.000973812	3332.85	0.00392	3332.85	0.00712	3332.85	-0.00259	3332.85	-0.00103	3332.85	0.000579428	3332.85	0.000388672
3332.95	0.00484	3332.95	-0.00241	3332.95	-0.00203	3332.95	-0.000782805	3332.95	0.01027	3332.95	-6.83616e-05	3332.95	0.000799113	3332.95	0.00166	3332.95	-0.00304	3332.95	0.000614557	3332.95	0.00041213
3333.05	-0.00356	3333.05	-0.00991	3333.05	0.00108	3333.05	-0.00212	3333.05	0.01011	3333.05	0.00588	3333.05	-0.00559	3333.05	0.00425	3333.05	-0.00357	3333.05	0.000651872	3333.05	0.000437073
3333.14	-0.00861	3333.14	-0.01319	3333.14	0.00689	3333.14	-0.0048	3333.14	0.00801	3333.14	0.0137	3333.14	-0.000429426	3333.14	0.0073	3333.14	0.00208	3333.14	0.000691566	3333.14	0.000463633
3333.24	0.000427741	3333.24	-0.00853	3333.24	0.01066	3333.24	-0.00525	3333.24	0.00988	3333.24	0.00368	3333.24	0.00241	3333.24	0.00601	3333.24	0.00158	3333.24	0.000733851	3333.24	0.000491955
3333.34	0.00835	3333.34	-0.00515	3333.34	0.00772	3333.34	-0.00308	3333.34	0.00657	3333.34	-0.00669	3333.34	0.000179269	3333.34	0.00493	3333.34	-0.00211	3333.34	0.000778962	3333.34	0.000522199
3333.44	0.0038	3333.44	-0.00484	3333.44	-0.000244966	3333.44	0.00631	3333.44	0.00676	3333.44	0.000834091	3333.44	-0.0047	3333.44	0.00876	3333.44	0.000506251	3333.44	0.000827156	3333.44	0.000554542
3333.53	-0.00773	3333.53	-0.00105	3333.53	-0.000616761	3333.53	0.01042	3333.53	0.01648	3333.53	0.01151	3333.53	-0.00975	3333.53	0.00559	3333.53	-0.00182	3333.53	0.00087872	3333.53	0.000589181
3333.63	-0.01077	3333.63	0.00514	3333.63	0.00433	3333.63	0.000494787	3333.63	0.0161	3333.63	0.01337	3333.63	0.000623528	3333.63	-0.00505	3333.63	-0.00265	3333.63	0.000933969	3333.63	0.000626331
3333.73	-0.00475	3333.73	0.00362	3333.73	0.01044	3333.73	-0.00835	3333.73	0.00732	3333.73	0.0149	3333.73	0.00915	3333.73	-0.00827	3333.73	0.00518	3333.73	0.000993252	3333.73	0.000666236
3333.83	-0.00369	3333.83	-0.0013	3333.83	0.01638	3333.83	-0.00471	3333.83	0.00268	3333.83	0.01515	3333.83	0.00533	3333.83	-0.00275	3333.83	0.00701	3333.83	0.00106	3333.83	0.00070916
3333.92	-0.00152	3333.92	0.00234	3333.92	0.01236	3333.92	0.00317	3333.92	-0.000802107	3333.92	0.00748	3333.92	0.00581	3333.92	0.003	3333.92	0.00354	3333.92	0.00113	3333.92	0.000755404
3334.02	0.00621	3334.02	0.00786	3334.02	0.00953	3334.02	0.00926	3334.02	-0.000872899	3334.02	0.00174	3334.02	0.00651	3334.02	0.00558	3334.02	0.00482	3334.02	0.0012	3334.02	0.000805299
3334.12	0.01387	3334.12	0.01107	3334.12	0.01501	3334.12	0.01175	3334.12	-0.000778696	3334.12	0.00219	3334.12	0.00321	3334.12	0.0057	3334.12	0.00978	3334.12	0.00128	3334.12	0.000859217
3334.22	0.01132	3334.22	0.01138	3334.22	0.01191	3334.22	0.01016	3334.22	-0.000998874	3334.22	0.00513	3334.22	0.00417	3334.22	0.00767	3334.22	0.01194	3334.22	0.00137	3334.22	0.000917573
3334.31	0.00254	3334.31	0.00625	3334.31	0.00376	3334.31	0.01014	3334.31	0.00164	3334.31	0.00543	3334.31	0.00324	3334.31	0.01323	3334.31	0.01281	3334.31	0.00146	3334.31	0.000980834
3334.41	0.00457	3334.41	0.00468	3334.41	0.00784	3334.41	0.01255	3334.41	0.00141	3334.41	0.000930524	3334.41	0.00109	3334.41	0.01573	3334.41	0.01458	3334.41	0.00156	3334.41	0.00105
3334.51	0.01618	3334.51	0.00877	3334.51	0.01581	3334.51	0.01284	3334.51	0.00515	3334.51	-0.00186	3334.51	0.00755	3334.51	0.01075	3334.51	0.01502	3334.51	0.00167	3334.51	0.00112
3334.61	0.02316	3334.61	0.01417	3334.61	0.01232	3334.61	0.01303	3334.61	0.01313	3334.61	0.00272	3334.61	0.00958	3334.61	0.00877	3334.61	0.01197	3334.61	0.00179	3334.61	0.00121
3334.71	0.02094	3334.71	0.01577	3334.71	0.00562	3334.71	0.01419	3334.71	0.01176	3334.71	0.0087	3334.71	0.00296	3334.71	0.0083	3334.71	0.00435	3334.71	0.00192	3334.71	0.00129
3334.8	0.01317	3334.8	0.01587	3334.8	0.00646	3334.8	0.01441	3334.8	0.00412	3334.8	0.00837	3334.8	0.00509	3334.8	0.00225	3334.8	0.00327	3334.8	0.00206	3334.8	0.00139
3334.9	0.0028	3334.9	0.0126	3334.9	0.0059	3334.9	0.0147	3334.9	-0.00292	3334.9	0.00757	3334.9	0.01276	3334.9	0.00602	3334.9	0.0097	3334.9	0.00222	3334.9	0.0015
3335	-0.0022	3335	0.00738	3335	0.0026	3335	0.01458	3335	-0.00504	3335	0.00997	3335	0.01326	3335	0.01662	3335	0.00976	3335	0.00239	3335	0.00162
3335.1	0.00258	3335.1	0.00933	3335.1	0.00265	3335.1	0.01392	3335.1	-0.00165	3335.1	0.00752	3335.1	0.01244	3335.1	0.014	3335.1	0.00607	3335.1	0.00258	3335.1	0.00175
3335.19	0.00521	3335.19	0.00621	3335.19	0.00522	3335.19	0.0109	3335.19	-8.63882e-05	3335.19	0.00129	3335.19	0.00793	3335.19	0.00645	3335.19	0.00694	3335.19	0.00279	3335.19	0.00189
3335.29	-0.000644723	3335.29	-0.00313	3335.29	0.00715	3335.29	0.00859	3335.29	0.00275	3335.29	0.00233	3335.29	-0.00352	3335.29	0.00383	3335.29	0.00609	3335.29	0.00303	3335.29	0.00206
3335.39	-0.0011	3335.39	-0.00559	3335.39	0.000559939	3335.39	0.01347	3335.39	0.01392	3335.39	0.00991	3335.39	-0.01193	3335.39	0.00204	3335.39	0.00368	3335.39	0.00329	3335.39	0.00224
3335.49	0.00091492	3335.49	-0.00224	3335.49	-0.00672	3335.49	0.01464	3335.49	0.02145	3335.49	0.0168	3335.49	-0.00687	3335.49	-0.00157	3335.49	0.00268	3335.49	0.0036	3335.49	0.00247
3335.58	0.00159	3335.58	-0.00146	3335.58	-0.00329	3335.58	0.00963	3335.58	0.02021	3335.58	0.01798	3335.58	0.00869	3335.58	-0.00327	3335.58	-0.00294	3335.58	0.00396	3335.58	0.00273
3335.68	0.00239	3335.68	-0.00312	3335.68	0.0062	3335.68	0.01354	3335.68	0.02401	3335.68	0.02132	3335.68	0.014	3335.68	0.00019	3335.68	-0.00453	3335.68	0.00439	3335.68	0.00307
3335.78	-0.00211	3335.78	0.000789034	3335.78	0.01289	3335.78	0.02242	3335.78	0.03867	3335.78	0.03189	3335.78	0.0074	3335.78	0.00262	3335.78	0.00321	3335.78	0.00494	3335.78	0.0035
3335.88	-0.002	3335.88	0.00757	3335.88	0.01826	3335.88	0.02284	3335.88	0.06432	3335.88	0.03821	3335.88	0.00205	3335.88	0.00437	3335.88	0.00464	3335.88	0.00566	3335.88	0.00408
3335.97	0.00168	3335.97	0.01019	3335.97	0.02801	3335.97	0.00908	3335.97	0.09318	3335.97	0.04202	3335.97	0.000489191	3335.97	0.00998	3335.97	-0.000793637	3335.97	0.00662	3335.97	0.00489
3336.07	0.01163	3336.07	0.01394	3336.07	0.03977	3336.07	-0.00169	3336.07	0.11953	3336.07	0.04966	3336.07	0.000158088	3336.07	0.01663	3336.07	0.00262	3336.07	0.00796	3336.07	0.00603
3336.17	0.0284	3336.17	0.02268	3336.17	0.05639	3336.17	0.00965	3336.17	0.14933	3336.17	0.06462	3336.17	0.00281	3336.17	0.02793	3336.17	0.01067	3336.17	0.00984	3336.17	0.00765
3336.27	0.04143	3336.27	0.03956	3336.27	0.07377	3336.27	0.01974	3336.27	0.18253	3336.27	0.0884	3336.27	0.01289	3336.27	0.04592	3336.27	0.01808	3336.27	0.01252	3336.27	0.00995
3336.37	0.05785	3336.37	0.05855	3336.37	0.08779	3336.37	0.02686	3336.37	0.20915	3336.37	0.11496	3336.37	0.02331	3336.37	0.0613	3336.37	0.03432	3336.37	0.01631	3336.37	0.0132
3336.46	0.07036	3336.46	0.07683	3336.46	0.11669	3336.46	0.04383	3336.46	0.22654	3336.46	0.14559	3336.46	0.02988	3336.46	0.07299	3336.46	0.05663	3336.46	0.02163	3336.46	0.01771
3336.56	0.07456	3336.56	0.10353	3336.56	0.15945	3336.56	0.05748	3336.56	0.23474	3336.56	0.17678	3336.56	0.03703	3336.56	0.08963	3336.56	0.07595	3336.56	0.029	3336.56	0.02388
3336.66	0.085	3336.66	0.13451	3336.66	0.18768	3336.66	0.07903	3336.66	0.23312	3336.66	0.20125	3336.66	0.05453	3336.66	0.11486	3336.66	0.09837	3336.66	0.03899	3336.66	0.0321
3336.76	0.10652	3336.76	0.16784	3336.76	0.2138	3336.76	0.11145	3336.76	0.23467	3336.76	0.23022	3336.76	0.08121	3336.76	0.14469	3336.76	0.1304	3336.76	0.05222	3336.76	0.0428
3336.85	0.1357	3336.85	0.2029	3336.85	0.25282	3336.85	0.14067	3336.85	0.23388	3336.85	0.26024	3336.85	0.09737	3336.85	0.17585	3336.85	0.17151	3336.85	0.0693	3336.85	0.05631
3336.95	0.16446	3336.95	0.23379	3336.95	0.28259	3336.95	0.1702	3336.95	0.21257	3336.95	0.2736	3336.95	0.10701	3336.95	0.20744	3336.95	0.21705	3336.95	0.09069	3336.95	0.07284
3337.05	0.19004	3337.05	0.2585	3337.05	0.30419	3337.05	0.21069	3337.05	0.18141	3337.05	0.27377	3337.05	0.13372	3337.05	0.23853	3337.05	0.25499	3337.05	0.11665	3337.05	0.09239
3337.15	0.21993	3337.15	0.28313	3337.15	0.32068	3337.15	0.25656	3337.15	0.13983	3337.15	0.26148	3337.15	0.16702	3337.15	0.25398	3337.15	0.29102	3337.15	0.14702	3337.15	0.11462
3337.24	0.2407	3337.24	0.30102	3337.24	0.3196	3337.24	0.29604	3337.24	0.07946	3337.24	0.23885	3337.24	0.18692	3337.24	0.24634	3337.24	0.32556	3337.24	0.18116	3337.24	0.1388
3337.34	0.24067	3337.34	0.30538	3337.34	0.29749	3337.34	0.3337	3337.34	0.01572	3337.34	0.21159	3337.34	0.20767	3337.34	0.2374	3337.34	0.34631	3337.34	0.21778	3337.34	0.16375
3337.44	0.24026	3337.44	0.2984	3337.44	0.26402	3337.44	0.36547	3337.44	-0.04705	3337.44	0.17017	3337.44	0.22521	3337.44	0.23269	3337.44	0.35379	3337.44	0.25493	3337.44	0.18784
3337.54	0.23538	3337.54	0.27855	3337.54	0.22617	3337.54	0.38518	3337.54	-0.10542	3337.54	0.11873	3337.54	0.22275	3337.54	0.22242	3337.54	0.34596	3337.54	0.28998	3337.54	0.20906
3337.64	0.20946	3337.64	0.25047	3337.64	0.17194	3337.64	0.39634	3337.64	-0.14656	3337.64	0.06146	3337.64	0.21569	3337.64	0.1936	3337.64	0.32368	3337.64	0.3198	3337.64	0.22516
3337.73	0.16522	3337.73	0.20571	3337.73	0.10385	3337.73	0.38972	3337.73	-0.17496	3337.73	-0.0114	3337.73	0.21237	3337.73	0.14354	3337.73	0.28726	3337.73	0.34093	3337.73	0.23384
3337.83	0.11754	3337.83	0.14161	3337.83	0.0333	3337.83	0.35066	3337.83	-0.20202	3337.83	-0.08328	3337.83	0.19721	3337.83	0.08687	3337.83	0.23219	3337.83	0.34999	3337.83	0.23303
3337.93	0.06993	3337.93	0.06858	3337.93	-0.04213	3337.93	0.2958	3337.93	-0.22067	3337.93	-0.13314	3337.93	0.16585	3337.93	0.02079	3337.93	0.15758	3337.93	0.34407	3337.93	0.22119
3338.03	0.00979	3338.03	-0.00228	3338.03	-0.11906	3338.03	0.24187	3338.03	-0.22363	3338.03	-0.17231	3338.03	0.12048	3338.03	-0.04792	3338.03	0.07833	3338.03	0.32115	3338.03	0.19757
3338.12	-0.05426	3338.12	-0.07246	3338.12	-0.18409	3338.12	0.16818	3338.12	-0.22119	3338.12	-0.21015	3338.12	0.06131	3338.12	-0.10231	3338.12	-0.000707796	3338.12	0.28053	3338.12	0.16245
3338.22	-0.10887	3338.22	-0.14128	3338.22	-0.22897	3338.22	0.0761	3338.22	-0.213	3338.22	-0.23726	3338.22	0.00252	3338.22	-0.14208	3338.22	-0.08422	3338.22	0.2231	3338.22	0.11719
3338.32	-0.14796	3338.32	-0.19612	3338.32	-0.26158	3338.32	-0.01396	3338.32	-0.18926	3338.32	-0.24566	3338.32	-0.04707	3338.32	-0.1751	3338.32	-0.15783	3338.32	0.15145	3338.32	0.06426
3338.42	-0.17704	3338.42	-0.24015	3338.42	-0.28713	3338.42	-0.10498	3338.42	-0.16453	3338.42	-0.24659	3338.42	-0.09278	3338.42	-0.20723	3338.42	-0.2215	3338.42	0.06972	3338.42	0.00701
3338.51	-0.20469	3338.51	-0.27407	3338.51	-0.29915	3338.51	-0.18961	3338.51	-0.14355	3338.51	-0.24346	3338.51	-0.1349	3338.51	-0.22844	3338.51	-0.27671	3338.51	-0.01676	3338.51	-0.05072
3338.61	-0.21812	3338.61	-0.29399	3338.61	-0.29159	3338.61	-0.25531	3338.61	-0.11619	3338.61	-0.22289	3338.61	-0.16781	3338.61	-0.23577	3338.61	-0.31532	3338.61	-0.10209	3338.61	-0.10502
3338.71	-0.21544	3338.71	-0.2944	3338.71	-0.27329	3338.71	-0.30766	3338.71	-0.09147	3338.71	-0.20123	3338.71	-0.19336	3338.71	-0.23876	3338.71	-0.33545	3338.71	-0.18052	3338.71	-0.15239
3338.81	-0.21083	3338.81	-0.27783	3338.81	-0.25321	3338.81	-0.34363	3338.81	-0.07644	3338.81	-0.18497	3338.81	-0.21135	3338.81	-0.23196	3338.81	-0.3377	3338.81	-0.2471	3338.81	-0.19013
3338.9	-0.19856	3338.9	-0.25917	3338.9	-0.22645	3338.9	-0.36276	3338.9	-0.06729	3338.9	-0.15347	3338.9	-0.21795	3338.9	-0.21072	3338.9	-0.328	3338.9	-0.29826	3338.9	-0.21658
3339	-0.17735	3339	-0.24133	3339	-0.19297	3339	-0.36638	3339	-0.05087	3339	-0.11888	3339	-0.20998	3339	-0.17898	3339	-0.30777	3339	-0.33207	3339	-0.23122
3339.1	-0.15936	3339.1	-0.21367	3339.1	-0.15924	3339.1	-0.3505	3339.1	-0.03237	3339.1	-0.10146	3339.1	-0.18933	3339.1	-0.14577	3339.1	-0.27348	3339.1	-0.34828	3339.1	-0.23458
3339.2	-0.13966	3339.2	-0.17789	3339.2	-0.12932	3339.2	-0.3267	3339.2	-0.02401	3339.2	-0.08369	3339.2	-0.16987	3339.2	-0.12244	3339.2	-0.23407	3339.2	-0.34813	3339.2	-0.22801
3339.3	-0.11503	3339.3	-0.14342	3339.3	-0.10046	3339.3	-0.29584	3339.3	-0.01932	3339.3	-0.05559	3339.3	-0.14827	3339.3	-0.10144	3339.3	-0.19502	3339.3	-0.33404	3339.3	-0.2135
3339.39	-0.09121	3339.39	-0.11293	3339.39	-0.07988	3339.39	-0.25879	3339.39	-0.01314	3339.39	-0.04091	3339.39	-0.12177	3339.39	-0.07909	3339.39	-0.1568	3339.39	-0.30915	3339.39	-0.1933
3339.49	-0.07032	3339.49	-0.08942	3339.49	-0.06581	3339.49	-0.21903	3339.49	-0.00426	3339.49	-0.03824	3339.49	-0.10076	3339.49	-0.06154	3339.49	-0.12357	3339.49	-0.27692	3339.49	-0.1697
3339.59	-0.05663	3339.59	-0.06983	3339.59	-0.04733	3339.59	-0.1795	3339.59	0.000123199	3339.59	-0.02655	3339.59	-0.08137	3339.59	-0.04333	3339.59	-0.0966	3339.59	-0.24071	3339.59	-0.14479
3339.69	-0.04527	3339.69	-0.05419	3339.69	-0.02942	3339.69	-0.14647	3339.69	-0.00537	3339.69	-0.01679	3339.69	-0.06751	3339.69	-0.02844	3339.69	-0.07823	3339.69	-0.20348	3339.69	-0.1203
3339.78	-0.02916	3339.78	-0.04611	3339.78	-0.01809	3339.78	-0.11846	3339.78	-0.01379	3339.78	-0.01778	3339.78	-0.0545	3339.78	-0.02181	3339.78	-0.0589	3339.78	-0.16762	3339.78	-0.09752
3339.88	-0.01841	3339.88	-0.0393	3339.88	-0.01422	3339.88	-0.10063	3339.88	-0.01492	3339.88	-0.01771	3339.88	-0.03375	3339.88	-0.0184	3339.88	-0.03858	3339.88	-0.13482	3339.88	-0.07728
3339.98	-0.01578	3339.98	-0.0296	3339.98	-0.01349	3339.98	-0.08421	3339.98	-0.00686	3339.98	-0.01377	3339.98	-0.02306	3339.98	-0.01378	3339.98	-0.02788	3339.98	-0.10611	3339.98	-0.06001
3340.08	-0.01225	3340.08	-0.01562	3340.08	-0.01137	3340.08	-0.06266	3340.08	-0.00132	3340.08	-0.00925	3340.08	-0.0221	3340.08	-0.00545	3340.08	-0.02185	3340.08	-0.08192	3340.08	-0.04578
3340.17	-0.00886	3340.17	-0.0033	3340.17	-0.00908	3340.17	-0.04612	3340.17	-0.00481	3340.17	-0.00831	3340.17	-0.01861	3340.17	-0.00478	3340.17	-0.01751	3340.17	-0.06223	3340.17	-0.03444
3340.27	-0.00825	3340.27	-0.00319	3340.27	-0.00607	3340.27	-0.03649	3340.27	-0.0105	3340.27	-0.01121	3340.27	-0.0168	3340.27	-0.00555	3340.27	-0.01276	3340.27	-0.0467	3340.27	-0.02566
3340.37	-0.00484	3340.37	-0.00862	3340.37	-0.00325	3340.37	-0.02475	3340.37	-0.00996	3340.37	-0.01277	3340.37	-0.02139	3340.37	0.00078	3340.37	-0.00598	3340.37	-0.03479	3340.37	-0.01903
3340.47	-0.00365	3340.47	-0.0125	3340.47	-0.00561	3340.47	-0.01286	3340.47	-0.00664	3340.47	-0.00944	3340.47	-0.02351	3340.47	0.00095	3340.47	-0.00471	3340.47	-0.02588	3340.47	-0.01416
3340.56	-0.00744	3340.56	-0.01564	3340.56	-0.00969	3340.56	-0.01501	3340.56	-0.00699	3340.56	-0.00396	3340.56	-0.01472	3340.56	-0.00368	3340.56	-0.00819	3340.56	-0.01937	3340.56	-0.01063
3340.66	-0.00342	3340.66	-0.01359	3340.66	-0.0102	3340.66	-0.01995	3340.66	-0.00787	3340.66	-0.00312	3340.66	-0.00712	3340.66	-0.00893	3340.66	-0.0116	3340.66	-0.01469	3340.66	-0.00813
3340.76	-0.00101	3340.76	-0.00964	3340.76	-0.0091	3340.76	-0.01181	3340.76	-0.01048	3340.76	-0.00591	3340.76	-0.00614	3340.76	-0.00643	3340.76	-0.01378	3340.76	-0.01138	3340.76	-0.00637
3340.86	-0.01156	3340.86	-0.01188	3340.86	-0.00804	3340.86	-0.00685	3340.86	-0.01393	3340.86	-0.00804	3340.86	-0.00618	3340.86	0.00585	3340.86	-0.01655	3340.86	-0.00904	3340.86	-0.00513
3340.96	-0.01332	3340.96	-0.00824	3340.96	-0.00515	3340.96	-0.01162	3340.96	-0.01654	3340.96	-0.00961	3340.96	-0.00406	3340.96	0.00886	3340.96	-0.01912	3340.96	-0.00739	3340.96	-0.00425
3341.05	-0.00131	3341.05	-0.00211	3341.05	-0.00777	3341.05	-0.01471	3341.05	-0.01254	3341.05	-0.01172	3341.05	-0.000288958	3341.05	-0.00558	3341.05	-0.02181	3341.05	-0.00622	3341.05	-0.00362
3341.15	0.00259	3341.15	-0.00385	3341.15	-0.01042	3341.15	-0.01228	3341.15	-0.00226	3341.15	-0.01026	3341.15	0.00272	3341.15	-0.01849	3341.15	-0.02597	3341.15	-0.00536	3341.15	-0.00316
3341.25	-0.00265	3341.25	-0.00669	3341.25	-0.0056	3341.25	-0.00927	3341.25	-0.00624	3341.25	-0.00439	3341.25	0.00415	3341.25	-0.01635	3341.25	-0.02233	3341.25	-0.00472	3341.25	-0.0028
3341.35	-0.00597	3341.35	-0.01528	3341.35	-0.00294	3341.35	-0.01103	3341.35	-0.01839	3341.35	-0.00799	3341.35	-0.0041	3341.35	-0.01141	3341.35	-0.01717	3341.35	-0.00422	3341.35	-0.00252
3341.44	-0.00408	3341.44	-0.02233	3341.44	-0.00509	3341.44	-0.01146	3341.44	-0.01731	3341.44	-0.0144	3341.44	-0.01598	3341.44	-0.00907	3341.44	-0.01816	3341.44	-0.00381	3341.44	-0.00229
3341.54	-0.00202	3341.54	-0.01258	3341.54	-0.01382	3341.54	-0.01126	3341.54	-0.01206	3341.54	-0.00958	3341.54	-0.01897	3341.54	-0.00843	3341.54	-0.01833	3341.54	-0.00348	3341.54	-0.0021
3341.64	-0.00333	3341.64	-0.00745	3341.64	-0.01805	3341.64	-0.01078	3341.64	-0.00971	3341.64	-0.00751	3341.64	-0.01267	3341.64	-0.00626	3341.64	-0.01898	3341.64	-0.00319	3341.64	-0.00193
3341.74	-0.00517	3341.74	-0.01904	3341.74	-0.01325	3341.74	-0.011	3341.74	-0.00868	3341.74	-0.00558	3341.74	-0.00479	3341.74	-0.00286	3341.74	-0.01986	3341.74	-0.00294	3341.74	-0.00178
3341.83	-0.0071	3341.83	-0.02014	3341.83	-0.01098	3341.83	-0.02027	3341.83	-0.01232	3341.83	0.00158	3341.83	-0.00438	3341.83	-0.00774	3341.83	-0.01351	3341.83	-0.00271	3341.83	-0.00165
3341.93	-0.00547	3341.93	-0.01351	3341.93	-0.01166	3341.93	-0.02924	3341.93	-0.01262	3341.93	0.00405	3341.93	-0.00577	3341.93	-0.01441	3341.93	-0.00621	3341.93	-0.00251	3341.93	-0.00152
3342.03	-0.00177	3342.03	-0.00551	3342.03	-0.01184	3342.03	-0.01839	3342.03	-0.00985	3342.03	0.00334	3342.03	-0.00636	3342.03	-0.01456	3342.03	-0.00305	3342.03	-0.00233	3342.03	-0.00142
3342.13	-0.00263	3342.13	0.000838644	3342.13	-0.00643	3342.13	-0.00685	3342.13	-0.01052	3342.13	0.00051525	3342.13	-0.01017	3342.13	-0.00981	3342.13	-0.000150382	3342.13	-0.00216	3342.13	-0.00132
3342.22	0.000957284	3342.22	-0.000804054	3342.22	-0.00152	3342.22	-0.01186	3342.22	-0.00797	3342.22	-0.00214	3342.22	-0.01247	3342.22	-0.00637	3342.22	-0.00489	3342.22	-0.00201	3342.22	-0.00123
3342.32	0.00434	3342.32	0.000959045	3342.32	-0.00591	3342.32	-0.00991	3342.32	-0.00109	3342.32	-0.00538	3342.32	-0.00759	3342.32	-0.00547	3342.32	-0.01024	3342.32	-0.00187	3342.32	-0.00114
3342.42	-0.00238	3342.42	0.000274541	3342.42	-0.00838	3342.42	0.00295	3342.42	-0.00263	3342.42	-0.00736	3342.42	-0.00233	3342.42	-0.00197	3342.42	-0.00545	3342.42	-0.00175	3342.42	-0.00107
3342.52	-0.00323	3342.52	0.00292	3342.52	-0.00615	3342.52	0.00735	3342.52	-0.00249	3342.52	-0.00371	3342.52	-0.00581	3342.52	0.0013	3342.52	-0.00341	3342.52	-0.00163	3342.52	-0.000995953
3342.62	0.00423	3342.62	0.006	3342.62	-0.00882	3342.62	0.00175	3342.62	0.00897	3342.62	-0.00268	3342.62	-0.00991	3342.62	-0.00072	3342.62	-0.0094	3342.62	-0.00152	3342.62	-0.000931434
3342.71	0.00804	3342.71	0.00173	3342.71	-0.01212	3342.71	0.000477507	3342.71	0.0114	3342.71	-0.00423	3342.71	-0.01105	3342.71	-0.00629	3342.71	-0.0137	3342.71	-0.00143	3342.71	-0.00087194
3342.81	0.00823	3342.81	0.000927273	3342.81	-0.01125	3342.81	-0.00277	3342.81	0.00209	3342.81	-0.00569	3342.81	-0.01285	3342.81	-0.00818	3342.81	-0.01247	3342.81	-0.00134	3342.81	-0.000816993
3342.91	0.00891	3342.91	-0.00397	3342.91	-0.00899	3342.91	-0.00907	3342.91	-0.00711	3342.91	-0.00842	3342.91	-0.01011	3342.91	-0.00549	3342.91	-0.00814	3342.91	-0.00125	3342.91	-0.000766164
3343.01	0.00711	3343.01	-0.00727	3343.01	-0.01223	3343.01	-0.01054	3343.01	-0.00594	3343.01	-0.00631	3343.01	-0.00108	3343.01	-0.0023	3343.01	-0.0031	3343.01	-0.00117	3343.01	-0.000719072
3343.1	0.00494	3343.1	-0.00141	3343.1	-0.02051	3343.1	-0.01162	3343.1	0.000536243	3343.1	-0.00323	3343.1	0.00438	3343.1	-0.00298	3343.1	-0.00137	3343.1	-0.0011	3343.1	-0.000675375
3343.2	0.00474	3343.2	0.00398	3343.2	-0.01864	3343.2	-0.00719	3343.2	-0.000625407	3343.2	-0.00487	3343.2	-0.000263874	3343.2	-0.00315	3343.2	-0.00301	3343.2	-0.00104	3343.2	-0.000634769
3343.3	-0.00182	3343.3	0.00109	3343.3	-0.00615	3343.3	-0.00159	3343.3	-0.00732	3343.3	-0.00181	3343.3	-0.00458	3343.3	-0.00015	3343.3	-0.00947	3343.3	-0.00097358	3343.3	-0.000596978
3343.4	-0.0025	3343.4	-0.00515	3343.4	0.00127	3343.4	-0.00212	3343.4	-0.01209	3343.4	0.000996856	3343.4	-0.00415	3343.4	0.00337	3343.4	-0.01608	3343.4	-0.000915895	3343.4	-0.000561754
3343.49	0.00484	3343.49	0.00119	3343.49	-0.000721554	3343.49	0.000230573	3343.49	-0.00786	3343.49	0.000995184	3343.49	-0.000154621	3343.49	0.00483	3343.49	-0.01056	3343.49	-0.000862106	3343.49	-0.000528876
3343.59	-0.00246	3343.59	0.00927	3343.59	-0.00359	3343.59	0.00526	3343.59	-0.00285	3343.59	0.00233	3343.59	-0.00069364	3343.59	0.00154	3343.59	0.00101	3343.59	-0.000811876	3343.59	-0.000498143
3343.69	-0.00952	3343.69	0.00566	3343.69	-0.000506393	3343.69	0.00904	3343.69	0.000178383	3343.69	-0.00654	3343.69	-0.00303	3343.69	0.00343	3343.69	0.00369	3343.69	-0.000764903	3343.69	-0.000469374
3343.79	-0.0061	3343.79	-0.00207	3343.79	0.000571088	3343.79	0.01094	3343.79	0.00335	3343.79	-0.01739	3343.79	0.000593428	3343.79	0.00798	3343.79	-0.00576	3343.79	-0.00072091	3343.79	-0.000442403
3343.89	-0.00932	3343.89	-0.00687	3343.89	-0.00162	3343.89	0.00859	3343.89	-0.000604225	3343.89	-0.01678	3343.89	-0.00214	3343.89	0.00463	3343.89	-0.01196	3343.89	-0.00067965	3343.89	-0.000417083
3343.98	-0.01372	3343.98	-0.0049	3343.98	-0.0043	3343.98	0.0064	3343.98	-0.00577	3343.98	-0.01004	3343.98	-0.00437	3343.98	-0.0003	3343.98	-0.00425	3343.98	-0.000640897	3343.98	-0.000393278
3344.08	-0.00697	3344.08	-0.00258	3344.08	-0.00946	3344.08	0.00217	3344.08	-0.00845	3344.08	-0.00388	3344.08	-0.000208133	3344.08	0.00074	3344.08	0.00437	3344.08	-0.000604447	3344.08	-0.000370866
3344.18	0.000557061	3344.18	-0.00756	3344.18	-0.00757	3344.18	-0.00282	3344.18	-0.00877	3344.18	-0.00532	3344.18	0.000184286	3344.18	0.00856	3344.18	0.00678	3344.18	-0.000570112	3344.18	-0.000349733
3344.28	-0.00162	3344.28	-0.00666	3344.28	-0.00339	3344.28	-0.00152	3344.28	-0.00512	3344.28	-0.01045	3344.28	0.00107	3344.28	0.01584	3344.28	0.00365	3344.28	-0.000537723	3344.28	-0.000329779
3344.37	-0.00629	3344.37	0.00135	3344.37	-0.00504	3344.37	-0.00108	3344.37	-0.00036621	3344.37	-0.01311	3344.37	0.00333	3344.37	0.01037	3344.37	-0.00268	3344.37	-0.000507125	3344.37	-0.00031091
3344.47	-0.00957	3344.47	-0.000872058	3344.47	-0.00514	3344.47	-0.00332	3344.47	0.00123	3344.47	-0.0118	3344.47	0.00327	3344.47	-0.00031	3344.47	-0.00179	3344.47	-0.000478177	3344.47	-0.000293039
3344.57	-0.00684	3344.57	-0.00466	3344.57	-0.00644	3344.57	-0.00275	3344.57	0.00244	3344.57	-0.00722	3344.57	0.00694	3344.57	-0.00023	3344.57	-0.00161	3344.57	-0.000450748	3344.57	-0.00027609
3344.67	-0.00277	3344.67	-0.00101	3344.67	-0.01774	3344.67	-0.00366	3344.67	0.00435	3344.67	-0.00827	3344.67	0.00778	3344.67	-0.00016	3344.67	-0.00845	3344.67	-0.000424719	3344.67	-0.00025999
3344.76	-0.00547	3344.76	0.00138	3344.76	-0.02468	3344.76	-0.00538	3344.76	0.00251	3344.76	-0.00602	3344.76	0.00263	3344.76	-0.00622	3344.76	-0.00745	3344.76	-0.000399981	3344.76	-0.000244673
3344.86	-0.00324	3344.86	0.00236	3344.86	-0.01286	3344.86	-0.000164076	3344.86	0.003	3344.86	0.00315	3344.86	-3.14329e-05	3344.86	-0.00533	3344.86	-0.00127	3344.86	-0.000376433	3344.86	-0.000230078
3344.96	0.0015	3344.96	0.00309	3344.96	0.00178	3344.96	0.00325	3344.96	0.00172	3344.96	0.00258	3344.96	0.000364331	3344.96	0.00063	3344.96	-0.00306	3344.96	-0.000353983	3344.96	-0.000216148
3345.06	-0.00134	3345.06	-0.000582761	3345.06	0.00202	3345.06	0.000274609	3345.06	1.33888e-05	3345.06	-0.00524	3345.06	-0.00276	3345.06	0.00311	3345.06	-0.0092	3345.06	-0.000332544	3345.06	-0.000202832
3345.15	0.000744352	3345.15	-0.00853	3345.15	-0.00258	3345.15	-0.00135	3345.15	0.00474	3345.15	-0.00933	3345.15	-0.00401	3345.15	0.00428	3345.15	-0.00844	3345.15	-0.000312037	3345.15	-0.000190081
3345.25	0.00669	3345.25	-0.01149	3345.25	-0.000685323	3345.25	-0.00512	3345.25	0.00511	3345.25	-0.00358	3345.25	0.00103	3345.25	0.00755	3345.25	-0.00621	3345.25	-0.000292389	3345.25	-0.00017785
3345.35	0.0051	3345.35	-0.00458	3345.35	-0.00214	3345.35	-0.01159	3345.35	-0.00137	3345.35	0.00404	3345.35	-0.000383161	3345.35	0.00394	3345.35	-0.00978	3345.35	-0.000273532	3345.35	-0.000166098
3345.45	-0.00115	3345.45	-0.00375	3345.45	-0.00925	3345.45	-0.01164	3345.45	-0.0058	3345.45	0.00442	3345.45	-0.00657	3345.45	-0.00505	3345.45	-0.01194	3345.45	-0.0002554	3345.45	-0.000154786
3345.55	-0.00632	3345.55	-0.00822	3345.55	-0.01129	3345.55	-0.00551	3345.55	-0.00221	3345.55	0.00585	3345.55	-0.00758	3345.55	-0.01091	3345.55	-0.00994	3345.55	-0.000237936	3345.55	-0.000143877
3345.64	-0.00703	3345.64	-0.00312	3345.64	-0.00991	3345.64	-0.0014	3345.64	0.0049	3345.64	0.0035	3345.64	0.0019	3345.64	-0.01063	3345.64	-0.00768	3345.64	-0.000221082	3345.64	-0.000133338
3345.74	-0.00457	3345.74	0.00434	3345.74	-0.00945	3345.74	0.00312	3345.74	0.00644	3345.74	-0.000492553	3345.74	0.00718	3345.74	-0.00371	3345.74	-0.0071	3345.74	-0.000204788	3345.74	-0.000123136
3345.84	-0.00724	3345.84	0.00603	3345.84	-0.00313	3345.84	0.0058	3345.84	-8.97327e-05	3345.84	0.0031	3345.84	0.000789637	3345.84	-0.0034	3345.84	-0.00361	3345.84	-0.000189004	3345.84	-0.000113241
3345.94	-0.01325	3345.94	0.00882	3345.94	0.00395	3345.94	0.000421209	3345.94	-0.00101	3345.94	0.00924	3345.94	0.000201009	3345.94	-0.01092	3345.94	0.00196	3345.94	-0.000173683	3345.94	-0.000103625
3346.03	-0.00857	3346.03	0.01145	3346.03	0.0056	3346.03	-0.000200307	3346.03	0.00437	3346.03	0.01046	3346.03	0.00674	3346.03	-0.00984	3346.03	0.00182	3346.03	-0.000158782	3346.03	-9.42602e-05
3346.13	0.00172	3346.13	0.00144	3346.13	0.00825	3346.13	0.00501	3346.13	0.00658	3346.13	0.00132	3346.13	0.01313	3346.13	0.00058	3346.13	-0.00262	3346.13	-0.00014426	3346.13	-8.51214e-05
3346.23	0.0019	3346.23	-0.00913	3346.23	0.00808	3346.23	0.0025	3346.23	0.01347	3346.23	-0.00652	3346.23	0.01288	3346.23	0.00425	3346.23	7.03539e-05	3346.23	-0.000130076	3346.23	-7.61839e-05
3346.33	-0.00399	3346.33	-0.00885	3346.33	-0.000742736	3346.33	-0.00253	3346.33	0.01514	3346.33	-0.00526	3346.33	0.01042	3346.33	0.00053	3346.33	0.00648	3346.33	-0.000116192	3346.33	-6.74243e-05
3346.42	0.00114	3346.42	-0.0054	3346.42	-0.00925	3346.42	0.000894453	3346.42	0.00744	3346.42	-0.00469	3346.42	0.007	3346.42	-0.00294	3346.42	0.00166	3346.42	-0.000102574	3346.42	-5.882e-05
3346.52	0.01236	3346.52	-0.00542	3346.52	-0.00715	3346.52	0.00338	3346.52	0.00217	3346.52	-0.00837	3346.52	0.00198	3346.52	-0.00018	3346.52	-0.01096	3346.52	-8.91844e-05	3346.52	-5.03491e-05
3346.62	0.01159	3346.62	-0.0033	3346.62	0.00222	3346.62	-0.00201	3346.62	-0.0023	3346.62	-0.00765	3346.62	-0.000765547	3346.62	0.00466	3346.62	-0.01412	3346.62	-7.5991e-05	3346.62	-4.19905e-05
3346.72	0.00474	3346.72	0.00179	3346.72	0.00973	3346.72	-0.00322	3346.72	-0.0065	3346.72	0.00173	3346.72	-0.00787	3346.72	0.00143	3346.72	-0.00207	3346.72	-6.29605e-05	3346.72	-3.37237e-05
3346.81	0.0032	3346.81	-0.00339	3346.81	0.0107	3346.81	-0.000463964	3346.81	-0.000735218	3346.81	0.0058	3346.81	-0.0092	3346.81	-0.00423	3346.81	0.00502	3346.81	-5.0061e-05	3346.81	-2.55285e-05
3346.91	3.19773e-05	3346.91	-0.00896	3346.91	0.00454	3346.91	-0.00279	3346.91	0.0069	3346.91	-0.0037	3346.91	-0.00283	3346.91	-0.00232	3346.91	0.00779	3346.91	-3.7261e-05	3346.91	-1.73851e-05
3347.01	-0.00759	3347.01	-0.00337	3347.01	-0.00137	3347.01	-0.00617	3347.01	0.00304	3347.01	-0.01182	3347.01	-0.00249	3347.01	0.00393	3347.01	0.0151	3347.01	-2.45297e-05	3347.01	-9.27405e-06
3347.11	-0.00814	3347.11	0.00373	3347.11	-0.00399	3347.11	-0.00543	3347.11	-0.000453166	3347.11	-0.01396	3347.11	-0.00426	3347.11	0.00046	3347.11	0.0121	3347.11	-1.18365e-05	3347.11	-1.17593e-06
3347.21	-2.93382e-05	3347.21	0.00423	3347.21	-0.00486	3347.21	0.000141387	3347.21	-0.00109	3347.21	-0.01287	3347.21	-0.0014	3347.21	-0.0037	3347.21	0.00146	3347.21	8.48806e-07	3347.21	6.92855e-06
3347.3	0.0027	3347.3	0.00517	3347.3	-0.00102	3347.3	0.00431	3347.3	-0.00435	3347.3	-0.00797	3347.3	-0.000787843	3347.3	0.00085	3347.3	-0.00444	3347.3	1.35567e-05	3347.3	1.50588e-05
3347.4	-0.00325	3347.4	0.0038	3347.4	0.000978557	3347.4	0.000673717	3347.4	-0.00424	3347.4	-0.00294	3347.4	-0.00408	3347.4	-0.00264	3347.4	-0.00123	3347.4	2.63175e-05	3347.4	2.32341e-05
3347.5	-0.00656	3347.5	-0.00223	3347.5	7.5547e-05	3347.5	-0.00168	3347.5	-0.00316	3347.5	0.00334	3347.5	-0.0024	3347.5	-0.00957	3347.5	-0.00245	3347.5	3.9162e-05	3347.5	3.14744e-05
3347.6	0.000505221	3347.6	-0.00471	3347.6	0.00181	3347.6	-0.00355	3347.6	-0.00337	3347.6	0.01072	3347.6	0.00327	3347.6	-0.00752	3347.6	-0.0076	3347.6	5.21213e-05	3347.6	3.97996e-05
3347.69	0.0075	3347.69	-0.00719	3347.69	0.00297	3347.69	-0.00874	3347.69	0.00185	3347.69	0.01612	3347.69	0.0038	3347.69	-0.00344	3347.69	-0.00425	3347.69	6.52271e-05	3347.69	4.82301e-05
3347.79	0.00391	3347.79	-0.00707	3347.79	0.00187	3347.79	-0.01176	3347.79	0.00885	3347.79	0.01472	3347.79	0.00179	3347.79	-0.00464	3347.79	-0.00488	3347.79	7.85119e-05	3347.79	5.6787e-05
3347.89	-0.000842605	3347.89	-0.00653	3347.89	-0.00441	3347.89	-0.00937	3347.89	0.01038	3347.89	0.00643	3347.89	0.00293	3347.89	-0.00548	3347.89	-0.0089	3347.89	9.20089e-05	3347.89	6.54918e-05
3347.99	-0.00449	3347.99	-0.01244	3347.99	-0.01672	3347.99	-0.00169	3347.99	0.00292	3347.99	0.000388718	3347.99	0.00481	3347.99	0.00029	3347.99	-0.00685	3347.99	0.000105753	3347.99	7.4367e-05
3348.08	-0.00818	3348.08	-0.01684	3348.08	-0.01882	3348.08	-0.000851924	3348.08	-0.00463	3348.08	0.00201	3348.08	0.0121	3348.08	0.00055	3348.08	-0.00503	3348.08	0.000119779	3348.08	8.34357e-05
3348.18	-0.00269	3348.18	-0.01397	3348.18	-0.00848	3348.18	-0.0087	3348.18	-0.00532	3348.18	0.00487	3348.18	0.01122	3348.18	-0.00299	3348.18	-0.00133	3348.18	0.000134124	3348.18	9.27223e-05
3348.28	0.00339	3348.28	-0.00769	3348.28	-0.00215	3348.28	-0.01294	3348.28	-0.000467102	3348.28	0.00362	3348.28	0.00133	3348.28	0.00049	3348.28	0.00234	3348.28	0.000148828	3348.28	0.000102252
3348.38	0.000703661	3348.38	-0.000600598	3348.38	0.000828613	3348.38	-0.01017	3348.38	0.00671	3348.38	-0.00296	3348.38	0.000760094	3348.38	0.00429	3348.38	-0.00487	3348.38	0.000163931	3348.38	0.000112052
3348.47	-0.00118	3348.47	0.0044	3348.47	0.00362	3348.47	-0.00504	3348.47	0.0128	3348.47	-0.00226	3348.47	-0.00321	3348.47	0.00555	3348.47	-0.00697	3348.47	0.000179476	3348.47	0.000122149
3348.57	0.00356	3348.57	0.0065	3348.57	0.00236	3348.57	-0.00241	3348.57	0.02157	3348.57	0.00804	3348.57	-0.01014	3348.57	0.0036	3348.57	-0.00186	3348.57	0.000195508	3348.57	0.000132574
3348.67	0.00582	3348.67	0.00689	3348.67	0.000139092	3348.67	-0.0011	3348.67	0.01589	3348.67	0.00382	3348.67	-0.01171	3348.67	-0.00166	3348.67	-0.005	3348.67	0.000212075	3348.67	0.000143359
3348.77	0.000780026	3348.77	0.000621253	3348.77	-0.00495	3348.77	0.0032	3348.77	-0.000243579	3348.77	-0.00312	3348.77	-0.01149	3348.77	-0.00248	3348.77	-0.00591	3348.77	0.000229227	3348.77	0.000154536
3348.87	-0.00121	3348.87	-0.00683	3348.87	-0.01279	3348.87	0.0064	3348.87	0.000662776	3348.87	0.000691951	3348.87	-0.00364	3348.87	-0.00359	3348.87	-0.000891185	3348.87	0.000247019	3348.87	0.000166142
3348.96	-0.00374	3348.96	-0.00316	3348.96	-0.00506	3348.96	0.00639	3348.96	0.01229	3348.96	-0.000991438	3348.96	0.00502	3348.96	-0.00302	3348.96	-0.00103	3348.96	0.000265508	3348.96	0.000178214
3349.06	-0.00876	3349.06	0.00801	3349.06	0.00743	3349.06	0.000383862	3349.06	0.01625	3349.06	-0.00154	3349.06	0.00231	3349.06	0.00405	3349.06	0.000560878	3349.06	0.000284757	3349.06	0.000190794
3349.16	-0.00303	3349.16	0.01244	3349.16	0.000659716	3349.16	-0.01272	3349.16	0.00593	3349.16	0.00611	3349.16	0.00179	3349.16	0.01251	3349.16	0.00602	3349.16	0.000304831	3349.16	0.000203925
3349.26	0.0081	3349.26	0.000961275	3349.26	-0.00593	3349.26	-0.01294	3349.26	-0.00154	3349.26	0.01165	3349.26	0.0094	3349.26	0.0169	3349.26	0.00443	3349.26	0.000325803	3349.26	0.000217656
3349.35	0.00374	3349.35	-0.00705	3349.35	-0.0023	3349.35	-0.00103	3349.35	0.00493	3349.35	0.00972	3349.35	0.00912	3349.35	0.00969	3349.35	0.00101	3349.35	0.000347748	3349.35	0.000232036
3349.45	-0.0023	3349.45	-0.00301	3349.45	0.000828055	3349.45	-0.002	3349.45	0.00928	3349.45	0.00286	3349.45	0.00508	3349.45	0.00136	3349.45	0.000917623	3349.45	0.000370749	3349.45	0.000247121
3349.55	0.00251	3349.55	-0.00232	3349.55	-0.00254	3349.55	-0.01026	3349.55	0.00468	3349.55	-0.00614	3349.55	0.00486	3349.55	0.0027	3349.55	0.00563	3349.55	0.000394897	3349.55	0.000262972
3349.65	-0.00129	3349.65	0.00187	3349.65	-0.00594	3349.65	-0.00724	3349.65	0.00181	3349.65	-0.0073	3349.65	-0.000819616	3349.65	0.00328	3349.65	0.01214	3349.65	0.000420289	3349.65	0.000279651
3349.74	-0.00536	3349.74	0.00678	3349.74	0.0023	3349.74	-0.00177	3349.74	0.00741	3349.74	0.00452	3349.74	-0.00303	3349.74	-0.00039	3349.74	0.01141	3349.74	0.000447029	3349.74	0.000297231
3349.84	-0.0034	3349.84	0.00558	3349.84	0.00781	3349.84	-0.000174666	3349.84	0.01542	3349.84	0.00864	3349.84	0.00384	3349.84	0.00229	3349.84	0.00565	3349.84	0.000475233	3349.84	0.000315788
3349.94	-0.00612	3349.94	0.00845	3349.94	0.00552	3349.94	0.00354	3349.94	0.01638	3349.94	0.00294	3349.94	0.00328	3349.94	0.0035	3349.94	-0.000257405	3349.94	0.000505026	3349.94	0.000335404
3350.04	-0.01271	3350.04	0.00585	3350.04	0.00401	3350.04	0.00091006	3350.04	0.00936	3350.04	0.00336	3350.04	-0.00125	3350.04	-0.00159	3350.04	-0.00181	3350.04	0.000536544	3350.04	0.000356172
3350.14	-0.01162	3350.14	-0.00844	3350.14	-0.00207	3350.14	-0.00714	3350.14	0.000670579	3350.14	0.0065	3350.14	-0.000213707	3350.14	-0.00512	3350.14	0.00459	3350.14	0.000569936	3350.14	0.00037819
3350.23	-0.00679	3350.23	-0.01356	3350.23	-0.00564	3350.23	-0.01019	3350.23	-0.0037	3350.23	0.00557	3350.23	0.00048529	3350.23	-0.00661	3350.23	0.00772	3350.23	0.000605366	3350.23	0.000401569
3350.33	-0.00937	3350.33	-0.00811	3350.33	0.000902191	3350.33	-0.01049	3350.33	0.00196	3350.33	0.00166	3350.33	-0.00487	3350.33	-0.00732	3350.33	-0.00014425	3350.33	0.000643011	3350.33	0.000426429
3350.43	-0.00999	3350.43	-0.00409	3350.43	0.00475	3350.43	-0.0088	3350.43	0.0104	3350.43	0.000349141	3350.43	-0.00509	3350.43	-0.005	3350.43	-0.00212	3350.43	0.00068307	3350.43	0.0004529
3350.53	-0.00757	3350.53	-0.0024	3350.53	0.00313	3350.53	0.000374386	3350.53	0.00605	3350.53	0.00166	3350.53	0.00167	3350.53	0.00072	3350.53	0.00141	3350.53	0.000725757	3350.53	0.000481129
3350.62	-0.00287	3350.62	-0.0035	3350.62	-0.000889336	3350.62	0.00673	3350.62	-0.000250825	3350.62	0.0016	3350.62	0.00191	3350.62	-0.00219	3350.62	0.000905917	3350.62	0.000771312	3350.62	0.000511274
3350.72	0.00259	3350.72	-0.00307	3350.72	-0.0066	3350.72	0.00827	3350.72	0.000621527	3350.72	0.000594961	3350.72	0.00389	3350.72	-0.01168	3350.72	0.000462773	3350.72	0.000819997	3350.72	0.000543514
3350.82	0.00665	3350.82	-0.00134	3350.82	-0.00945	3350.82	0.01097	3350.82	-0.000720725	3350.82	0.00060165	3350.82	0.00534	3350.82	-0.00906	3350.82	-0.00215	3350.82	0.000872103	3350.82	0.000578043
3350.92	0.01104	3350.92	0.000850907	3350.92	-0.00525	3350.92	0.00435	3350.92	-0.0033	3350.92	0.00284	3350.92	0.000180384	3350.92	-0.00026	3350.92	-0.00347	3350.92	0.000927952	3350.92	0.000615079
3351.01	0.0109	3351.01	0.00155	3351.01	-0.00389	3351.01	-0.000421601	3351.01	-0.00306	3351.01	0.00631	3351.01	0.00159	3351.01	0.00122	3351.01	-0.000373905	3351.01	0.0009879	3351.01	0.00065486
3351.11	0.00831	3351.11	-0.00346	3351.11	-0.00817	3351.11	0.000972491	3351.11	0.00343	3351.11	0.00773	3351.11	0.00452	3351.11	0.00235	3351.11	0.00289	3351.11	0.00105	3351.11	0.000697656
3351.21	0.00532	3351.21	-0.00317	3351.21	-0.000365925	3351.21	0.000904486	3351.21	0.01081	3351.21	0.00701	3351.21	0.00206	3351.21	0.0045	3351.21	0.00212	3351.21	0.00112	3351.21	0.000743762
3351.31	0.00281	3351.31	0.00648	3351.31	0.00968	3351.31	0.00361	3351.31	0.01066	3351.31	0.00447	3351.31	0.0024	3351.31	0.00441	3351.31	0.000589863	3351.31	0.0012	3351.31	0.000793511
3351.4	0.00475	3351.4	0.01169	3351.4	0.00953	3351.4	0.00321	3351.4	0.00228	3351.4	-0.000572821	3351.4	0.00232	3351.4	0.00332	3351.4	0.00263	3351.4	0.00128	3351.4	0.000847273
3351.5	0.00287	3351.5	0.00287	3351.5	0.00672	3351.5	0.00275	3351.5	-0.00067223	3351.5	0.00306	3351.5	0.00138	3351.5	0.0026	3351.5	0.00874	3351.5	0.00136	3351.5	0.000905463
3351.6	0.000214809	3351.6	-0.00175	3351.6	0.00235	3351.6	0.00956	3351.6	0.00976	3351.6	0.00852	3351.6	0.00412	3351.6	0.00607	3351.6	0.01338	3351.6	0.00146	3351.6	0.000968547
3351.7	0.00263	3351.7	0.01191	3351.7	0.00243	3351.7	0.01348	3351.7	0.01579	3351.7	0.00345	3351.7	0.0078	3351.7	0.00733	3351.7	0.01459	3351.7	0.00156	3351.7	0.00104
3351.8	0.00511	3351.8	0.01975	3351.8	0.00573	3351.8	0.00872	3351.8	0.00902	3351.8	0.000670211	3351.8	0.01007	3351.8	0.0025	3351.8	0.01344	3351.8	0.00167	3351.8	0.00111
3351.89	0.00753	3351.89	0.01819	3351.89	0.00545	3351.89	0.00945	3351.89	-3.23191e-05	3351.89	0.00115	3351.89	0.0073	3351.89	0.00526	3351.89	0.00799	3351.89	0.0018	3351.89	0.00119
3351.99	0.00471	3351.99	0.01881	3351.99	0.01103	3351.99	0.01442	3351.99	-0.00271	3351.99	0.00326	3351.99	0.00363	3351.99	0.01039	3351.99	0.00995	3351.99	0.00193	3351.99	0.00128
3352.09	0.00648	3352.09	0.01177	3352.09	0.01928	3352.09	0.01508	3352.09	-0.00455	3352.09	0.00834	3352.09	0.00307	3352.09	0.00448	3352.09	0.01567	3352.09	0.00207	3352.09	0.00138
3352.19	0.01304	3352.19	0.00269	3352.19	0.02213	3352.19	0.01963	3352.19	-0.00562	3352.19	0.00924	3352.19	0.00376	3352.19	0.0001	3352.19	0.0161	3352.19	0.00223	3352.19	0.00148
3352.28	0.00694	3352.28	0.00545	3352.28	0.02032	3352.28	0.02363	3352.28	-0.0033	3352.28	0.00158	3352.28	0.00896	3352.28	0.00419	3352.28	0.01347	3352.28	0.00241	3352.28	0.0016
3352.38	-0.00228	3352.38	0.00733	3352.38	0.01367	3352.38	0.02373	3352.38	0.00209	3352.38	-0.00447	3352.38	0.01156	3352.38	0.01313	3352.38	0.00915	3352.38	0.0026	3352.38	0.00173
3352.48	-0.00365	3352.48	0.002	3352.48	0.00919	3352.48	0.02172	3352.48	0.0063	3352.48	-0.00331	3352.48	0.00359	3352.48	0.01732	3352.48	0.00613	3352.48	0.00281	3352.48	0.00188
3352.58	0.00248	3352.58	-0.000790119	3352.58	0.01011	3352.58	0.0139	3352.58	0.00177	3352.58	-0.00548	3352.58	-0.00296	3352.58	0.01145	3352.58	0.00378	3352.58	0.00305	3352.58	0.00204
3352.67	0.0041	3352.67	-0.00436	3352.67	0.00602	3352.67	0.00879	3352.67	0.00344	3352.67	-0.00392	3352.67	-0.00212	3352.67	0.00843	3352.67	0.00787	3352.67	0.00332	3352.67	0.00223
3352.77	-0.00115	3352.77	-0.00873	3352.77	0.000790709	3352.77	0.0071	3352.77	0.01578	3352.77	0.00688	3352.77	-0.00244	3352.77	0.01021	3352.77	0.00408	3352.77	0.00364	3352.77	0.00245
3352.87	-0.00141	3352.87	-0.00795	3352.87	0.00129	3352.87	0.0061	3352.87	0.02863	3352.87	0.01378	3352.87	-0.0046	3352.87	0.0086	3352.87	-0.01004	3352.87	0.00401	3352.87	0.00271
3352.97	-0.00564	3352.97	-0.00397	3352.97	-0.000339169	3352.97	0.01052	3352.97	0.0395	3352.97	0.01368	3352.97	-0.00291	3352.97	0.00476	3352.97	-0.01106	3352.97	0.00446	3352.97	0.00305
3353.06	-0.0077	3353.06	0.0016	3353.06	0.00264	3353.06	0.01338	3353.06	0.05239	3353.06	0.00988	3353.06	9.23129e-05	3353.06	0.00171	3353.06	-0.00395	3353.06	0.00504	3353.06	0.00348
3353.16	-0.0034	3353.16	0.00725	3353.16	0.014	3353.16	0.00614	3353.16	0.06903	3353.16	0.01275	3353.16	0.00703	3353.16	0.00247	3353.16	0.00082342	3353.16	0.00579	3353.16	0.00406
3353.26	0.00147	3353.26	0.00682	3353.26	0.02159	3353.26	-0.00323	3353.26	0.08123	3353.26	0.03397	3353.26	0.01411	3353.26	0.0125	3353.26	0.000282171	3353.26	0.00681	3353.26	0.00486
3353.36	0.00987	3353.36	0.00875	3353.36	0.0246	3353.36	-0.00458	3353.36	0.09576	3353.36	0.05482	3353.36	0.01214	3353.36	0.02292	3353.36	-0.00484	3353.36	0.00823	3353.36	0.00599
3353.46	0.01438	3353.46	0.01988	3353.46	0.04242	3353.46	0.000612402	3353.46	0.12157	3353.46	0.06694	3353.46	0.01259	3353.46	0.02419	3353.46	0.00104	3353.46	0.01024	3353.46	0.0076
3353.55	0.01751	3353.55	0.03361	3353.55	0.06566	3353.55	0.00501	3353.55	0.15223	3353.55	0.08201	3353.55	0.01538	3353.55	0.0258	3353.55	0.02149	3353.55	0.01309	3353.55	0.00989
3353.65	0.02748	3353.65	0.04719	3353.65	0.07695	3353.65	0.01272	3353.65	0.18015	3353.65	0.10427	3353.65	0.01415	3353.65	0.04013	3353.65	0.04222	3353.65	0.01712	3353.65	0.01311
3353.75	0.04625	3353.75	0.06764	3353.75	0.09487	3353.75	0.03082	3353.75	0.20162	3353.75	0.13288	3353.75	0.01682	3353.75	0.06557	3353.75	0.05874	3353.75	0.02278	3353.75	0.01761
3353.85	0.06909	3353.85	0.09921	3353.85	0.12193	3353.85	0.0444	3353.85	0.2182	3353.85	0.15807	3353.85	0.03054	3353.85	0.0937	3353.85	0.07857	3353.85	0.03057	3353.85	0.02374
3353.94	0.08826	3353.94	0.12999	3353.94	0.15357	3353.94	0.05867	3353.94	0.23016	3353.94	0.17924	3353.94	0.05568	3353.94	0.11954	3353.94	0.10449	3353.94	0.0411	3353.94	0.03192
3354.04	0.10871	3354.04	0.15932	3354.04	0.19408	3354.04	0.08549	3354.04	0.23986	3354.04	0.20885	3354.04	0.07612	3354.04	0.13811	3354.04	0.1288	3354.04	0.05499	3354.04	0.04256
3354.14	0.13196	3354.14	0.19064	3354.14	0.23352	3354.14	0.11376	3354.14	0.24253	3354.14	0.23475	3354.14	0.08732	3354.14	0.15708	3354.14	0.15716	3354.14	0.07282	3354.14	0.05602
3354.24	0.1501	3354.24	0.21842	3354.24	0.2619	3354.24	0.14638	3354.24	0.21646	3354.24	0.23986	3354.24	0.10761	3354.24	0.18875	3354.24	0.1986	3354.24	0.09504	3354.24	0.0725
3354.33	0.17363	3354.33	0.24439	3354.33	0.28535	3354.33	0.18434	3354.33	0.16521	3354.33	0.2427	3354.33	0.13711	3354.33	0.21498	3354.33	0.24299	3354.33	0.12181	3354.33	0.09199
3354.43	0.20576	3354.43	0.27001	3354.43	0.30491	3354.43	0.22486	3354.43	0.11992	3354.43	0.24798	3354.43	0.15983	3354.43	0.22398	3354.43	0.27823	3354.43	0.15293	3354.43	0.11418
3354.53	0.22731	3354.53	0.29071	3354.53	0.30412	3354.53	0.27049	3354.53	0.08392	3354.53	0.24592	3354.53	0.17623	3354.53	0.23266	3354.53	0.30694	3354.53	0.18763	3354.53	0.13833
3354.63	0.23617	3354.63	0.30246	3354.63	0.28351	3354.63	0.30755	3354.63	0.04122	3354.63	0.22188	3354.63	0.19207	3354.63	0.23937	3354.63	0.32702	3354.63	0.22452	3354.63	0.16328
3354.72	0.23451	3354.72	0.30019	3354.72	0.26212	3354.72	0.33128	3354.72	-0.01299	3354.72	0.17168	3354.72	0.20575	3354.72	0.23252	3354.72	0.33962	3354.72	0.2615	3354.72	0.1874
3354.82	0.21827	3354.82	0.28701	3354.82	0.2315	3354.82	0.34723	3354.82	-0.0686	3354.82	0.12324	3354.82	0.22125	3354.82	0.21367	3354.82	0.34313	3354.82	0.29585	3354.82	0.2087
3354.92	0.19641	3354.92	0.254	3354.92	0.18015	3354.92	0.35564	3354.92	-0.1138	3354.92	0.07652	3354.92	0.22828	3354.92	0.18476	3354.92	0.32312	3354.92	0.32435	3354.92	0.22491
3355.02	0.16471	3355.02	0.19692	3355.02	0.12071	3355.02	0.3603	3355.02	-0.15368	3355.02	0.01595	3355.02	0.21464	3355.02	0.14127	3355.02	0.28651	3355.02	0.34353	3355.02	0.23374
3355.12	0.1206	3355.12	0.14488	3355.12	0.05518	3355.12	0.34747	3355.12	-0.19108	3355.12	-0.04864	3355.12	0.19225	3355.12	0.09085	3355.12	0.23645	3355.12	0.35008	3355.12	0.23312
3355.21	0.07631	3355.21	0.09143	3355.21	-0.01768	3355.21	0.30697	3355.21	-0.21194	3355.21	-0.10534	3355.21	0.16191	3355.21	0.03972	3355.21	0.17145	3355.21	0.34119	3355.21	0.22149
3355.31	0.02787	3355.31	0.01699	3355.31	-0.09107	3355.31	0.25132	3355.31	-0.2133	3355.31	-0.15533	3355.31	0.11994	3355.31	-0.01843	3355.31	0.09903	3355.31	0.31507	3355.31	0.19809
3355.41	-0.02521	3355.41	-0.06371	3355.41	-0.15286	3355.41	0.18507	3355.41	-0.20929	3355.41	-0.19581	3355.41	0.07434	3355.41	-0.07407	3355.41	0.02246	3355.41	0.27129	3355.41	0.16316
3355.51	-0.07625	3355.51	-0.12966	3355.51	-0.20081	3355.51	0.10006	3355.51	-0.20314	3355.51	-0.21921	3355.51	0.02614	3355.51	-0.11891	3355.51	-0.05163	3355.51	0.21104	3355.51	0.11807
3355.6	-0.12241	3355.6	-0.17661	3355.6	-0.2442	3355.6	0.00703	3355.6	-0.19678	3355.6	-0.2338	3355.6	-0.03335	3355.6	-0.16246	3355.6	-0.1226	3355.6	0.13721	3355.6	0.06526
3355.7	-0.16255	3355.7	-0.2215	3355.7	-0.27321	3355.7	-0.07596	3355.7	-0.18323	3355.7	-0.24363	3355.7	-0.092	3355.7	-0.1981	3355.7	-0.19311	3355.7	0.0542	3355.7	0.00805
3355.8	-0.19925	3355.8	-0.26335	3355.8	-0.28186	3355.8	-0.1508	3355.8	-0.15886	3355.8	-0.2393	3355.8	-0.12833	3355.8	-0.21581	3355.8	-0.25117	3355.8	-0.03252	3355.8	-0.04971
3355.9	-0.22062	3355.9	-0.28281	3355.9	-0.28596	3355.9	-0.21874	3355.9	-0.13855	3355.9	-0.21907	3355.9	-0.1581	3355.9	-0.22731	3355.9	-0.29523	3355.9	-0.11701	3355.9	-0.1041
3355.99	-0.21584	3355.99	-0.2848	3355.99	-0.2816	3355.99	-0.27335	3355.99	-0.12316	3355.99	-0.19573	3355.99	-0.1812	3355.99	-0.23459	3355.99	-0.32723	3355.99	-0.19362	3355.99	-0.15162
3356.09	-0.20667	3356.09	-0.28282	3356.09	-0.26157	3356.09	-0.3094	3356.09	-0.10094	3356.09	-0.17786	3356.09	-0.19375	3356.09	-0.22527	3356.09	-0.33432	3356.09	-0.25763	3356.09	-0.18956
3356.19	-0.20277	3356.19	-0.26611	3356.19	-0.23659	3356.19	-0.33594	3356.19	-0.07633	3356.19	-0.16066	3356.19	-0.20702	3356.19	-0.20101	3356.19	-0.32593	3356.19	-0.30574	3356.19	-0.21622
3356.29	-0.18687	3356.29	-0.2332	3356.29	-0.20759	3356.29	-0.35177	3356.29	-0.05911	3356.29	-0.13536	3356.29	-0.20708	3356.29	-0.17921	3356.29	-0.30485	3356.29	-0.33633	3356.29	-0.23108
3356.39	-0.16429	3356.39	-0.20512	3356.39	-0.17669	3356.39	-0.34707	3356.39	-0.04258	3356.39	-0.09901	3356.39	-0.19612	3356.39	-0.15759	3356.39	-0.27058	3356.39	-0.34944	3356.39	-0.23463
3356.48	-0.1479	3356.48	-0.1818	3356.48	-0.14453	3356.48	-0.3294	3356.48	-0.02882	3356.48	-0.06988	3356.48	-0.18424	3356.48	-0.13487	3356.48	-0.23958	3356.48	-0.34656	3356.48	-0.22823
3356.58	-0.1357	3356.58	-0.15697	3356.58	-0.11164	3356.58	-0.30532	3356.58	-0.02891	3356.58	-0.06026	3356.58	-0.16178	3356.58	-0.11623	3356.58	-0.20626	3356.58	-0.33026	3356.58	-0.21384
3356.68	-0.1182	3356.68	-0.13595	3356.68	-0.08739	3356.68	-0.27207	3356.68	-0.03327	3356.68	-0.05825	3356.68	-0.13731	3356.68	-0.09486	3356.68	-0.16934	3356.68	-0.30378	3356.68	-0.19372
3356.78	-0.08863	3356.78	-0.11219	3356.78	-0.07549	3356.78	-0.22853	3356.78	-0.02335	3356.78	-0.05116	3356.78	-0.12026	3356.78	-0.07885	3356.78	-0.13761	3356.78	-0.27059	3356.78	-0.17017
3356.87	-0.05977	3356.87	-0.08508	3356.87	-0.06479	3356.87	-0.18837	3356.87	-0.01116	3356.87	-0.04131	3356.87	-0.09616	3356.87	-0.06703	3356.87	-0.11303	3356.87	-0.23399	3356.87	-0.14527
3356.97	-0.04644	3356.97	-0.05947	3356.97	-0.04317	3356.97	-0.16067	3356.97	-0.01124	3356.97	-0.03403	3356.97	-0.07466	3356.97	-0.04636	3356.97	-0.08875	3356.97	-0.19686	3356.97	-0.12076
3357.07	-0.04657	3357.07	-0.03925	3357.07	-0.02471	3357.07	-0.13067	3357.07	-0.00736	3357.07	-0.0262	3357.07	-0.06609	3357.07	-0.02706	3357.07	-0.06399	3357.07	-0.16145	3357.07	-0.09793
3357.17	-0.04158	3357.17	-0.03183	3357.17	-0.01817	3357.17	-0.09766	3357.17	0.00271	3357.17	-0.0167	3357.17	-0.05722	3357.17	-0.02093	3357.17	-0.04758	3357.17	-0.12933	3357.17	-0.07765
3357.26	-0.02296	3357.26	-0.02987	3357.26	-0.01039	3357.26	-0.07882	3357.26	0.000527882	3357.26	-0.01093	3357.26	-0.04731	3357.26	-0.01688	3357.26	-0.03242	3357.26	-0.10142	3357.26	-0.06032
3357.36	-0.00813	3357.36	-0.02367	3357.36	-0.00546	3357.36	-0.06263	3357.36	-0.00808	3357.36	-0.01264	3357.36	-0.0345	3357.36	-0.01052	3357.36	-0.01922	3357.36	-0.07806	3357.36	-0.04604
3357.46	-0.00452	3357.46	-0.01525	3357.46	-0.01103	3357.46	-0.04214	3357.46	-0.01474	3357.46	-0.01304	3357.46	-0.01911	3357.46	-0.00914	3357.46	-0.01371	3357.46	-0.05916	3357.46	-0.03465
3357.56	-0.00638	3357.56	-0.00807	3357.56	-0.01383	3357.56	-0.03039	3357.56	-0.01918	3357.56	-0.00565	3357.56	-0.01443	3357.56	-0.01002	3357.56	-0.00957	3357.56	-0.04433	3357.56	-0.02582
3357.65	-0.01031	3357.65	-0.00745	3357.65	-0.00696	3357.65	-0.02521	3357.65	-0.01823	3357.65	0.000964526	3357.65	-0.01514	3357.65	-0.01378	3357.65	-0.00784	3357.65	-0.03301	3357.65	-0.01916
3357.75	-0.00638	3357.75	-0.0126	3357.75	-0.00761	3357.75	-0.02073	3357.75	-0.01881	3357.75	-0.00432	3357.75	-0.01255	3357.75	-0.02138	3357.75	-0.00951	3357.75	-0.02458	3357.75	-0.01426
3357.85	0.000929971	3357.85	-0.01405	3357.85	-0.01614	3357.85	-0.01882	3357.85	-0.02229	3357.85	-0.01731	3357.85	-0.0123	3357.85	-0.02012	3357.85	-0.0124	3357.85	-0.01844	3357.85	-0.01071
3357.95	0.000637886	3357.95	-0.01221	3357.95	-0.01204	3357.95	-0.01652	3357.95	-0.02222	3357.95	-0.02192	3357.95	-0.01157	3357.95	-0.0114	3357.95	-0.01613	3357.95	-0.01404	3357.95	-0.00819
3358.05	-0.00312	3358.05	-0.01443	3358.05	-0.00713	3358.05	-0.01696	3358.05	-0.01801	3358.05	-0.02059	3358.05	-0.00827	3358.05	-0.00806	3358.05	-0.01186	3358.05	-0.01093	3358.05	-0.00642
3358.14	-0.00979	3358.14	-0.0212	3358.14	-0.0107	3358.14	-0.02009	3358.14	-0.01633	3358.14	-0.02103	3358.14	-0.0056	3358.14	-0.00689	3358.14	-0.00199	3358.14	-0.00874	3358.14	-0.00517
3358.24	-0.01458	3358.24	-0.02255	3358.24	-0.01137	3358.24	-0.01413	3358.24	-0.01608	3358.24	-0.02189	3358.24	-0.00389	3358.24	-0.00674	3358.24	0.000966118	3358.24	-0.00719	3358.24	-0.00429
3358.34	-0.01918	3358.34	-0.02368	3358.34	-0.00849	3358.34	-0.01313	3358.34	-0.01221	3358.34	-0.01872	3358.34	-0.00765	3358.34	-0.00956	3358.34	-0.00326	3358.34	-0.00608	3358.34	-0.00366
3358.44	-0.02249	3358.44	-0.02642	3358.44	-0.00472	3358.44	-0.02515	3358.44	-0.005	3358.44	-0.00726	3358.44	-0.0143	3358.44	-0.01131	3358.44	-0.01272	3358.44	-0.00527	3358.44	-0.00319
3358.53	-0.01561	3358.53	-0.0193	3358.53	-0.00451	3358.53	-0.02745	3358.53	0.00204	3358.53	-0.00357	3358.53	-0.01429	3358.53	-0.0127	3358.53	-0.02119	3358.53	-0.00466	3358.53	-0.00284
3358.63	-0.00941	3358.63	-0.01625	3358.63	-0.01123	3358.63	-0.01826	3358.63	0.000510044	3358.63	-0.00767	3358.63	-0.00961	3358.63	-0.00786	3358.63	-0.01794	3358.63	-0.00418	3358.63	-0.00256
3358.73	-0.00916	3358.73	-0.01423	3358.73	-0.01621	3358.73	-0.01858	3358.73	-0.00752	3358.73	-0.00809	3358.73	-0.00819	3358.73	-0.00315	3358.73	-0.00744	3358.73	-0.00379	3358.73	-0.00233
3358.83	-0.011	3358.83	-0.01166	3358.83	-0.01576	3358.83	-0.02678	3358.83	-0.01235	3358.83	-0.00575	3358.83	-0.00913	3358.83	-0.01016	3358.83	-0.00478	3358.83	-0.00347	3358.83	-0.00213
3358.92	-0.01009	3358.92	-0.01835	3358.92	-0.01526	3358.92	-0.02696	3358.92	-0.01184	3358.92	-0.00357	3358.92	-0.00475	3358.92	-0.01533	3358.92	-0.0116	3358.92	-0.00319	3358.92	-0.00196
3359.02	-0.00159	3359.02	-0.01777	3359.02	-0.00757	3359.02	-0.02073	3359.02	-0.00644	3359.02	-0.01008	3359.02	0.00226	3359.02	-0.00947	3359.02	-0.01164	3359.02	-0.00294	3359.02	-0.00181
3359.12	0.000903215	3359.12	-0.0111	3359.12	-0.00191	3359.12	-0.02063	3359.12	-0.00123	3359.12	-0.01448	3359.12	0.00197	3359.12	-0.00137	3359.12	-0.00211	3359.12	-0.00272	3359.12	-0.00168
3359.22	-0.00254	3359.22	-0.00881	3359.22	-0.0077	3359.22	-0.02083	3359.22	0.000126544	3359.22	-0.01219	3359.22	-0.0085	3359.22	-0.00073	3359.22	0.00321	3359.22	-0.00252	3359.22	-0.00156
3359.31	0.000480695	3359.31	-0.01294	3359.31	-0.00812	3359.31	-0.01717	3359.31	-0.00311	3359.31	-0.00914	3359.31	-0.01937	3359.31	-0.00417	3359.31	-0.00266	3359.31	-0.00235	3359.31	-0.00145
3359.41	0.00203	3359.41	-0.01472	3359.41	-0.00306	3359.41	-0.02426	3359.41	-0.011	3359.41	-0.0045	3359.41	-0.0198	3359.41	-0.00598	3359.41	-0.00886	3359.41	-0.00218	3359.41	-0.00135
3359.51	9.55224e-05	3359.51	-0.00787	3359.51	-0.00668	3359.51	-0.02552	3359.51	-0.01122	3359.51	-0.00134	3359.51	-0.01452	3359.51	-0.00313	3359.51	-0.00522	3359.51	-0.00204	3359.51	-0.00126
3359.61	-0.00647	3359.61	-0.00287	3359.61	-0.00798	3359.61	-0.01042	3359.61	-0.00524	3359.61	-0.000328116	3359.61	-0.00791	3359.61	-0.00379	3359.61	-0.000913481	3359.61	-0.0019	3359.61	-0.00118
3359.71	-0.00843	3359.71	0.0017	3359.71	-0.00268	3359.71	-0.00349	3359.71	-0.008	3359.71	-0.00633	3359.71	-0.00434	3359.71	-0.01046	3359.71	0.00175	3359.71	-0.00178	3359.71	-0.0011
3359.8	0.00222	3359.8	0.00604	3359.8	-0.00393	3359.8	-0.00242	3359.8	-0.01241	3359.8	-0.00754	3359.8	-0.00365	3359.8	-0.00692	3359.8	0.00223	3359.8	-0.00167	3359.8	-0.00103
3359.9	0.00419	3359.9	0.00137	3359.9	-0.00592	3359.9	-0.00192	3359.9	-0.01057	3359.9	0.00157	3359.9	-0.00147	3359.9	0.0013	3359.9	-0.0018	3359.9	-0.00156	3359.9	-0.000969487
3360	-0.00639	3360	-0.00827	3360	-0.00835	3360	-0.00768	3360	-0.00867	3360	-0.000812509	3360	-0.00596	3360	0.00109	3360	-0.00719	3360	-0.00147	3360	-0.000910694
3360.1	-0.00679	3360.1	-0.01073	3360.1	-0.00795	3360.1	-0.00898	3360.1	-0.00726	3360.1	-0.009	3360.1	-0.00869	3360.1	-0.00181	3360.1	-0.00689	3360.1	-0.00138	3360.1	-0.00085648
3360.19	-0.000895559	3360.19	-0.00174	3360.19	-0.00348	3360.19	-0.00874	3360.19	-0.00379	3360.19	-0.00301	3360.19	-0.00124	3360.19	-0.00108	3360.19	-0.000961419	3360.19	-0.0013	3360.19	-0.000806417
3360.29	-0.00521	3360.29	0.00286	3360.29	-0.00384	3360.29	-0.01012	3360.29	-0.00305	3360.29	0.00746	3360.29	0.000163104	3360.29	-0.00245	3360.29	-9.24109e-05	3360.29	-0.00122	3360.29	-0.000760124
3360.39	-0.00752	3360.39	-0.00411	3360.39	-0.00505	3360.39	-0.00762	3360.39	-0.00167	3360.39	-0.000249521	3360.39	-0.00976	3360.39	-0.00614	3360.39	-0.00216	3360.39	-0.00115	3360.39	-0.000717259
3360.49	-0.00649	3360.49	-0.00846	3360.49	-0.00481	3360.49	-0.00724	3360.49	-0.000578027	3360.49	-0.01314	3360.49	-0.01214	3360.49	-0.00343	3360.49	-0.00618	3360.49	-0.00109	3360.49	-0.000677517
3360.58	-0.00617	3360.58	-0.00815	3360.58	-0.00367	3360.58	-0.00908	3360.58	-0.00584	3360.58	-0.00908	3360.58	-0.000814599	3360.58	-0.00209	3360.58	-0.00559	3360.58	-0.00103	3360.58	-0.000640624
3360.68	-0.00556	3360.68	-0.00564	3360.68	-0.00817	3360.68	-0.0054	3360.68	-0.00727	3360.68	-0.00779	3360.68	-0.000327977	3360.68	-0.00983	3360.68	0.00686	3360.68	-0.000973978	3360.68	-0.000606334
3360.78	-0.0085	3360.78	-0.00064965	3360.78	-0.01256	3360.78	-0.0011	3360.78	-0.00971	3360.78	-0.01352	3360.78	-0.01245	3360.78	-0.01319	3360.78	0.01437	3360.78	-0.000922417	3360.78	-0.000574425
3360.88	-0.00693	3360.88	0.00251	3360.88	-0.01076	3360.88	-0.00162	3360.88	-0.01294	3360.88	-0.01233	3360.88	-0.01628	3360.88	-0.01058	3360.88	0.00794	3360.88	-0.000874409	3360.88	-0.000544696
3360.97	-0.000811947	3360.97	-0.0015	3360.97	-0.01422	3360.97	-0.00189	3360.97	-0.00263	3360.97	-0.0096	3360.97	-0.01207	3360.97	-0.01158	3360.97	-0.000324295	3360.97	-0.000829657	3360.97	-0.000516968
3361.07	0.00293	3361.07	-0.0056	3361.07	-0.01227	3361.07	-0.00226	3361.07	0.0068	3361.07	-0.01206	3361.07	-0.00647	3361.07	-0.01285	3361.07	0.00388	3361.07	-0.000787895	3361.07	-0.000491078
3361.17	0.00353	3361.17	0.000237752	3361.17	-0.00519	3361.17	-0.00339	3361.17	0.00221	3361.17	-0.01038	3361.17	-0.00601	3361.17	-0.01279	3361.17	0.009	3361.17	-0.000748879	3361.17	-0.000466877
3361.27	0.00156	3361.27	0.00703	3361.27	-0.00707	3361.27	-0.00636	3361.27	-0.00413	3361.27	-0.000228897	3361.27	-0.014	3361.27	-0.01152	3361.27	0.00366	3361.27	-0.00071239	3361.27	-0.000444232
3361.37	-0.00324	3361.37	0.00702	3361.37	-0.00661	3361.37	-0.00886	3361.37	-0.00116	3361.37	0.00151	3361.37	-0.01876	3361.37	-0.00558	3361.37	0.00198	3361.37	-0.00067823	3361.37	-0.000423021
3361.46	-0.0073	3361.46	0.00579	3361.46	-0.00256	3361.46	-0.00646	3361.46	-0.00423	3361.46	-0.00339	3361.46	-0.01565	3361.46	-0.00077	3361.46	0.00577	3361.46	-0.000646219	3361.46	-0.000403135
3361.56	-0.00893	3361.56	0.00676	3361.56	-0.000991343	3361.56	-0.00493	3361.56	-0.01165	3361.56	-0.00675	3361.56	-0.00753	3361.56	-0.00278	3361.56	0.01106	3361.56	-0.000616191	3361.56	-0.000384471
3361.66	-0.01014	3361.66	0.00827	3361.66	-0.00113	3361.66	-0.00597	3361.66	-0.00488	3361.66	-0.00156	3361.66	0.00659	3361.66	-0.00775	3361.66	0.00641	3361.66	-0.000587996	3361.66	-0.000366939
3361.76	-0.00843	3361.76	0.0077	3361.76	-0.00239	3361.76	-0.000162961	3361.76	-0.00179	3361.76	0.00731	3361.76	0.01277	3361.76	-0.01027	3361.76	-0.00853	3361.76	-0.0005615	3361.76	-0.000350455
3361.85	-0.00364	3361.85	0.00511	3361.85	-0.00731	3361.85	0.00506	3361.85	-0.00389	3361.85	0.00114	3361.85	0.00498	3361.85	-0.00677	3361.85	-0.00833	3361.85	-0.000536576	3361.85	-0.000334943
3361.95	0.00247	3361.95	0.00575	3361.95	-0.00811	3361.95	0.00334	3361.95	-0.000912475	3361.95	-0.00391	3361.95	-0.00371	3361.95	-0.00362	3361.95	-0.000582377	3361.95	-0.000513111	3361.95	-0.000320332
3362.05	0.006	3362.05	0.00658	3362.05	8.83675e-05	3362.05	0.00421	3362.05	-0.00266	3362.05	0.00566	3362.05	-0.00885	3362.05	-0.00206	3362.05	-0.00487	3362.05	-0.000491	3362.05	-0.000306559
3362.15	0.00675	3362.15	0.00812	3362.15	2.48223e-05	3362.15	0.00203	3362.15	-0.00522	3362.15	0.01128	3362.15	-0.01166	3362.15	-0.00134	3362.15	-0.00773	3362.15	-0.000470149	3362.15	-0.000293564
3362.24	0.00108	3362.24	0.01432	3362.24	-0.007	3362.24	5.88899e-05	3362.24	-0.00398	3362.24	0.00651	3362.24	-0.00665	3362.24	-0.00448	3362.24	0.00259	3362.24	-0.000450469	3362.24	-0.000281295
3362.34	-0.00785	3362.34	0.01051	3362.34	-0.01037	3362.34	0.00781	3362.34	-0.00485	3362.34	0.00202	3362.34	0.00211	3362.34	-0.01198	3362.34	0.01172	3362.34	-0.000431879	3362.34	-0.000269701
3362.44	-0.00671	3362.44	0.00135	3362.44	-0.00925	3362.44	0.01027	3362.44	-0.00485	3362.44	-0.00256	3362.44	0.00529	3362.44	-0.01572	3362.44	0.0063	3362.44	-0.000414306	3362.44	-0.000258737
3362.54	-0.00362	3362.54	0.00328	3362.54	-0.00268	3362.54	0.00802	3362.54	-0.000816043	3362.54	-0.00964	3362.54	0.00933	3362.54	-0.00455	3362.54	-0.00441	3362.54	-0.000397682	3362.54	-0.000248361
3362.64	-0.00727	3362.64	0.00042783	3362.64	0.00187	3362.64	0.00913	3362.64	0.000655529	3362.64	-0.01078	3362.64	0.00868	3362.64	0.00388	3362.64	-0.00719	3362.64	-0.000381944	3362.64	-0.000238534
3362.73	-0.00647	3362.73	-0.00562	3362.73	-0.0034	3362.73	0.00237	3362.73	0.000648283	3362.73	-0.00587	3362.73	-0.00186	3362.73	-2e-05	3362.73	-0.00848	3362.73	-0.000367033	3362.73	-0.000229221
3362.83	-0.00287	3362.83	-0.00379	3362.83	-0.00644	3362.83	-0.00273	3362.83	-0.000153835	3362.83	0.00213	3362.83	-0.00499	3362.83	-0.00447	3362.83	-0.00822	3362.83	-0.000352897	3362.83	-0.000220389
3362.93	-0.00299	3362.93	-0.00622	3362.93	-0.00229	3362.93	0.000394453	3362.93	-0.00434	3362.93	0.00533	3362.93	-0.00351	3362.93	-0.00299	3362.93	-0.00111	3362.93	-0.000339486	3362.93	-0.000212006
3363.03	0.00228	3363.03	-0.0076	3363.03	-0.00547	3363.03	-0.00607	3363.03	-0.00215	3363.03	-6.61319e-05	3363.03	-0.00311	3363.03	0.0026	3363.03	0.00191	3363.03	-0.000326754	3363.03	-0.000204046
3363.12	0.00548	3363.12	-0.00402	3363.12	-0.00339	3363.12	-0.01599	3363.12	0.00193	3363.12	-0.00328	3363.12	0.00679	3363.12	0.00213	3363.12	-6.06383e-05	3363.12	-0.000314659	3363.12	-0.000196482
3363.22	0.000607228	3363.22	-0.00281	3363.22	0.00752	3363.22	-0.01769	3363.22	-6.79936e-05	3363.22	-0.00877	3363.22	0.01374	3363.22	-0.00137	3363.22	-0.00191	3363.22	-0.000303163	3363.22	-0.000189289
3363.32	-0.000495893	3363.32	-0.00446	3363.32	0.0023	3363.32	-0.01594	3363.32	-4.79267e-05	3363.32	-0.0103	3363.32	0.00783	3363.32	0.0004	3363.32	-0.00183	3363.32	-0.000292227	3363.32	-0.000182445
3363.42	0.000756615	3363.42	-0.00481	3363.42	-0.00286	3363.42	-0.00754	3363.42	-0.00125	3363.42	-0.00171	3363.42	0.000464108	3363.42	0.00042	3363.42	-0.00325	3363.42	-0.000281819	3363.42	-0.00017593
3363.51	-0.000767354	3363.51	-0.00227	3363.51	0.00351	3363.51	-0.00216	3363.51	-0.0023	3363.51	0.000892062	3363.51	-0.00447	3363.51	-0.00557	3363.51	-0.00606	3363.51	-0.000271908	3363.51	-0.000169723
3363.61	0.00187	3363.61	-0.00284	3363.61	0.00335	3363.61	-0.00431	3363.61	0.00228	3363.61	-0.00436	3363.61	-0.00865	3363.61	-0.00526	3363.61	-0.00343	3363.61	-0.000262464	3363.61	-0.000163808
3363.71	0.00495	3363.71	-0.00268	3363.71	-0.00208	3363.71	-0.0085	3363.71	0.00133	3363.71	-0.01172	3363.71	-0.00969	3363.71	-0.00188	3363.71	-0.000422957	3363.71	-0.000253459	3363.71	-0.000158166
3363.81	0.000601654	3363.81	-0.00568	3363.81	-0.00771	3363.81	-0.01232	3363.81	-0.00544	3363.81	-0.01375	3363.81	-0.00999	3363.81	-0.00332	3363.81	0.00183	3363.81	-0.00024487	3363.81	-0.000152783
3363.9	-0.000766796	3363.9	-0.01434	3363.9	-0.00866	3363.9	-0.00234	3363.9	-0.00728	3363.9	-0.00791	3363.9	-0.0088	3363.9	6e-05	3363.9	0.00465	3363.9	-0.000236671	3363.9	-0.000147643
3364	0.00693	3364	-0.01515	3364	-0.00641	3364	0.00502	3364	-0.0052	3364	-0.00809	3364	-0.0054	3364	0.00694	3364	0.00358	3364	-0.000228842	3364	-0.000142734
3364.1	0.01048	3364.1	-0.00745	3364.1	-0.00598	3364.1	-0.00203	3364.1	-0.00338	3364.1	-0.01187	3364.1	-0.00485	3364.1	0.01068	3364.1	0.00313	3364.1	-0.000221361	3364.1	-0.000138042
3364.2	0.00307	3364.2	0.000603415	3364.2	-0.00492	3364.2	-0.00356	3364.2	-0.00554	3364.2	-0.009	3364.2	-0.000848601	3364.2	0.01086	3364.2	0.00402	3364.2	-0.00021421	3364.2	-0.000133555
3364.3	-0.00556	3364.3	0.00156	3364.3	-0.000186995	3364.3	-0.00432	3364.3	-0.01002	3364.3	-0.0105	3364.3	0.00647	3364.3	0.00498	3364.3	0.00239	3364.3	-0.00020737	3364.3	-0.000129263
3364.39	-0.01026	3364.39	0.00138	3364.39	0.00765	3364.39	-0.00564	3364.39	-0.00622	3364.39	-0.01393	3364.39	0.00652	3364.39	-0.00163	3364.39	0.00505	3364.39	-0.000200825	3364.39	-0.000125155
3364.49	-0.01032	3364.49	0.00185	3364.49	0.0091	3364.49	-0.000936651	3364.49	0.00356	3364.49	-0.00725	3364.49	0.00484	3364.49	0.0029	3364.49	0.00964	3364.49	-0.000194559	3364.49	-0.000121221
3364.59	-0.01287	3364.59	-0.00431	3364.59	-1.58689e-05	3364.59	0.00103	3364.59	-0.00213	3364.59	-0.00133	3364.59	0.00886	3364.59	0.00737	3364.59	0.00513	3364.59	-0.000188557	3364.59	-0.000117452
3364.69	-0.01368	3364.69	-0.00389	3364.69	-0.00943	3364.69	0.00164	3364.69	-0.01167	3364.69	-0.00697	3364.69	0.00547	3364.69	0.00318	3364.69	-0.00435	3364.69	-0.000182806	3364.69	-0.00011384
3364.78	0.000103326	3364.78	0.00594	3364.78	-0.00746	3364.78	-0.000981801	3364.78	-0.00365	3364.78	-0.01056	3364.78	5.71959e-05	3364.78	0.00065	3364.78	-0.00932	3364.78	-0.000177292	3364.78	-0.000110376
3364.88	0.00996	3364.88	0.0074	3364.88	0.00139	3364.88	-0.00687	3364.88	-0.00151	3364.88	-0.00148	3364.88	0.00348	3364.88	-0.00147	3364.88	-0.0066	3364.88	-0.000172004	3364.88	-0.000107052
3364.98	0.00139	3364.98	0.00227	3364.98	0.00385	3364.98	-0.000570987	3364.98	-0.00939	3364.98	0.00371	3364.98	-0.000947263	3364.98	-0.0081	3364.98	-0.00622	3364.98	-0.000166929	3364.98	-0.000103863
3365.08	-0.00605	3365.08	0.00837	3365.08	0.00233	3365.08	0.01056	3365.08	-0.00936	3365.08	-0.000664237	3365.08	-0.00931	3365.08	-0.00902	3365.08	-0.01066	3365.08	-0.000162058	3365.08	-0.000100801
3365.17	-0.00336	3365.17	0.01009	3365.17	0.00364	3365.17	0.00575	3365.17	-0.00268	3365.17	0.00023097	3365.17	-0.00947	3365.17	-0.00202	3365.17	-0.00749	3365.17	-0.00015738	3365.17	-9.78594e-05
3365.27	-0.00104	3365.27	-0.00692	3365.27	-2.86894e-05	3365.27	-0.00845	3365.27	0.00669	3365.27	0.00543	3365.27	-0.0048	3365.27	0.00159	3365.27	-0.00472	3365.27	-0.000152886	3365.27	-9.50328e-05
3365.37	0.00414	3365.37	-0.01371	3365.37	-0.01036	3365.37	-0.01331	3365.37	0.01181	3365.37	0.00434	3365.37	0.000926761	3365.37	0.00265	3365.37	-0.00827	3365.37	-0.000148566	3365.37	-9.23155e-05
3365.47	0.00684	3365.47	-0.00299	3365.47	-0.01367	3365.47	-0.00202	3365.47	0.00953	3365.47	-0.000225552	3365.47	0.00329	3365.47	0.00531	3365.47	-0.00669	3365.47	-0.000144413	3365.47	-8.97023e-05
3365.56	0.00533	3365.56	0.00786	3365.56	-0.00576	3365.56	0.00865	3365.56	0.00729	3365.56	0.00354	3365.56	0.00399	3365.56	0.00899	3365.56	-0.00394	3365.56	-0.000140417	3365.56	-8.71883e-05
3365.66	0.00897	3365.66	0.01009	3365.66	-0.00152	3365.66	0.00705	3365.66	-0.000647146	3365.66	0.0138	3365.66	0.00529	3365.66	0.00936	3365.66	-0.00318	3365.66	-0.000136573	3365.66	-8.47686e-05
3365.76	0.00837	3365.76	0.00334	3365.76	-0.00424	3365.76	0.000377173	3365.76	-0.00962	3365.76	0.01166	3365.76	0.00127	3365.76	0.00504	3365.76	0.00205	3365.76	-0.000132872	3365.76	-8.24391e-05
3365.86	0.00908	3365.86	-0.00198	3365.86	-0.00115	3365.86	-0.00455	3365.86	-0.00897	3365.86	-0.00212	3365.86	-0.00504	3365.86	0.0004	3365.86	0.00506	3365.86	-0.000129309	3365.86	-8.01953e-05
3365.96	0.00987	3365.96	-0.00331	3365.96	0.00336	3365.96	-0.00157	3365.96	-0.00838	3365.96	-0.00758	3365.96	-0.00451	3365.96	-0.00405	3365.96	-0.00216	3365.96	-0.000125876	3365.96	-7.80336e-05
3366.05	0.000957284	3366.05	0.00116	3366.05	0.000624599	3366.05	0.00197	3366.05	-0.00671	3366.05	-0.00103	3366.05	-0.00693	3366.05	-0.00393	3366.05	-0.00459	3366.05	-0.000122568	3366.05	-7.595e-05
3366.15	-0.00806	3366.15	0.00484	3366.15	-0.00588	3366.15	0.00237	3366.15	-0.00707	3366.15	0.00572	3366.15	-0.01699	3366.15	0.00272	3366.15	0.0052	3366.15	-0.000119379	3366.15	-7.39411e-05
3366.25	-0.01077	3366.25	-0.00732	3366.25	-0.01077	3366.25	-0.00191	3366.25	-0.00776	3366.25	0.00167	3366.25	-0.01985	3366.25	0.00111	3366.25	0.00812	3366.25	-0.000116303	3366.25	-7.20036e-05
3366.35	-0.00291	3366.35	-0.01623	3366.35	-0.01144	3366.35	-0.01254	3366.35	0.00163	3366.35	-0.0071	3366.35	-0.0126	3366.35	-0.00457	3366.35	0.00245	3366.35	-0.000113337	3366.35	-7.01342e-05
3366.44	0.0024	3366.44	-0.01131	3366.44	-0.00957	3366.44	-0.00945	3366.44	0.00269	3366.44	-0.01328	3366.44	-0.00188	3366.44	-0.00353	3366.44	-0.00342	3366.44	-0.000110474	3366.44	-6.83301e-05
3366.54	-0.00487	3366.54	-0.00832	3366.54	-0.00419	3366.54	0.000756214	3366.54	-0.0014	3366.54	-0.01397	3366.54	0.00259	3366.54	-0.00259	3366.54	-0.00643	3366.54	-0.000107711	3366.54	-6.65883e-05
3366.64	-0.00817	3366.64	-0.00627	3366.64	-0.000179748	3366.64	-0.007	3366.64	0.000182843	3366.64	-0.00452	3366.64	-0.00298	3366.64	-0.00145	3366.64	-0.00411	3366.64	-0.000105043	3366.64	-6.49062e-05
3366.74	-0.00463	3366.74	-0.00495	3366.74	0.00183	3366.74	-0.01324	3366.74	-0.0004632	3366.74	0.00104	3366.74	-0.00783	3366.74	-0.00192	3366.74	-0.00258	3366.74	-0.000102466	3366.74	-6.32813e-05
3366.83	-0.00219	3366.83	-0.00815	3366.83	0.000987476	3366.83	-0.00663	3366.83	0.00218	3366.83	0.00188	3366.83	-0.0079	3366.83	-0.00345	3366.83	-0.00819	3366.83	-9.99761e-05	3366.83	-6.17111e-05
3366.93	0.00671	3366.93	-0.00958	3366.93	-0.002	3366.93	-0.00621	3366.93	0.00698	3366.93	0.00591	3366.93	-0.0022	3366.93	-0.00399	3366.93	-0.00804	3366.93	-9.75697e-05	3366.93	-6.01932e-05
3367.03	0.01133	3367.03	-0.01203	3367.03	0.00729	3367.03	-0.00502	3367.03	0.00422	3367.03	0.0026	3367.03	0.00424	3367.03	-0.00528	3367.03	0.00668	3367.03	-9.52432e-05	3367.03	-5.87257e-05
3367.13	0.00204	3367.13	-0.0174	3367.13	0.01041	3367.13	0.00172	3367.13	-0.01136	3367.13	-0.000332018	3367.13	0.00408	3367.13	-0.00334	3367.13	0.01264	3367.13	-9.29934e-05	3367.13	-5.73062e-05
3367.22	0.000815143	3367.22	-0.01746	3367.22	-0.00436	3367.22	0.00178	3367.22	-0.01856	3367.22	0.00436	3367.22	0.000905579	3367.22	0.00129	3367.22	0.000498448	3367.22	-9.08171e-05	3367.22	-5.5933e-05
3367.32	0.0052	3367.32	-0.00757	3367.32	-0.01093	3367.32	0.0033	3367.32	-0.00891	3367.32	0.00489	3367.32	-0.00319	3367.32	0.00318	3367.32	-0.00532	3367.32	-8.87113e-05	3367.32	-5.4604e-05
3367.42	-0.00186	3367.42	0.0023	3367.42	-0.00182	3367.42	0.00494	3367.42	-0.00833	3367.42	0.00519	3367.42	-0.00263	3367.42	0.00443	3367.42	-0.00119	3367.42	-8.66732e-05	3367.42	-5.33176e-05
3367.52	-0.01204	3367.52	0.00432	3367.52	0.00529	3367.52	-0.00167	3367.52	-0.01485	3367.52	0.0054	3367.52	0.000217174	3367.52	0.00152	3367.52	-0.00107	3367.52	-8.47e-05	3367.52	-5.2072e-05
3367.62	-0.0133	3367.62	0.00683	3367.62	-0.000858678	3367.62	-0.00251	3367.62	-0.00987	3367.62	-0.00232	3367.62	-0.00452	3367.62	-0.00575	3367.62	-0.000528308	3367.62	-8.27891e-05	3367.62	-5.08655e-05
3367.71	-0.00336	3367.71	0.00488	3367.71	-0.00616	3367.71	-0.00114	3367.71	-0.00284	3367.71	-0.00678	3367.71	-0.00564	3367.71	-0.00537	3367.71	0.00529	3367.71	-8.09381e-05	3367.71	-4.96968e-05
3367.81	0.00575	3367.81	-0.00149	3367.81	-0.00248	3367.81	-0.00735	3367.81	-0.0028	3367.81	-0.00533	3367.81	0.000186516	3367.81	-0.00149	3367.81	0.00667	3367.81	-7.91447e-05	3367.81	-4.85642e-05
3367.91	0.000735991	3367.91	-0.00218	3367.91	0.00103	3367.91	-0.00524	3367.91	-0.00178	3367.91	-0.00272	3367.91	-0.000207018	3367.91	0.00047	3367.91	-0.00268	3367.91	-7.74065e-05	3367.91	-4.74664e-05
3368.01	-0.00279	3368.01	0.00156	3368.01	-0.00055656	3368.01	0.00014083	3368.01	-0.00349	3368.01	0.000142341	3368.01	-0.00362	3368.01	-0.00102	3368.01	-0.00921	3368.01	-7.57215e-05	3368.01	-4.64021e-05
3368.1	0.00181	3368.1	0.00471	3368.1	-0.00351	3368.1	-0.00638	3368.1	-0.00857	3368.1	0.0018	3368.1	-0.00145	3368.1	-0.00878	3368.1	-0.00741	3368.1	-7.40877e-05	3368.1	-4.53699e-05
3368.2	-0.00114	3368.2	0.00665	3368.2	-0.000650206	3368.2	-0.01173	3368.2	-0.00722	3368.2	0.00763	3368.2	-0.000624521	3368.2	-0.01141	3368.2	-0.00478	3368.2	-7.2503e-05	3368.2	-4.43687e-05
3368.3	-0.00382	3368.3	0.00779	3368.3	0.0019	3368.3	-0.00981	3368.3	-0.00562	3368.3	0.01219	3368.3	-0.00529	3368.3	-0.00547	3368.3	-7.12662e-06	3368.3	-7.09657e-05	3368.3	-4.33973e-05
3368.4	0.000533649	3368.4	0.00171	3368.4	0.00153	3368.4	-0.00515	3368.4	-0.00566	3368.4	0.00688	3368.4	-0.0061	3368.4	-0.00163	3368.4	0.00379	3368.4	-6.94739e-05	3368.4	-4.24545e-05
3368.49	-0.00242	3368.49	-0.00183	3368.49	0.00194	3368.49	-0.00245	3368.49	-0.00222	3368.49	0.0024	3368.49	-0.00169	3368.49	-0.0003	3368.49	0.00441	3368.49	-6.8026e-05	3368.49	-4.15394e-05
3368.59	-0.00281	3368.59	0.00738	3368.59	0.000897175	3368.59	-0.00467	3368.59	-0.0029	3368.59	0.00278	3368.59	-0.00225	3368.59	0.00085	3368.59	0.00579	3368.59	-6.66203e-05	3368.59	-4.06509e-05
3368.69	0.00664	3368.69	0.01315	3368.69	0.0019	3368.69	-0.00659	3368.69	-0.00666	3368.69	-0.000460223	3368.69	-0.00767	3368.69	0.00405	3368.69	-0.00214	3368.69	-6.52554e-05	3368.69	-3.9788e-05
3368.79	0.00806	3368.79	0.01057	3368.79	0.00434	3368.79	-0.00693	3368.79	-0.00598	3368.79	-0.00197	3368.79	-0.01029	3368.79	0.00039	3368.79	-0.00841	3368.79	-6.39297e-05	3368.79	-3.89498e-05
3368.89	0.00646	3368.89	0.00805	3368.89	0.00708	3368.89	-0.00575	3368.89	-0.00272	3368.89	0.00149	3368.89	-0.00947	3368.89	-0.00886	3368.89	-0.00050211	3368.89	-6.26418e-05	3368.89	-3.81354e-05
3368.98	0.00158	3368.98	0.00398	3368.98	0.01042	3368.98	-0.00159	3368.98	-0.000827748	3368.98	0.00818	3368.98	-0.01024	3368.98	-0.00524	3368.98	1.19757e-07	3368.98	-6.13903e-05	3368.98	-3.73441e-05
3369.08	-0.00661	3369.08	0.00341	3369.08	0.00676	3369.08	-0.000939995	3369.08	-0.000664984	3369.08	0.01171	3369.08	-0.01032	3369.08	-0.00248	3369.08	-0.00598	3369.08	-6.0174e-05	3369.08	-3.65748e-05
3369.18	-0.00161	3369.18	0.0036	3369.18	-0.000145746	3369.18	-0.00183	3369.18	-0.00169	3369.18	0.00467	3369.18	0.000403907	3369.18	-0.00668	3369.18	-0.00813	3369.18	-5.89917e-05	3369.18	-3.5827e-05
3369.28	0.01013	3369.28	-0.00127	3369.28	-0.00212	3369.28	0.00132	3369.28	-0.00198	3369.28	0.00111	3369.28	0.00926	3369.28	-0.00777	3369.28	-0.00758	3369.28	-5.78421e-05	3369.28	-3.50998e-05
3369.37	0.00706	3369.37	0.0023	3369.37	-0.00165	3369.37	0.00026569	3369.37	-0.0049	3369.37	0.00406	3369.37	0.00532	3369.37	-0.00979	3369.37	0.000733119	3369.37	-5.67241e-05	3369.37	-3.43925e-05
3369.47	-0.0041	3369.47	0.00942	3369.47	-0.00092947	3369.47	-0.00403	3369.47	-0.00729	3369.47	0.00222	3369.47	0.000231666	3369.47	-0.00774	3369.47	0.00723	3369.47	-5.56365e-05	3369.47	-3.37044e-05
3369.57	0.00030734	3369.57	0.00528	3369.57	-0.0012	3369.57	-0.00476	3369.57	-0.0013	3369.57	-0.0052	3369.57	0.000290752	3369.57	0.00029	3369.57	0.000658983	3369.57	-5.45785e-05	3369.57	-3.30349e-05
3369.67	0.0097	3369.67	-0.000722671	3369.67	-0.0022	3369.67	-0.005	3369.67	-0.00242	3369.67	-0.00944	3369.67	-0.0013	3369.67	0.00067	3369.67	-0.00939	3369.67	-5.35489e-05	3369.67	-3.23834e-05
3369.76	0.00898	3369.76	-0.00151	3369.76	-0.0055	3369.76	-0.00731	3369.76	-0.0063	3369.76	-0.00516	3369.76	-0.0078	3369.76	-0.00151	3369.76	-0.00791	3369.76	-5.25468e-05	3369.76	-3.17492e-05
3369.86	0.00986	3369.86	-0.00115	3369.86	-0.00971	3369.86	-0.01024	3369.86	-0.0022	3369.86	-0.00355	3369.86	-0.00841	3369.86	0.00213	3369.86	0.00216	3369.86	-5.15713e-05	3369.86	-3.11317e-05
3369.96	0.01341	3369.96	0.00218	3369.96	-0.0139	3369.96	-0.01213	3369.96	-0.00246	3369.96	-0.0034	3369.96	-0.00235	3369.96	0.00107	3369.96	0.00425	3369.96	-5.06215e-05	3369.96	-3.05305e-05
3370.06	0.00412	3370.06	-0.00564	3370.06	-0.01441	3370.06	-0.0076	3370.06	-0.00384	3370.06	0.000196967	3370.06	0.00308	3370.06	-0.00236	3370.06	-0.00195	3370.06	-4.96965e-05	3370.06	-2.99449e-05
3370.15	-0.00859	3370.15	-0.02384	3370.15	-0.00397	3370.15	0.00145	3370.15	0.00152	3370.15	-0.00292	3370.15	0.00321	3370.15	-0.00081	3370.15	-0.00702	3370.15	-4.87955e-05	3370.15	-2.93745e-05
3370.25	-0.01065	3370.25	-0.02235	3370.25	0.00197	3370.25	0.0053	3370.25	0.00902	3370.25	-0.00643	3370.25	-0.00085529	3370.25	0.00207	3370.25	-0.00761	3370.25	-4.79178e-05	3370.25	-2.88187e-05
3370.35	-0.00853	3370.35	-0.0084	3370.35	-0.00348	3370.35	-0.00204	3370.35	0.00733	3370.35	-0.00177	3370.35	-0.000147932	3370.35	-0.00069	3370.35	-0.00188	3370.35	-4.70625e-05	3370.35	-2.82771e-05
3370.45	-0.00401	3370.45	0.000504753	3370.45	-0.0065	3370.45	-0.01265	3370.45	0.00296	3370.45	0.00248	3370.45	0.00381	3370.45	-0.00513	3370.45	0.00449	3370.45	-4.6229e-05	3370.45	-2.77493e-05
3370.55	0.00401	3370.55	-0.000109517	3370.55	-0.00399	3370.55	-0.01156	3370.55	-0.00178	3370.55	0.00325	3370.55	0.00117	3370.55	-0.0051	3370.55	0.00322	3370.55	-4.54166e-05	3370.55	-2.72348e-05
3370.64	0.00209	3370.64	-0.00513	3370.64	0.00124	3370.64	-0.00391	3370.64	-0.00553	3370.64	0.00199	3370.64	-0.00267	3370.64	0.0039	3370.64	0.00413	3370.64	-4.46246e-05	3370.64	-2.67331e-05
3370.74	-0.0053	3370.74	-0.00338	3370.74	0.00126	3370.74	-0.00409	3370.74	0.00234	3370.74	-0.000746734	3370.74	-0.00122	3370.74	0.01078	3370.74	0.01104	3370.74	-4.38523e-05	3370.74	-2.62439e-05
3370.84	-0.00316	3370.84	-0.00431	3370.84	-0.00419	3370.84	-0.005	3370.84	0.0042	3370.84	-0.00608	3370.84	-0.00511	3370.84	0.00263	3370.84	0.01125	3370.84	-4.30991e-05	3370.84	-2.57667e-05
3370.94	-0.0011	3370.94	-0.01215	3370.94	-0.00736	3370.94	-0.000929962	3370.94	-0.00764	3370.94	-0.00618	3370.94	-0.00926	3370.94	-0.00193	3370.94	0.00492	3370.94	-4.23644e-05	3370.94	-2.53013e-05
3371.03	-0.00090615	3371.03	-0.02005	3371.03	-0.00146	3371.03	-0.00122	3371.03	-0.01071	3371.03	0.00314	3371.03	-0.00392	3371.03	0.00367	3371.03	-0.000107461	3371.03	-4.16477e-05	3371.03	-2.48472e-05
3371.13	-0.00177	3371.13	-0.01578	3371.13	0.00727	3371.13	-0.0022	3371.13	-0.00395	3371.13	0.00714	3371.13	0.00179	3371.13	0.00725	3371.13	-0.000334328	3371.13	-4.09484e-05	3371.13	-2.44041e-05
3371.23	-0.0044	3371.23	0.00181	3371.23	0.00602	3371.23	0.000888321	3371.23	-0.00104	3371.23	0.00257	3371.23	0.00146	3371.23	0.00494	3371.23	0.000186296	3371.23	-4.0266e-05	3371.23	-2.39717e-05
3371.33	-0.00722	3371.33	0.01227	3371.33	0.000850352	3371.33	0.00145	3371.33	0.00218	3371.33	-0.003	3371.33	-0.00262	3371.33	0.0025	3371.33	-0.00451	3371.33	-3.95999e-05	3371.33	-2.35495e-05
3371.42	-0.00901	3371.42	0.00826	3371.42	-0.00346	3371.42	0.00134	3371.42	0.00451	3371.42	-0.00519	3371.42	-0.00368	3371.42	0.00036	3371.42	-0.0082	3371.42	-3.89497e-05	3371.42	-2.31374e-05
3371.52	-0.00592	3371.52	-0.000856451	3371.52	0.000596729	3371.52	0.00377	3371.52	-0.00138	3371.52	-0.00602	3371.52	-0.00032742	3371.52	-0.00412	3371.52	-0.000854953	3371.52	-3.83149e-05	3371.52	-2.27351e-05
3371.62	-0.000321423	3371.62	-0.00508	3371.62	0.0039	3371.62	0.00207	3371.62	-0.00584	3371.62	-0.0054	3371.62	0.00327	3371.62	-0.00678	3371.62	0.00631	3371.62	-3.7695e-05	3371.62	-2.23421e-05
3371.72	0.000407117	3371.72	-0.00202	3371.72	-0.000878745	3371.72	9.73514e-05	3371.72	0.00208	3371.72	0.00222	3371.72	0.00843	3371.72	-0.00955	3371.72	0.00136	3371.72	-3.70895e-05	3371.72	-2.19583e-05
3371.81	-0.00751	3371.81	-0.00445	3371.81	0.000417241	3371.81	-0.000241556	3371.81	0.00499	3371.81	0.00637	3371.81	0.01235	3371.81	-0.01023	3371.81	-0.0029	3371.81	-3.64982e-05	3371.81	-2.15834e-05
3371.91	-0.01406	3371.91	-0.00972	3371.91	-0.00277	3371.91	-0.00224	3371.91	-0.00259	3371.91	0.00308	3371.91	0.01268	3371.91	-0.00781	3371.91	0.00101	3371.91	-3.59204e-05	3371.91	-2.12171e-05
3372.01	-0.01214	3372.01	-0.00327	3372.01	-0.00628	3372.01	-0.00471	3372.01	-0.00578	3372.01	0.0024	3372.01	0.00346	3372.01	-0.00429	3372.01	0.00414	3372.01	-3.5356e-05	3372.01	-2.08592e-05
3372.11	-0.00478	3372.11	0.00894	3372.11	0.000666405	3372.11	-0.00656	3372.11	-0.00579	3372.11	-0.000237258	3372.11	-0.01223	3372.11	-0.00029	3372.11	0.00358	3372.11	-3.48043e-05	3372.11	-2.05094e-05
3372.21	-0.00177	3372.21	0.01389	3372.21	0.0023	3372.21	-0.00691	3372.21	-0.00559	3372.21	-0.00348	3372.21	-0.00985	3372.21	-0.00226	3372.21	0.00446	3372.21	-3.42652e-05	3372.21	-2.01675e-05
3372.3	-0.00498	3372.3	0.0123	3372.3	-0.00414	3372.3	-0.00735	3372.3	-0.00391	3372.3	-0.00455	3372.3	0.000824197	3372.3	-0.00055	3372.3	0.00308	3372.3	-3.37382e-05	3372.3	-1.98333e-05
3372.4	-0.00436	3372.4	0.00991	3372.4	-0.00328	3372.4	-0.00493	3372.4	0.00278	3372.4	-0.00777	3372.4	-0.00135	3372.4	0.00627	3372.4	-0.00302	3372.4	-3.3223e-05	3372.4	-1.95065e-05
3372.5	0.00303	3372.5	0.00721	3372.5	0.00349	3372.5	0.00157	3372.5	0.00372	3372.5	-0.00851	3372.5	-0.00532	3372.5	0.00128	3372.5	-0.00493	3372.5	-3.27192e-05	3372.5	-1.9187e-05
3372.6	0.00688	3372.6	0.00138	3372.6	-0.00117	3372.6	0.00729	3372.6	-0.00175	3372.6	-0.00288	3372.6	-0.00559	3372.6	-0.00429	3372.6	-0.00651	3372.6	-3.22266e-05	3372.6	-1.88745e-05
3372.69	0.000539224	3372.69	-0.00774	3372.69	-0.00653	3372.69	0.00608	3372.69	0.00148	3372.69	0.00283	3372.69	-0.00886	3372.69	-0.00183	3372.69	-0.00826	3372.69	-3.17448e-05	3372.69	-1.85689e-05
3372.79	-0.00881	3372.79	-0.00318	3372.79	-0.00144	3372.79	0.00274	3372.79	0.00282	3372.79	0.00434	3372.79	-0.01056	3372.79	-0.00406	3372.79	-0.00217	3372.79	-3.12736e-05	3372.79	-1.82699e-05
3372.89	-0.01511	3372.89	0.00585	3372.89	1.98056e-05	3372.89	0.00229	3372.89	0.00121	3372.89	0.00321	3372.89	-0.00437	3372.89	-0.0041	3372.89	0.0041	3372.89	-3.08125e-05	3372.89	-1.79774e-05
3372.99	-0.00844	3372.99	-0.00154	3372.99	-0.00432	3372.99	0.00274	3372.99	0.00261	3372.99	0.000204771	3372.99	-0.000525301	3372.99	0.00049	3372.99	0.00622	3372.99	-3.03614e-05	3372.99	-1.76912e-05
3373.08	0.00682	3373.08	-0.00475	3373.08	-0.00392	3373.08	0.00249	3373.08	0.00105	3373.08	-0.000354315	3373.08	-0.00339	3373.08	-0.00361	3373.08	0.00187	3373.08	-2.992e-05	3373.08	-1.74111e-05
3373.18	0.00869	3373.18	0.000435634	3373.18	0.00384	3373.18	-0.00302	3373.18	-0.00373	3373.18	-0.00379	3373.18	-0.00823	3373.18	-0.00741	3373.18	-0.00596	3373.18	-2.9488e-05	3373.18	-1.7137e-05
3373.28	0.000628967	3373.28	-0.00039324	3373.28	0.00213	3373.28	-0.006	3373.28	-0.00515	3373.28	-0.00791	3373.28	-0.01036	3373.28	-0.00236	3373.28	-0.0079	3373.28	-2.90652e-05	3373.28	-1.68686e-05
3373.38	-0.0012	3373.38	0.00378	3373.38	-0.00981	3373.38	-0.00235	3373.38	0.00347	3373.38	-0.00353	3373.38	-0.00386	3373.38	0.00033	3373.38	-5.50642e-05	3373.38	-2.86512e-05	3373.38	-1.66059e-05
3373.47	-0.000889427	3373.47	0.0105	3373.47	-0.01121	3373.47	-0.00289	3373.47	0.00562	3373.47	-0.000320312	3373.47	-0.00275	3373.47	0.00065	3373.47	0.01019	3373.47	-2.8246e-05	3373.47	-1.63488e-05
3373.57	-0.00547	3373.57	0.00537	3373.57	-0.01045	3373.57	-0.00485	3373.57	-0.00208	3373.57	-0.000454092	3373.57	-0.00868	3373.57	0.00026	3373.57	0.00925	3373.57	-2.78492e-05	3373.57	-1.60969e-05
3373.67	-0.01247	3373.67	0.000940651	3373.67	-0.0087	3373.67	-0.0014	3373.67	-0.000196756	3373.67	-0.000941271	3373.67	-0.00282	3373.67	-0.00249	3373.67	0.00668	3373.67	-2.74606e-05	3373.67	-1.58503e-05
3373.77	-0.01107	3373.77	0.00289	3373.77	-0.000402714	3373.77	-0.00308	3373.77	0.00323	3373.77	0.000199754	3373.77	0.00259	3373.77	-0.00458	3373.77	0.00889	3373.77	-2.70801e-05	3373.77	-1.56087e-05
3373.87	0.000618934	3373.87	0.00198	3373.87	0.00566	3373.87	-0.01029	3373.87	0.00418	3373.87	0.00585	3373.87	-0.00443	3373.87	-0.00781	3373.87	0.006	3373.87	-2.67073e-05	3373.87	-1.5372e-05
3373.96	0.00468	3373.96	0.0013	3373.96	0.00783	3373.96	-0.00921	3373.96	0.00861	3373.96	0.00569	3373.96	-0.00573	3373.96	-0.0091	3373.96	0.00107	3373.96	-2.63421e-05	3373.96	-1.51402e-05
3374.06	-0.00215	3374.06	0.00126	3374.06	0.000328613	3374.06	-0.00118	3374.06	0.00568	3374.06	0.00149	3374.06	-0.00155	3374.06	-0.00966	3374.06	-0.00177	3374.06	-2.59844e-05	3374.06	-1.49131e-05
3374.16	-0.00493	3374.16	-0.00251	3374.16	-0.00349	3374.16	0.00407	3374.16	0.000886299	3374.16	1.24634e-05	3374.16	-0.00293	3374.16	-0.01034	3374.16	-0.00453	3374.16	-2.56338e-05	3374.16	-1.46905e-05
3374.26	-0.000205481	3374.26	-0.00578	3374.26	0.00070208	3374.26	0.00302	3374.26	0.00637	3374.26	-0.00402	3374.26	0.00145	3374.26	-0.00798	3374.26	-0.00374	3374.26	-2.52903e-05	3374.26	-1.44724e-05
3374.35	0.00304	3374.35	-0.006	3374.35	-0.00231	3374.35	-0.00271	3374.35	0.01646	3374.35	-0.00552	3374.35	0.00541	3374.35	-0.00039	3374.35	-0.000401775	3374.35	-2.49536e-05	3374.35	-1.42586e-05
3374.45	0.00694	3374.45	-0.00881	3374.45	-0.00548	3374.45	-0.00653	3374.45	0.02465	3374.45	-0.00514	3374.45	-0.00448	3374.45	0.00862	3374.45	0.000193542	3374.45	-2.46236e-05	3374.45	-1.4049e-05
3374.55	0.0083	3374.55	-0.00994	3374.55	-0.00269	3374.55	-0.00111	3374.55	0.02333	3374.55	-0.00241	3374.55	-0.00853	3374.55	0.00399	3374.55	2.01866e-05	3374.55	-2.43001e-05	3374.55	-1.38436e-05
3374.65	0.0011	3374.65	-0.00272	3374.65	0.00272	3374.65	0.0052	3374.65	0.00998	3374.65	0.00678	3374.65	-0.00228	3374.65	-0.00615	3374.65	0.00122	3374.65	-2.39829e-05	3374.65	-1.36421e-05
3374.74	-0.00697	3374.74	0.00474	3374.74	0.00721	3374.74	0.00448	3374.74	1.39462e-05	3374.74	0.00739	3374.74	-0.00676	3374.74	-0.00529	3374.74	0.000631669	3374.74	-2.36719e-05	3374.74	-1.34446e-05
3374.84	-0.01096	3374.84	0.000710996	3374.84	0.00276	3374.84	0.00183	3374.84	-0.00174	3374.84	0.000328517	3374.84	-0.0103	3374.84	0.00191	3374.84	-0.00208	3374.84	-2.3367e-05	3374.84	-1.32509e-05
3374.94	-0.01249	3374.94	-0.00943	3374.94	-0.00057161	3374.94	0.0027	3374.94	-0.00282	3374.94	0.000747692	3374.94	-0.01088	3374.94	0.00176	3374.94	-0.00438	3374.94	-2.3068e-05	3374.94	-1.3061e-05
3375.04	-0.01262	3375.04	-0.00883	3375.04	0.0021	3375.04	0.00705	3375.04	-0.00248	3375.04	0.00473	3375.04	-0.01793	3375.04	-0.0056	3375.04	-0.00511	3375.04	-2.27746e-05	3375.04	-1.28747e-05
3375.14	-0.00725	3375.14	0.00168	3375.14	-0.00166	3375.14	0.0043	3375.14	0.000294325	3375.14	0.00402	3375.14	-0.01447	3375.14	-0.01192	3375.14	-0.00387	3375.14	-2.24869e-05	3375.14	-1.26919e-05
3375.23	-0.00572	3375.23	0.00682	3375.23	-0.00276	3375.23	-0.00429	3375.23	0.0023	3375.23	-0.0011	3375.23	-0.00896	3375.23	-0.01211	3375.23	-0.00157	3375.23	-2.22047e-05	3375.23	-1.25126e-05
3375.33	-0.01084	3375.33	0.000689815	3375.33	-0.00228	3375.33	-0.00181	3375.33	0.00546	3375.33	-0.00579	3375.33	-0.00878	3375.33	-0.00624	3375.33	-0.00416	3375.33	-2.19278e-05	3375.33	-1.23367e-05
3375.43	-0.01061	3375.43	-0.000721557	3375.43	-0.00996	3375.43	0.00328	3375.43	0.01143	3375.43	-0.00421	3375.43	-0.00706	3375.43	-0.00514	3375.43	-0.0114	3375.43	-2.16561e-05	3375.43	-1.2164e-05
3375.53	-0.00944	3375.53	0.00579	3375.53	-0.01075	3375.53	-0.000400419	3375.53	0.01355	3375.53	-0.00161	3375.53	-0.00505	3375.53	-0.00889	3375.53	-0.01042	3375.53	-2.13894e-05	3375.53	-1.19946e-05
3375.62	-0.0063	3375.62	0.00443	3375.62	0.00139	3375.62	-0.000280018	3375.62	0.01008	3375.62	0.000985708	3375.62	-0.00476	3375.62	-0.0075	3375.62	-0.00146	3375.62	-2.11278e-05	3375.62	-1.18284e-05
3375.72	-0.000704924	3375.72	-0.00457	3375.72	0.00632	3375.72	-0.000178568	3375.72	0.00783	3375.72	0.000121716	3375.72	-0.00806	3375.72	-0.00219	3375.72	-0.00104	3375.72	-2.08709e-05	3375.72	-1.16652e-05
3375.82	-0.00502	3375.82	-0.00967	3375.82	-0.00201	3375.82	-0.00087645	3375.82	0.00556	3375.82	-0.00987	3375.82	-0.00545	3375.82	0.00136	3375.82	-0.00881	3375.82	-2.06188e-05	3375.82	-1.1505e-05
3375.92	-0.01313	3375.92	-0.0076	3375.92	-0.00584	3375.92	-0.00052082	3375.92	0.00274	3375.92	-0.01655	3375.92	0.000462993	3375.92	0.00033	3375.92	-0.00785	3375.92	-2.03714e-05	3375.92	-1.13477e-05
3376.01	-0.01156	3376.01	-0.00504	3376.01	0.00191	3376.01	-0.00943	3376.01	0.00421	3376.01	-0.01744	3376.01	0.000757865	3376.01	-0.00669	3376.01	0.00305	3376.01	-2.01284e-05	3376.01	-1.11933e-05
3376.11	-0.00265	3376.11	-0.00474	3376.11	0.00466	3376.11	-0.01306	3376.11	0.00523	3376.11	-0.01113	3376.11	-0.00134	3376.11	-0.01017	3376.11	0.00927	3376.11	-1.98898e-05	3376.11	-1.10417e-05
3376.21	-0.00311	3376.21	-0.0082	3376.21	-0.00261	3376.21	-0.00217	3376.21	0.00342	3376.21	-4.8164e-06	3376.21	-0.00316	3376.21	-0.00294	3376.21	0.01067	3376.21	-1.96556e-05	3376.21	-1.08928e-05
3376.31	-0.00931	3376.31	-0.00799	3376.31	-0.00361	3376.31	0.00825	3376.31	0.00268	3376.31	0.000121159	3376.31	-0.00333	3376.31	0.00338	3376.31	0.01343	3376.31	-1.94255e-05	3376.31	-1.07466e-05
3376.4	-0.00335	3376.4	-0.000493575	3376.4	-0.00121	3376.4	0.0097	3376.4	0.0028	3376.4	-0.00343	3376.4	-0.00134	3376.4	-0.00484	3376.4	0.01185	3376.4	-1.91996e-05	3376.4	-1.06029e-05
3376.5	0.00732	3376.5	0.00334	3376.5	-0.00867	3376.5	0.00392	3376.5	0.00318	3376.5	-0.00189	3376.5	0.000882168	3376.5	-0.01533	3376.5	0.00781	3376.5	-1.89777e-05	3376.5	-1.04619e-05
3376.6	0.00595	3376.6	0.00264	3376.6	-0.01334	3376.6	-0.00108	3376.6	0.00877	3376.6	-0.000680959	3376.6	0.00243	3376.6	-0.01257	3376.6	0.00159	3376.6	-1.87597e-05	3376.6	-1.03233e-05
3376.7	-0.00607	3376.7	0.00451	3376.7	-0.00657	3376.7	-0.00101	3376.7	0.00732	3376.7	0.00158	3376.7	0.0049	3376.7	-0.00415	3376.7	-0.00546	3376.7	-1.85455e-05	3376.7	-1.01872e-05
3376.8	-0.00969	3376.8	0.00635	3376.8	-0.000856449	3376.8	0.000792446	3376.8	-0.00534	3376.8	0.00568	3376.8	0.00216	3376.8	0.00392	3376.8	-0.00498	3376.8	-1.83351e-05	3376.8	-1.00534e-05
3376.89	-0.01169	3376.89	0.0019	3376.89	-0.0011	3376.89	-0.00469	3376.89	-0.00803	3376.89	0.00475	3376.89	-0.00437	3376.89	0.00778	3376.89	0.00225	3376.89	-1.81284e-05	3376.89	-9.92196e-06
3376.99	-0.01453	3376.99	-0.00143	3376.99	-0.00665	3376.99	-0.01021	3376.99	-0.00429	3376.99	-0.00158	3376.99	-0.00709	3376.99	0.00495	3376.99	0.00657	3376.99	-1.79252e-05	3376.99	-9.7928e-06
3377.09	-0.0031	3377.09	-0.000244411	3377.09	-0.00747	3377.09	-0.00921	3377.09	-0.00335	3377.09	-0.00297	3377.09	-0.00582	3377.09	0.0054	3377.09	0.00282	3377.09	-1.77256e-05	3377.09	-9.66586e-06
3377.19	0.00163	3377.19	-0.000276741	3377.19	-0.00231	3377.19	-0.00457	3377.19	-0.00106	3377.19	0.00577	3377.19	0.000584509	3377.19	0.00849	3377.19	-0.00135	3377.19	-1.75293e-05	3377.19	-9.5411e-06
3377.28	-0.00121	3377.28	-2.47897e-05	3377.28	-0.00412	3377.28	0.00352	3377.28	0.00516	3377.28	0.0105	3377.28	0.00361	3377.28	0.00609	3377.28	-0.00457	3377.28	-1.73365e-05	3377.28	-9.41847e-06
3377.38	0.00421	3377.38	0.00408	3377.38	-0.00643	3377.38	0.00371	3377.38	0.0079	3377.38	0.00497	3377.38	-0.000285614	3377.38	-0.00294	3377.38	-0.01174	3377.38	-1.71469e-05	3377.38	-9.29792e-06
3377.48	0.0026	3377.48	0.00642	3377.48	-0.00508	3377.48	0.0014	3377.48	-0.00101	3377.48	0.00161	3377.48	-0.00382	3377.48	-0.00658	3377.48	-0.01757	3377.48	-1.69605e-05	3377.48	-9.17941e-06
3377.58	-0.00774	3377.58	0.00462	3377.58	-0.00941	3377.58	0.000425668	3377.58	-0.00798	3377.58	-0.00715	3377.58	-0.00549	3377.58	0.00382	3377.58	-0.01155	3377.58	-1.67773e-05	3377.58	-9.06289e-06
3377.67	-0.00999	3377.67	0.00533	3377.67	-0.007	3377.67	-0.000883697	3377.67	-0.0039	3377.67	-0.01221	3377.67	-0.00513	3377.67	0.00432	3377.67	0.000474479	3377.67	-1.65972e-05	3377.67	-8.94832e-06
3377.77	-0.00586	3377.77	0.00513	3377.77	0.00308	3377.77	0.00185	3377.77	0.00115	3377.77	-0.000105708	3377.77	-0.00451	3377.77	-0.00613	3377.77	0.0027	3377.77	-1.642e-05	3377.77	-8.83567e-06
3377.87	-0.00637	3377.87	0.000787362	3377.87	0.00146	3377.87	0.00465	3377.87	9.03119e-05	3377.87	0.00975	3377.87	-0.00142	3377.87	-0.00487	3377.87	-0.00158	3377.87	-1.62458e-05	3377.87	-8.72488e-06
3377.97	-0.0083	3377.97	0.00482	3377.97	-0.00398	3377.97	0.00515	3377.97	-0.00374	3377.97	0.00482	3377.97	0.00496	3377.97	0.00495	3377.97	-0.000836558	3377.97	-1.60745e-05	3377.97	-8.61592e-06
3378.06	-0.000633575	3378.06	0.01556	3378.06	-0.00777	3378.06	0.00156	3378.06	-0.00461	3378.06	-0.00574	3378.06	0.0067	3378.06	0.00767	3378.06	0.00256	3378.06	-1.5906e-05	3378.06	-8.50875e-06
3378.16	0.00796	3378.16	0.01179	3378.16	-0.00944	3378.16	-0.00306	3378.16	0.000479387	3378.16	-0.00957	3378.16	0.00146	3378.16	0.00381	3378.16	-0.00174	3378.16	-1.57403e-05	3378.16	-8.40333e-06
3378.26	-0.00129	3378.26	-0.00178	3378.26	-0.000448979	3378.26	0.000148076	3378.26	0.00279	3378.26	-0.00235	3378.26	-0.00683	3378.26	0.00349	3378.26	-0.00517	3378.26	-1.55773e-05	3378.26	-8.29963e-06
3378.36	-0.00951	3378.36	-0.00567	3378.36	0.00698	3378.36	0.00292	3378.36	-0.000581929	3378.36	0.00419	3378.36	-0.00833	3378.36	0.00331	3378.36	-0.00038561	3378.36	-1.54169e-05	3378.36	-8.19762e-06
3378.46	-0.00537	3378.46	-0.00117	3378.46	0.00392	3378.46	-0.0003313	3378.46	-0.00435	3378.46	-0.00638	3378.46	-0.00165	3378.46	0.00162	3378.46	-0.0005991	3378.46	-1.52591e-05	3378.46	-8.09724e-06
3378.55	-0.00779	3378.55	0.00393	3378.55	-0.00456	3378.55	0.00251	3378.55	-0.00732	3378.55	-0.01307	3378.55	-0.000559861	3378.55	-0.00305	3378.55	-0.000818163	3378.55	-1.51039e-05	3378.55	-7.99849e-06
3378.65	-0.00708	3378.65	0.00561	3378.65	-0.01718	3378.65	0.00313	3378.65	-0.00819	3378.65	-0.00662	3378.65	-0.0044	3378.65	-0.00714	3378.65	0.00136	3378.65	-1.49512e-05	3378.65	-7.90131e-06
3378.75	-7.17017e-05	3378.75	0.00259	3378.75	-0.02053	3378.75	-0.00354	3378.75	-0.00842	3378.75	-0.00232	3378.75	-0.0043	3378.75	-0.00641	3378.75	-0.00196	3378.75	-1.48008e-05	3378.75	-7.80568e-06
3378.85	0.00264	3378.85	-0.00066693	3378.85	-0.01222	3378.85	-0.0078	3378.85	-0.00679	3378.85	0.000181917	3378.85	-0.00333	3378.85	-0.00605	3378.85	-0.00847	3378.85	-1.46529e-05	3378.85	-7.71156e-06
3378.94	0.00404	3378.94	-0.000271724	3378.94	-0.00417	3378.94	-0.0087	3378.94	-0.00651	3378.94	-0.00296	3378.94	-0.00356	3378.94	-0.00515	3378.94	-0.01038	3378.94	-1.45073e-05	3378.94	-7.61893e-06
3379.04	0.000989614	3379.04	-0.00158	3379.04	0.000666405	3379.04	-0.00737	3379.04	-0.00369	3379.04	-0.0026	3379.04	9.39852e-05	3379.04	-0.00145	3379.04	-0.00372	3379.04	-1.4364e-05	3379.04	-7.52775e-06
3379.14	-0.00264	3379.14	-0.0078	3379.14	-0.00101	3379.14	-0.00463	3379.14	-0.00133	3379.14	-0.00051262	3379.14	0.0023	3379.14	0.00514	3379.14	0.000742595	3379.14	-1.4223e-05	3379.14	-7.43801e-06
3379.24	-0.00195	3379.24	-0.01056	3379.24	-0.00356	3379.24	-0.00172	3379.24	-0.00534	3379.24	-0.00549	3379.24	-0.00205	3379.24	0.0074	3379.24	-0.00361	3379.24	-1.40841e-05	3379.24	-7.34966e-06
3379.33	-0.0015	3379.33	-0.00942	3379.33	-0.00319	3379.33	-0.00229	3379.33	-0.00102	3379.33	-0.00604	3379.33	-0.00415	3379.33	0.00171	3379.33	-0.01087	3379.33	-1.39475e-05	3379.33	-7.26268e-06
3379.43	-0.00626	3379.43	-0.00559	3379.43	-0.00545	3379.43	-0.00696	3379.43	0.00897	3379.43	-0.00629	3379.43	-0.00325	3379.43	-0.00458	3379.43	-0.00812	3379.43	-1.38129e-05	3379.43	-7.17704e-06
3379.53	-0.01257	3379.53	0.00245	3379.53	-0.0088	3379.53	-0.0101	3379.53	0.01079	3379.53	-0.00676	3379.53	-0.00777	3379.53	-0.01015	3379.53	-0.00106	3379.53	-1.36804e-05	3379.53	-7.09272e-06
3379.63	-0.01169	3379.63	0.00623	3379.63	-0.00714	3379.63	-0.00857	3379.63	0.00662	3379.63	-0.00275	3379.63	-0.00992	3379.63	-0.01363	3379.63	-0.00871	3379.63	-1.35499e-05	3379.63	-7.00969e-06
3379.72	-0.00191	3379.72	0.00316	3379.72	-0.00229	3379.72	-0.00854	3379.72	0.00301	3379.72	-0.00236	3379.72	-0.00113	3379.72	-0.00535	3379.72	-0.02004	3379.72	-1.34214e-05	3379.72	-6.92792e-06
3379.82	0.00468	3379.82	-0.0014	3379.82	-0.000989113	3379.82	-0.0085	3379.82	-0.00204	3379.82	-0.00682	3379.82	0.00852	3379.82	0.00735	3379.82	-0.01582	3379.82	-1.32949e-05	3379.82	-6.8474e-06
3379.92	0.00125	3379.92	0.000744441	3379.92	-0.00464	3379.92	-0.00767	3379.92	-0.00504	3379.92	-0.00622	3379.92	0.00734	3379.92	0.00374	3379.92	-0.00432	3379.92	-1.31703e-05	3379.92	-6.76809e-06
3380.02	-0.00336	3380.02	0.00219	3380.02	-0.00151	3380.02	-0.00743	3380.02	-0.0025	3380.02	-0.0043	3380.02	-0.0024	3380.02	-0.00529	3380.02	0.000197444	3380.02	-1.30476e-05	3380.02	-6.68998e-06
3380.12	-0.00553	3380.12	0.00437	3380.12	0.00322	3380.12	-0.00215	3380.12	-0.00183	3380.12	-0.00643	3380.12	-0.00425	3380.12	-0.0029	3380.12	-0.000346034	3380.12	-1.29267e-05	3380.12	-6.61304e-06
3380.21	-0.00338	3380.21	0.01412	3380.21	-0.00182	3380.21	0.00172	3380.21	-0.00427	3380.21	-0.00306	3380.21	0.0035	3380.21	0.00045	3380.21	0.00187	3380.21	-1.28076e-05	3380.21	-6.53724e-06
3380.31	0.00152	3380.31	0.00747	3380.31	-0.000490228	3380.31	-0.000787821	3380.31	-0.00712	3380.31	-0.00111	3380.31	0.00245	3380.31	-0.00188	3380.31	0.00391	3380.31	-1.26903e-05	3380.31	-6.46257e-06
3380.41	0.00065851	3380.41	-0.00828	3380.41	0.00267	3380.41	-0.00725	3380.41	-0.00116	3380.41	-0.00105	3380.41	-0.00628	3380.41	-0.00789	3380.41	-0.00138	3380.41	-1.25748e-05	3380.41	-6.38901e-06
3380.51	-0.00224	3380.51	-0.00878	3380.51	-0.00404	3380.51	-0.00339	3380.51	0.00798	3380.51	0.00178	3380.51	-0.00535	3380.51	-0.01459	3380.51	-0.00944	3380.51	-1.24609e-05	3380.51	-6.31653e-06
3380.6	0.00293	3380.6	0.00228	3380.6	-0.00919	3380.6	0.01039	3380.6	0.00477	3380.6	-0.00113	3380.6	0.00135	3380.6	-0.01416	3380.6	-0.01092	3380.6	-1.23487e-05	3380.6	-6.24511e-06
3380.7	0.00761	3380.7	0.01193	3380.7	-0.00527	3380.7	0.01017	3380.7	0.000530111	3380.7	-0.00559	3380.7	-0.000369226	3380.7	-0.00563	3380.7	-0.00734	3380.7	-1.22382e-05	3380.7	-6.17474e-06
3380.8	0.008	3380.8	0.01094	3380.8	-0.00228	3380.8	0.00161	3380.8	-0.0036	3380.8	-0.0048	3380.8	-0.0027	3380.8	0.00528	3380.8	-0.00562	3380.8	-1.21292e-05	3380.8	-6.10539e-06
3380.9	0.00809	3380.9	0.00391	3380.9	-0.00809	3380.9	-0.00638	3380.9	-0.01194	3380.9	-1.03905e-05	3380.9	-0.000826862	3380.9	0.01042	3380.9	-0.00304	3380.9	-1.20219e-05	3380.9	-6.03705e-06
3380.99	0.01019	3380.99	0.0062	3380.99	-0.01162	3380.99	-0.0147	3380.99	-0.00838	3380.99	-0.00185	3380.99	-0.00542	3380.99	0.00481	3380.99	0.000569796	3380.99	-1.19161e-05	3380.99	-5.96969e-06
3381.09	0.01238	3381.09	0.01152	3381.09	-0.00698	3381.09	-0.00964	3381.09	0.00137	3381.09	-0.00726	3381.09	-0.00672	3381.09	-0.00117	3381.09	-0.00132	3381.09	-1.18118e-05	3381.09	-5.90331e-06
3381.19	0.00502	3381.19	0.00593	3381.19	-0.00163	3381.19	0.00403	3381.19	-0.000824961	3381.19	-0.00807	3381.19	-0.00269	3381.19	-0.00106	3381.19	-0.00434	3381.19	-1.17091e-05	3381.19	-5.83787e-06
3381.29	0.00136	3381.29	0.00351	3381.29	-0.0051	3381.29	0.00676	3381.29	-0.00569	3381.29	-0.00953	3381.29	-0.00308	3381.29	-0.00051	3381.29	-0.00402	3381.29	-1.16077e-05	3381.29	-5.77337e-06
3381.39	0.00254	3381.39	0.00838	3381.39	-0.01212	3381.39	-0.000227063	3381.39	-0.00227	3381.39	-0.0081	3381.39	-0.005	3381.39	-0.00312	3381.39	-0.00654	3381.39	-1.15079e-05	3381.39	-5.70978e-06
3381.48	-0.00248	3381.48	0.00889	3381.48	-0.00453	3381.48	0.000223884	3381.48	-0.000842241	3381.48	-0.00253	3381.48	-0.00525	3381.48	-0.00286	3381.48	-0.00769	3381.48	-1.14094e-05	3381.48	-5.64709e-06
3381.58	-0.00258	3381.58	0.00547	3381.58	0.00647	3381.58	0.0069	3381.58	-0.00175	3381.58	-0.000195452	3381.58	-0.00872	3381.58	0.0035	3381.58	0.000761547	3381.58	-1.13124e-05	3381.58	-5.58529e-06
3381.68	0.000821832	3381.68	-0.000659684	3381.68	0.00312	3381.68	0.0042	3381.68	0.000329442	3381.68	-0.00399	3381.68	-0.01345	3381.68	0.00105	3381.68	0.00625	3381.68	-1.12167e-05	3381.68	-5.52435e-06
3381.78	-0.001	3381.78	-0.00203	3381.78	-0.00699	3381.78	-0.000381467	3381.78	3.45705e-05	3381.78	-0.00826	3381.78	-0.00662	3381.78	-0.00409	3381.78	0.00481	3381.78	-1.11223e-05	3381.78	-5.46426e-06
3381.87	0.000937217	3381.87	0.00621	3381.87	-0.01069	3381.87	-0.00176	3381.87	-0.00176	3381.87	-0.01004	3381.87	-0.00177	3381.87	0.00099	3381.87	0.00557	3381.87	-1.10293e-05	3381.87	-5.40502e-06
3381.97	0.0095	3381.97	0.00599	3381.97	-0.00341	3381.97	-0.00732	3381.97	-0.00128	3381.97	-0.00439	3381.97	-0.00302	3381.97	0.00118	3381.97	0.00388	3381.97	-1.09375e-05	3381.97	-5.34659e-06
3382.07	0.01373	3382.07	0.00413	3382.07	0.00466	3382.07	-0.00949	3382.07	0.0027	3382.07	0.00281	3382.07	0.00119	3382.07	-0.00687	3382.07	0.00227	3382.07	-1.08471e-05	3382.07	-5.28897e-06
3382.17	0.0179	3382.17	0.0065	3382.17	0.00558	3382.17	-0.00832	3382.17	0.00867	3382.17	-0.00157	3382.17	-0.00399	3382.17	-0.01218	3382.17	0.00504	3382.17	-1.07578e-05	3382.17	-5.23214e-06
3382.26	0.01728	3382.26	0.00477	3382.26	0.000309661	3382.26	-0.00706	3382.26	0.00615	3382.26	-0.000319198	3382.26	-0.01234	3382.26	-0.01197	3382.26	-0.00132	3382.26	-1.06698e-05	3382.26	-5.1761e-06
3382.36	0.00764	3382.36	0.00498	3382.36	-0.003	3382.36	-0.00289	3382.36	-0.00114	3382.36	0.00327	3382.36	-0.01431	3382.36	-0.01169	3382.36	-0.01275	3382.36	-1.0583e-05	3382.36	-5.12081e-06
3382.46	9.55224e-05	3382.46	-0.000440063	3382.46	0.00112	3382.46	0.000473048	3382.46	-0.0046	3382.46	-0.00362	3382.46	-0.01079	3382.46	-0.01444	3382.46	-0.00886	3382.46	-1.04974e-05	3382.46	-5.06628e-06
3382.56	-0.00185	3382.56	-0.00907	3382.56	0.00275	3382.56	-0.000285034	3382.56	-0.00684	3382.56	-0.00398	3382.56	-0.000942247	3382.56	-0.01354	3382.56	-0.00356	3382.56	-1.0413e-05	3382.56	-5.01249e-06
3382.65	-0.00111	3382.65	-0.00655	3382.65	-0.000164698	3382.65	-0.00151	3382.65	0.00482	3382.65	-0.00156	3382.65	0.000905579	3382.65	-0.0098	3382.65	-0.00816	3382.65	-1.03297e-05	3382.65	-4.95943e-06
3382.75	-0.00617	3382.75	0.00191	3382.75	0.00284	3382.75	0.00435	3382.75	0.01534	3382.75	-0.00283	3382.75	-0.00066577	3382.75	-0.0083	3382.75	0.000354077	3382.75	-1.02475e-05	3382.75	-4.90708e-06
3382.85	-0.00696	3382.85	0.00622	3382.85	0.00193	3382.85	0.00896	3382.85	0.00564	3382.85	-0.00262	3382.85	-0.00115	3382.85	-0.00236	3382.85	0.01647	3382.85	-1.01664e-05	3382.85	-4.85543e-06
3382.95	6.31924e-05	3382.95	0.00438	3382.95	-0.00365	3382.95	0.00287	3382.95	0.000809933	3382.95	-0.0023	3382.95	-0.00783	3382.95	0.00426	3382.95	0.01137	3382.95	-1.00864e-05	3382.95	-4.80447e-06
3383.05	-0.00116	3383.05	-0.000862582	3383.05	-0.00341	3383.05	-0.00577	3383.05	0.00145	3383.05	0.00192	3383.05	-0.01062	3383.05	0.00233	3383.05	-0.00282	3383.05	-1.00075e-05	3383.05	-4.75419e-06
3383.14	-0.00679	3383.14	-0.0021	3383.14	-0.00161	3383.14	-0.00684	3383.14	-0.00117	3383.14	0.00414	3383.14	-0.00576	3383.14	-0.00346	3383.14	-0.000119167	3383.14	-9.92958e-06	3383.14	-4.70457e-06
3383.24	-0.01006	3383.24	-0.00566	3383.24	-0.000428355	3383.24	-0.00575	3383.24	-0.00347	3383.24	-0.00371	3383.24	-0.00237	3383.24	-0.00605	3383.24	0.00319	3383.24	-9.85272e-06	3383.24	-4.65561e-06
3383.34	-0.01187	3383.34	-0.00974	3383.34	-0.00691	3383.34	-0.01063	3383.34	-0.0089	3383.34	-0.00619	3383.34	0.00818	3383.34	-0.00248	3383.34	-0.0027	3383.34	-9.77688e-06	3383.34	-4.60729e-06
3383.44	-0.00907	3383.44	-0.00334	3383.44	-0.01269	3383.44	-0.00972	3383.44	-0.00921	3383.44	-0.00328	3383.44	0.01526	3383.44	0.00365	3383.44	-0.00237	3383.44	-9.70203e-06	3383.44	-4.5596e-06
3383.53	-0.00305	3383.53	0.00275	3383.53	-0.00482	3383.53	0.000101811	3383.53	-0.00701	3383.53	-0.0112	3383.53	0.00643	3383.53	0.00605	3383.53	-0.00084269	3383.53	-9.62816e-06	3383.53	-4.51254e-06
3383.63	-0.00203	3383.63	0.00143	3383.63	0.00597	3383.63	0.00294	3383.63	-0.00445	3383.63	-0.00996	3383.63	0.00264	3383.63	0.00544	3383.63	-0.00551	3383.63	-9.55525e-06	3383.63	-4.46609e-06
3383.73	-0.00795	3383.73	-0.00467	3383.73	0.00888	3383.73	0.000950194	3383.73	-0.000791516	3383.73	-0.00189	3383.73	0.00156	3383.73	0.00016	3383.73	-0.00962	3383.73	-9.48328e-06	3383.73	-4.42024e-06
3383.83	-0.00698	3383.83	-0.00333	3383.83	0.00295	3383.83	0.00374	3383.83	-0.00411	3383.83	-0.007	3383.83	-0.00334	3383.83	-0.00556	3383.83	-0.007	3383.83	-9.41225e-06	3383.83	-4.37498e-06
3383.92	-7.50462e-05	3383.92	0.00547	3383.92	-0.000448422	3383.92	0.00388	3383.92	-0.00495	3383.92	-0.00947	3383.92	-0.00167	3383.92	-0.00654	3383.92	-0.00149	3383.92	-9.34213e-06	3383.92	-4.33031e-06
3384.02	-0.00226	3384.02	0.00376	3384.02	0.00297	3384.02	-0.00214	3384.02	-0.00406	3384.02	-0.00814	3384.02	0.000659203	3384.02	-0.00701	3384.02	-0.00266	3384.02	-9.27292e-06	3384.02	-4.28621e-06
3384.12	-0.00445	3384.12	-0.00283	3384.12	0.00214	3384.12	-0.00378	3384.12	-0.0086	3384.12	-0.00864	3384.12	-0.00276	3384.12	-0.00569	3384.12	-0.00639	3384.12	-9.20459e-06	3384.12	-4.24267e-06
3384.22	0.00299	3384.22	-0.00426	3384.22	-0.000199815	3384.22	0.0017	3384.22	-0.0037	3384.22	-0.00579	3384.22	-0.00266	3384.22	-0.0042	3384.22	-0.00291	3384.22	-9.13712e-06	3384.22	-4.19968e-06
3384.31	0.00477	3384.31	-0.00116	3384.31	-0.00305	3384.31	0.01032	3384.31	0.00236	3384.31	-0.00169	3384.31	-0.00305	3384.31	-0.00322	3384.31	0.00126	3384.31	-9.07052e-06	3384.31	-4.15724e-06
3384.41	-0.00241	3384.41	0.00172	3384.41	-0.00683	3384.41	0.0119	3384.41	-0.00459	3384.41	-0.00585	3384.41	-0.00714	3384.41	0.00052	3384.41	0.000196887	3384.41	-9.00476e-06	3384.41	-4.11534e-06
3384.51	-0.0032	3384.51	-0.00296	3384.51	-0.00368	3384.51	0.00255	3384.51	-0.00649	3384.51	-0.00693	3384.51	-0.00273	3384.51	0.0001	3384.51	-0.00624	3384.51	-8.93982e-06	3384.51	-4.07396e-06
3384.61	0.00051637	3384.61	-0.00617	3384.61	0.00171	3384.61	0.000481967	3384.61	-0.00162	3384.61	0.000577123	3384.61	0.01035	3384.61	-0.00405	3384.61	-0.01225	3384.61	-8.87571e-06	3384.61	-4.0331e-06
3384.71	0.00248	3384.71	-0.000568268	3384.71	0.000466294	3384.71	0.00415	3384.71	-0.00179	3384.71	0.000107224	3384.71	0.01784	3384.71	0.00024	3384.71	-0.0125	3384.71	-8.81239e-06	3384.71	-3.99275e-06
3384.8	-0.00257	3384.8	0.0034	3384.8	-0.00648	3384.8	-0.00153	3384.8	-0.00452	3384.8	-0.00729	3384.8	0.01285	3384.8	0.00253	3384.8	-0.01061	3384.8	-8.74987e-06	3384.8	-3.95291e-06
3384.9	-0.00887	3384.9	0.00145	3384.9	-0.01041	3384.9	-0.0072	3384.9	-0.00801	3384.9	-0.01599	3384.9	0.00321	3384.9	-0.0061	3384.9	-0.0096	3384.9	-8.68812e-06	3384.9	-3.91355e-06
3385	-0.00273	3385	-0.000685882	3385	-0.00662	3385	-0.00322	3385	-0.00843	3385	-0.01511	3385	-0.00821	3385	-0.01249	3385	-0.00795	3385	-8.62714e-06	3385	-3.87469e-06
3385.1	0.00165	3385.1	-0.00257	3385.1	0.00126	3385.1	0.00746	3385.1	-0.00281	3385.1	-0.0055	3385.1	-0.01506	3385.1	-0.01273	3385.1	-0.00485	3385.1	-8.5669e-06	3385.1	-3.8363e-06
3385.19	-0.00166	3385.19	-0.00445	3385.19	0.00242	3385.19	0.01324	3385.19	-0.000788729	3385.19	0.000209788	3385.19	-0.01574	3385.19	-0.00835	3385.19	-0.00569	3385.19	-8.50741e-06	3385.19	-3.79839e-06
3385.29	-0.00115	3385.29	0.000609547	3385.29	-0.00199	3385.29	0.000326448	3385.29	-0.00298	3385.29	0.00375	3385.29	-0.01385	3385.29	-0.00044	3385.29	-0.00515	3385.29	-8.44865e-06	3385.29	-3.76094e-06
3385.39	0.000203103	3385.39	0.00546	3385.39	0.00145	3385.39	-0.01095	3385.39	-0.00298	3385.39	9.5518e-05	3385.39	-0.00477	3385.39	-0.0025	3385.39	0.00224	3385.39	-8.39061e-06	3385.39	-3.72394e-06
3385.49	0.00279	3385.49	0.00576	3385.49	0.00849	3385.49	-0.01001	3385.49	-0.000541795	3385.49	-0.00616	3385.49	0.0033	3385.49	-0.01121	3385.49	0.00541	3385.49	-8.33327e-06	3385.49	-3.6874e-06
3385.58	0.00764	3385.58	0.01033	3385.58	0.00395	3385.58	-0.00613	3385.58	0.00417	3385.58	0.000576566	3385.58	0.000297999	3385.58	-0.01041	3385.58	0.00545	3385.58	-8.27663e-06	3385.58	-3.6513e-06
3385.68	0.00486	3385.68	0.01416	3385.68	-0.00495	3385.68	0.000563907	3385.68	0.00322	3385.68	0.00725	3385.68	-0.00701	3385.68	-0.00478	3385.68	0.01056	3385.68	-8.22068e-06	3385.68	-3.61563e-06
3385.78	0.00175	3385.78	0.01059	3385.78	-0.00309	3385.78	0.000338154	3385.78	0.00174	3385.78	0.00534	3385.78	-0.00583	3385.78	-0.0035	3385.78	0.00472	3385.78	-8.16539e-06	3385.78	-3.58039e-06
3385.88	0.00355	3385.88	0.0054	3385.88	0.0038	3385.88	-0.00405	3385.88	0.00534	3385.88	0.00587	3385.88	-0.000290073	3385.88	-0.0079	3385.88	-0.00954	3385.88	-8.11077e-06	3385.88	-3.54558e-06
3385.97	0.00241	3385.97	0.00867	3385.97	0.00848	3385.97	-0.00739	3385.97	0.00155	3385.97	0.00286	3385.97	-0.00309	3385.97	-0.01016	3385.97	-0.00759	3385.97	-8.05681e-06	3385.97	-3.51118e-06
3386.07	0.000221498	3386.07	0.01125	3386.07	0.00559	3386.07	-0.01177	3386.07	-0.0041	3386.07	-0.00769	3386.07	-0.00642	3386.07	-0.00553	3386.07	-0.00216	3386.07	-8.00349e-06	3386.07	-3.47719e-06
3386.17	-0.000371033	3386.17	0.00218	3386.17	-0.00157	3386.17	-0.01067	3386.17	-0.0025	3386.17	-0.00944	3386.17	-0.00645	3386.17	0.00248	3386.17	-0.00395	3386.17	-7.9508e-06	3386.17	-3.4436e-06
3386.27	0.00214	3386.27	-0.00407	3386.27	-0.00127	3386.27	-0.00535	3386.27	0.00206	3386.27	-0.00585	3386.27	-0.00771	3386.27	0.00679	3386.27	-0.00174	3386.27	-7.89873e-06	3386.27	-3.41041e-06
3386.37	0.00694	3386.37	0.00218	3386.37	0.00455	3386.37	-0.00648	3386.37	0.00234	3386.37	-0.00904	3386.37	-0.00644	3386.37	0.00294	3386.37	-0.00203	3386.37	-7.84728e-06	3386.37	-3.37762e-06
3386.46	0.00457	3386.46	0.0048	3386.46	0.00721	3386.46	-0.01692	3386.46	-0.00258	3386.46	-0.01118	3386.46	-0.0041	3386.46	0.00215	3386.46	-0.00359	3386.46	-7.79644e-06	3386.46	-3.3452e-06
3386.56	-0.000187086	3386.56	-0.00165	3386.56	0.0058	3386.56	-0.01661	3386.56	-0.00767	3386.56	-0.01094	3386.56	-0.00203	3386.56	0.00423	3386.56	-0.00115	3386.56	-7.74619e-06	3386.56	-3.31317e-06
3386.66	0.000633427	3386.66	-0.00479	3386.66	0.0038	3386.66	-0.00248	3386.66	-0.01089	3386.66	-0.00716	3386.66	0.00232	3386.66	0.00381	3386.66	0.000319518	3386.66	-7.69653e-06	3386.66	-3.28151e-06
3386.76	0.000356392	3386.76	-0.00412	3386.76	0.00258	3386.76	0.00154	3386.76	-0.00854	3386.76	0.000353601	3386.76	0.00726	3386.76	0.00589	3386.76	-0.00213	3386.76	-7.64744e-06	3386.76	-3.25022e-06
3386.85	0.00389	3386.85	-0.00533	3386.85	0.00308	3386.85	-0.000146238	3386.85	-0.00592	3386.85	0.00429	3386.85	0.00523	3386.85	0.0041	3386.85	-0.00671	3386.85	-7.59893e-06	3386.85	-3.21929e-06
3386.95	0.00307	3386.95	-0.00552	3386.95	0.00581	3386.95	0.00174	3386.95	-0.0061	3386.95	0.00167	3386.95	0.00106	3386.95	-0.00347	3386.95	-0.00613	3386.95	-7.55098e-06	3386.95	-3.18872e-06
3387.05	-0.00414	3387.05	0.00596	3387.05	0.00348	3387.05	0.0044	3387.05	0.00353	3387.05	-0.00333	3387.05	0.00152	3387.05	-0.00937	3387.05	0.00246	3387.05	-7.50358e-06	3387.05	-3.1585e-06
3387.15	-0.00319	3387.15	0.01523	3387.15	-0.00212	3387.15	0.00353	3387.15	0.015	3387.15	-0.00554	3387.15	7.00164e-05	3387.15	-0.00835	3387.15	0.00468	3387.15	-7.45673e-06	3387.15	-3.12862e-06
3387.24	-0.00775	3387.24	0.00645	3387.24	-0.00105	3387.24	-0.000673552	3387.24	0.00595	3387.24	-0.00306	3387.24	-0.00283	3387.24	-0.00367	3387.24	-0.000426302	3387.24	-7.41041e-06	3387.24	-3.09909e-06
3387.34	-0.01335	3387.34	-0.00246	3387.34	0.00068703	3387.34	-0.00628	3387.34	-0.00357	3387.34	0.00532	3387.34	0.00172	3387.34	-0.00363	3387.34	0.00532	3387.34	-7.36462e-06	3387.34	-3.0699e-06
3387.44	-0.00486	3387.44	-0.000252214	3387.44	0.00359	3387.44	-0.00611	3387.44	0.00366	3387.44	0.00973	3387.44	0.00603	3387.44	-0.00627	3387.44	0.00856	3387.44	-7.31935e-06	3387.44	-3.04104e-06
3387.54	-0.0018	3387.54	0.00282	3387.54	0.00531	3387.54	-0.000340776	3387.54	0.00394	3387.54	0.00139	3387.54	0.000143595	3387.54	-0.00742	3387.54	0.0011	3387.54	-7.2746e-06	3387.54	-3.0125e-06
3387.64	-0.00717	3387.64	0.00599	3387.64	-0.00334	3387.64	0.00231	3387.64	-0.00103	3387.64	-0.00788	3387.64	-0.00337	3387.64	-0.00711	3387.64	-0.00256	3387.64	-7.23035e-06	3387.64	-2.98429e-06
3387.73	-0.01123	3387.73	0.00962	3387.73	-0.01133	3387.73	0.0033	3387.73	0.00293	3387.73	-0.00811	3387.73	-0.000666327	3387.73	-0.00489	3387.73	0.000764334	3387.73	-7.1866e-06	3387.73	-2.95639e-06
3387.83	-0.00854	3387.83	0.000209324	3387.83	-0.01147	3387.83	0.00349	3387.83	0.00638	3387.83	-0.00297	3387.83	-0.000972347	3387.83	5e-05	3387.83	0.00349	3387.83	-7.14335e-06	3387.83	-2.92881e-06
3387.93	0.0048	3387.93	-0.00591	3387.93	-0.00825	3387.93	0.00652	3387.93	0.00877	3387.93	0.00261	3387.93	-6.43203e-05	3387.93	0.00775	3387.93	0.000252071	3387.93	-7.10057e-06	3387.93	-2.90153e-06
3388.03	0.00947	3388.03	0.00144	3388.03	-0.0019	3388.03	0.00439	3388.03	0.00936	3388.03	0.00186	3388.03	0.00963	3388.03	0.00639	3388.03	0.000599897	3388.03	-7.05828e-06	3388.03	-2.87456e-06
3388.12	0.00644	3388.12	-0.000986328	3388.12	-0.00122	3388.12	-0.00161	3388.12	0.000371806	3388.12	0.00269	3388.12	0.00979	3388.12	-0.00741	3388.12	0.0059	3388.12	-7.01645e-06	3388.12	-2.84789e-06
3388.22	0.00272	3388.22	-0.00443	3388.22	-0.00701	3388.22	-0.00396	3388.22	-0.00692	3388.22	0.00838	3388.22	-0.000788958	3388.22	-0.00843	3388.22	0.00574	3388.22	-6.97509e-06	3388.22	-2.82152e-06
3388.32	0.000893181	3388.32	-0.00285	3388.32	-0.00726	3388.32	-0.00801	3388.32	-0.00783	3388.32	0.01001	3388.32	-0.00408	3388.32	0.00526	3388.32	0.000170688	3388.32	-6.93419e-06	3388.32	-2.79544e-06
3388.42	0.00349	3388.42	-0.0033	3388.42	-0.000663026	3388.42	-0.00941	3388.42	-0.00658	3388.42	0.00857	3388.42	-0.00842	3388.42	0.00445	3388.42	-0.00299	3388.42	-6.89374e-06	3388.42	-2.76964e-06
3388.51	-0.00581	3388.51	-0.000273954	3388.51	0.00428	3388.51	-0.00256	3388.51	-0.00539	3388.51	0.00311	3388.51	-0.01297	3388.51	-0.00564	3388.51	0.00137	3388.51	-6.85373e-06	3388.51	-2.74413e-06
3388.61	-0.01572	3388.61	-0.00108	3388.61	-0.000786214	3388.61	0.01117	3388.61	-0.00477	3388.61	-0.00364	3388.61	-0.00773	3388.61	-0.00299	3388.61	0.0063	3388.61	-6.81416e-06	3388.61	-2.71889e-06
3388.71	-0.01552	3388.71	-0.00443	3388.71	-0.00613	3388.71	0.01934	3388.71	0.00404	3388.71	-0.00889	3388.71	-0.00111	3388.71	0.00308	3388.71	0.00436	3388.71	-6.77503e-06	3388.71	-2.69393e-06
3388.81	-0.01332	3388.81	-0.00331	3388.81	-0.00285	3388.81	0.01273	3388.81	0.01313	3388.81	-0.01412	3388.81	0.00383	3388.81	-0.00075	3388.81	0.000260989	3388.81	-6.73632e-06	3388.81	-2.66925e-06
3388.9	-0.00668	3388.9	0.00113	3388.9	0.00247	3388.9	0.00385	3388.9	0.01217	3388.9	-0.0136	3388.9	0.01336	3388.9	-0.01097	3388.9	-0.00267	3388.9	-6.69803e-06	3388.9	-2.64483e-06
3389	-0.00213	3389	0.00583	3389	0.00595	3389	0.00269	3389	0.00807	3389	-0.00933	3389	0.01988	3389	-0.01729	3389	-0.00527	3389	-6.66015e-06	3389	-2.62067e-06
