# Supplementary material for: Precision cancer sono-immunotherapy using deep-tissue activatable semiconducting polymer immunomodulatory nanoparticles
Source: Nat Commun. 2022 Jul 12;13:4032. doi: 10.1038/s41467-022-31551-6 (PMC9276830; doi:10.1038/s41467-022-31551-6)
Supplement: Supplementary file 3 — Source Data [file 41467_2022_31551_MOESM3_ESM.zip › Source Data/Supplementary Source Data/Supplementary Dataset/Supplementary Dataset Fig. S30.xlsx]

## Sheet: S30b
Saline	1.1908	0.63368	1.28776	0.88778
Drug	0.92508	0.72194	0.89604	1.22335
SPIND2	1.09356	0.92396	0.7588	0.94879
Saline +US	0.89927	0.76211	0.98381	0.64193
Drug + US	1.19413	1.33912	0.74326	1.04589
SPIN0 + US	27.6469	36.1646	37.655	51.8736
SPINN + US	34.8982	54.1817	39.8415	40.9723
SPINA + US	59.0657	34.5821	53.2025	60.0528
SPIND1 + US	39.9396	63.6528	59.4572	75.9691
SPIND2 + US	61.2296	58.2602	61.1835	48.1107
