# Supplementary material for: Precision cancer sono-immunotherapy using deep-tissue activatable semiconducting polymer immunomodulatory nanoparticles
Source: Nat Commun. 2022 Jul 12;13:4032. doi: 10.1038/s41467-022-31551-6 (PMC9276830; doi:10.1038/s41467-022-31551-6)
Supplement: Supplementary file 3 — Source Data [file 41467_2022_31551_MOESM3_ESM.zip › Source Data/Supplementary Source Data/Supplementary Dataset/Supplementary Dataset Fig. S31.xlsx]

## Sheet: S31b
Saline	3.69161	2.2883	4.05195	3.58299
Drug	6.01586	4.34226	5.52744	5.54118
SPIND2	5.3625	5.60661	5.58117	4.66887
Saline +US	4.45725	5.42632	3.68064	4.824
Drug + US	6.68079	6.84064	6.45955	8.79641
SPIN0 + US	21.3852	23.8875	19.9734	21.3435
SPINN + US	20.0239	19.7194	22.3914	20.4254
SPINA + US	25.4788	25.5441	25.0209	23.6283
SPIND1 + US	27.5875	29.1084	30.8432	28.1466
SPIND2 + US	28.6311	30.2985	31.1152	25.5816

## Sheet: S31c
Saline	4.57735	4.72733	4.56635	5.27182
Drug	4.15864	3.35669	2.87903	2.54371
SPIND2	4.66538	5.80564	6.83008	5.23528
Saline +US	8.72746	9.82871	8.60629	12.6028
Drug + US	11.4203	10.3494	11.3997	12.5981
SPIN0 + US	18.3794	25.933	18.0267	20.8302
SPINN + US	26.636	23.8379	24.1166	27.362
SPINA + US	27.4657	25.8508	25.8521	25.1884
SPIND1 + US	23.4689	21.8192	21.912	20.0158
SPIND2 + US	27.6425	25.1621	28.9905	29.43

## Sheet: S31d
Saline	0.9896	0.99244	0.99905	1.0189
Drug	1.00189	1.08979	1.12004	0.86957
SPIND2	1.09074	0.92344	0.96692	1.01607
Saline +US	1.02174	1.01512	1.08601	0.98582
Drug + US	0.99433	1.13043	0.87524	0.85917
SPIN0 + US	1.9603	2.01512	1.64178	1.77221
SPINN + US	2.38847	3.02457	1.67391	2.19849
SPINA + US	2.51418	1.75898	2.03686	2.22684
SPIND1 + US	2.24953	2.47921	1.76654	3.06049
SPIND2 + US	2.07278	1.90548	1.60491	2.45085
