# Supplementary material for: Precision cancer sono-immunotherapy using deep-tissue activatable semiconducting polymer immunomodulatory nanoparticles
Source: Nat Commun. 2022 Jul 12;13:4032. doi: 10.1038/s41467-022-31551-6 (PMC9276830; doi:10.1038/s41467-022-31551-6)
Supplement: Supplementary file 3 — Source Data [file 41467_2022_31551_MOESM3_ESM.zip › Source Data/Supplementary Source Data/Supplementary Dataset/Supplementary Dataset Fig. S32.xlsx]

## Sheet: S32b
Saline	9.10188	9.89037	9.1766	9.07424
Drug	8.84286	6.82257	8.56663	9.04257
SPIND2	5.00797	5.14873	4.87741	9.23474
Saline +US	8.625	11.1131	12.7974	8.66013
Drug + US	8.35608	10.5606	10.5163	10.4496
SPIN0 + US	26.9985	23.2302	25.178	26.1836
SPINN + US	22.8477	22.2505	24.8904	23.1636
SPINA + US	20.328	21.4286	21.2203	20.5492
SPIND1 + US	23.5439	21.1454	22.6647	23.3884
SPIND2 + US	23.9506	25.3583	25.8425	24.7993
