# Supplementary material for: Precision cancer sono-immunotherapy using deep-tissue activatable semiconducting polymer immunomodulatory nanoparticles
Source: Nat Commun. 2022 Jul 12;13:4032. doi: 10.1038/s41467-022-31551-6 (PMC9276830; doi:10.1038/s41467-022-31551-6)
Supplement: Supplementary file 3 — Source Data [file 41467_2022_31551_MOESM3_ESM.zip › Source Data/Supplementary Source Data/Supplementary Dataset/Supplementary Dataset Fig. S35.xlsx]

## Sheet: S35a
	SPIN0 + US		SPINN + US		SPINA + US		SPIND1 + US
day	mean	s.d.	mean	s.d.	mean	s.d.	mean	s.d.
0	1	0.40147	1	0.39661	1	0.22289	1	0.14836
2	1.65521	0.61107	1.08468	0.50099	0.99335	0.15448	1.22682	0.17595
4	2.07718	0.42455	1.98885	0.34836	1.55587	0.76011	1.51232	0.4052
6	2.70023	0.48953	2.718	1.24517	2.08765	0.95728	2.37231	1.0778
8	8.8028	3.35248	6.83085	1.13855	4.88721	1.45271	5.34172	1.66036
10	13.6316	1.94668	6.77399	1.81692	4.9242	1.44693	6.34891	3.0351
12	15.6143	2.66713	5.30447	0.69568	3.58796	1.07484	4.07481	0.89818
14	19.9098	6.17397	6.59491	1.26844	6.24684	2.53871	5.98	0.99033
16	21.2467	5.2696	8.73251	2.22656	7.37309	2.09803	7.05984	1.90064
18	26.2584	4.67257	12.5562	4.44934	9.39473	1.26067	8.64355	1.96552

## Sheet: S35b
	SPIN0 + US		SPINN + US		SPINA + US		SPIND1 + US
day	mean	s.d.	mean	s.d.	mean	s.d.	mean	s.d.
0	1	0.34107	1	0.50684	1	0.17436	1	0.25827
2	1.10832	0.43959	0.88664	0.33296	0.82926	0.13973	0.77868	0.12999
4	1.66492	0.49807	1.2129	0.31822	1.20267	0.33937	1.32666	0.44816
6	2.10532	0.40251	1.57137	0.46938	1.29856	0.4967	1.47414	0.79182
8	3.14737	0.54749	2.44023	0.65555	1.8702	0.90888	2.1344	1.26332
10	4.03959	1.32239	2.88965	0.63503	2.69336	1.49919	2.80021	1.62798
12	8.19293	1.9633	5.36336	3.60803	3.36864	1.69641	3.21675	1.94447
14	12.5428	2.04004	7.99594	2.87528	6.0392	1.43925	6.7372	1.58334
16	17.1018	4.35897	10.3431	1.98345	7.65091	2.23803	7.21528	4.09475
18	19.1227	3.72737	11.7848	1.63285	8.73773	2.59617	8.34421	3.47642
