# Supplementary material for: Precision cancer sono-immunotherapy using deep-tissue activatable semiconducting polymer immunomodulatory nanoparticles
Source: Nat Commun. 2022 Jul 12;13:4032. doi: 10.1038/s41467-022-31551-6 (PMC9276830; doi:10.1038/s41467-022-31551-6)
Supplement: Supplementary file 3 — Source Data [file 41467_2022_31551_MOESM3_ESM.zip › Source Data/Supplementary Source Data/Supplementary Dataset/Supplementary Dataset Fig. S36.xlsx]

## Sheet: S36
day	SPIN0 + US	SPINN + US	SPINA + US	SPIND1 + US
0	100	100	100	100
1	100	100	100	100
2	100	100	100	100
3	100	100	100	100
4	100	100	100	100
5	100	100	100	100
6	100	100	100	100
7	100	100	100	100
8	100	100	100	100
8	90	90	100	100
9	90	90	100	100
10	90	90	100	100
10	80	90	100	100
11	80	90	100	100
12	80	90	100	100
12	80	80	100	100
13	80	80	100	100
14	80	80	100	100
14	70	80	100	100
15	70	80	100	100
16	70	80	100	100
16	70	80	100	100
17	70	80	100	100
18	70	80	100	100
18	60	80	100	100
19	60	80	100	100
20	60	80	100	100
21	60	80	100	100
21	60	80	100	100
22	60	80	100	100
22	60	80	100	100
23	60	80	100	100
24	60	80	100	100
24	60	80	100	100
25	60	80	100	100
26	60	80	100	100
27	60	80	100	100
27	60	80	100	100
28	60	80	100	100
28	60	70	100	100
29	60	70	100	100
30	60	70	100	100
30	60	70	90	100
31	60	70	90	100
31	60	70	90	100
32	60	70	90	100
32	60	70	90	90
33	60	70	90	90
33	40	70	80	90
34	40	70	80	90
34	40	70	80	90
35	40	70	80	90
35	30	50	80	90
36	30	50	80	90
36	30	50	60	90
37	30	50	60	90
38	30	50	60	90
38	30	50	60	80
39	30	50	60	80
39	30	40	50	80
40	30	40	50	80
40	30	40	50	70
41	30	40	50	70
41	30	40	40	70
42	30	40	40	70
42	30	40	40	70
43	30	40	40	70
43	20	40	40	70
44	20	40	40	70
44	10	40	30	60
45	10	40	30	60
46	10	40	30	60
46	10	40	30	50
47	10	40	30	50
47	0	30	30	50
48	0	30	30	50
48	0	30	30	50
49	0	30	30	50
49	0	20	30	40
50	0	20	30	40
50	0	10	20	40
51	0	10	20	40
52	0	10	20	40
53	0	10	20	40
53	0	10	20	40
54	0	10	20	40
55	0	10	20	40
56	0	10	20	40
57	0	10	20	40
57	0	0	10	40
58	0	0	10	40
59	0	0	10	40
60	0	0	10	40
61	0	0	10	40
61	0	0	0	40
62	0	0	0	40
62	0	0	0	20
63	0	0	0	20
64	0	0	0	20
65	0	0	0	20
65	0	0	0	10
66	0	0	0	10
66	0	0	0	10
67	0	0	0	10
68	0	0	0	10
69	0	0	0	10
70	0	0	0	10
70	0	0	0	0
71	0	0	0	0
72	0	0	0	0
73	0	0	0	0
73	0	0	0	0
74	0	0	0	0
74	0	0	0	0
75	0	0	0	0
76	0	0	0	0
77	0	0	0	0
78	0	0	0	0
80	0	0	0	0
