# Supplementary material for: Precision cancer sono-immunotherapy using deep-tissue activatable semiconducting polymer immunomodulatory nanoparticles
Source: Nat Commun. 2022 Jul 12;13:4032. doi: 10.1038/s41467-022-31551-6 (PMC9276830; doi:10.1038/s41467-022-31551-6)
Supplement: Supplementary file 3 — Source Data [file 41467_2022_31551_MOESM3_ESM.zip › Source Data/Supplementary Source Data/Supplementary Dataset/Supplementary Dataset Fig. S4.xlsx]

## Sheet: S4
SPN1	1.07016	1.05613	1.0767
SPN2	1.12652	1.06967	1.0568
SPN3	1.0492	1.00769	1.0476
SPN4	1.02091	1.03061	1.04825
SPN5	1.05082	1.05156	1.05791
SPN6	1.12514	1.1425	1.11653
SPN7	1.27871	1.18944	1.22185
SPN8	1.01365	1.01527	1.01802
NCBS	1.03888	1.01227	1.09383
ICG	1.05102	1.05956	1.02812
PpIX	1.16274	1.07819	1.08891
AO	1.00602	1.01803	1.00721
CUR	1.00595	1.00447	1.01195
TiO2	1.01528	1.01385	1.01819
