# Supplementary material for: Precision cancer sono-immunotherapy using deep-tissue activatable semiconducting polymer immunomodulatory nanoparticles
Source: Nat Commun. 2022 Jul 12;13:4032. doi: 10.1038/s41467-022-31551-6 (PMC9276830; doi:10.1038/s41467-022-31551-6)
Supplement: Supplementary file 3 — Source Data [file 41467_2022_31551_MOESM3_ESM.zip › Source Data/Supplementary Source Data/Supplementary Dataset/Supplementary Dataset Fig. S40.xlsx]

## Sheet: S40b
Saline	9.79	16.8	8.06	10.76
Drug	15.2	13.1	13.8	19.8
SPIND2	16.8	13.2	18	11.3
Saline +US	14.6	10.5	15.4	16.1
Drug + US	12.8	14.9	18.9	15.4
SPIN0 + US	20	20	17.1	24.7
SPINN + US	20.4	20.1	19	23.7
SPINA + US	20.3	22.2	21.5	23.5
SPIND1 + US	25.7	24.9	32.8	29.9
SPIND2 + US	35.6	36.7	39.2	34.2
