# Supplementary material for: Precision cancer sono-immunotherapy using deep-tissue activatable semiconducting polymer immunomodulatory nanoparticles
Source: Nat Commun. 2022 Jul 12;13:4032. doi: 10.1038/s41467-022-31551-6 (PMC9276830; doi:10.1038/s41467-022-31551-6)
Supplement: Supplementary file 3 — Source Data [file 41467_2022_31551_MOESM3_ESM.zip › Source Data/Supplementary Source Data/Supplementary Dataset/Supplementary Dataset Fig. S41.xlsx]

## Sheet: S41a
Saline	9.62	10.4	10.6	10
Drug	14.7	11.8	14.8	13.8
SPIND2	12	10.3	11.7	13.8
Saline +US	11.3	9.21	9.08	6.57
Drug + US	15.4	14.9	15.1	14.1
SPIN0 + US	15.2	14.8	13.7	16.1
SPINN + US	16	17.5	17.7	16.2
SPINA + US	20.1	16.5	17.3	18.5
SPIND1 + US	19.1	21.2	21.1	21.5
SPIND2 + US	27	22.6	24.1	23.4

## Sheet: S41b
Saline	7.68	8.68	10.1	9.33
Drug	12.3	13.8	14.2	13.9
SPIND2	8.82	11.7	12.1	12.2
Saline +US	8.31	9.28	7.03	9.75
Drug + US	12.1	14.3	14.6	11.5
SPIN0 + US	16.5	17.2	15.5	16.8
SPINN + US	17.8	18.1	19.6	17
SPINA + US	18.5	20.1	19.6	17.8
SPIND1 + US	21.2	21	20	21.7
SPIND2 + US	24	24.2	24	21.2
