# Supplementary material for: Precision cancer sono-immunotherapy using deep-tissue activatable semiconducting polymer immunomodulatory nanoparticles
Source: Nat Commun. 2022 Jul 12;13:4032. doi: 10.1038/s41467-022-31551-6 (PMC9276830; doi:10.1038/s41467-022-31551-6)
Supplement: Supplementary file 3 — Source Data [file 41467_2022_31551_MOESM3_ESM.zip › Source Data/Supplementary Source Data/Supplementary Dataset/Supplementary Dataset Fig. S42.xlsx]

## Sheet: S42a
Saline	11.4	15.2	11.1	10.7
Drug	6.48	6.62	6.27	6.72
SPIND2	11.4	11	10.9	11.8
Saline +US	14.1	15.6	9.16	10.1
Drug + US	7.24	6.75	6.33	6.48
SPIN0 + US	10.7	9.86	8.75	8.14
SPINN + US	3.88	4.43	5.16	5.27
SPINA + US	6.5	6.11	5.77	6.69
SPIND1 + US	3.15	4.29	4.86	5.49
SPIND2 + US	2.96	2.24	3.23	2.7

## Sheet: S42b
Saline	11.3	15.5	17.8	10.3
Drug	7.44	8.7	7.21	7.05
SPIND2	13.8	10.7	10.5	12.2
Saline +US	14.2	15.4	16.2	10.6
Drug + US	7.54	8.81	7.12	6.96
SPIN0 + US	10.3	9.5	8.59	8.11
SPINN + US	5.18	6.11	5.61	5.93
SPINA + US	9.41	9.56	7.65	7.21
SPIND1 + US	4.5	5	4.97	5.6
SPIND2 + US	3.06	4.38	4.56	4.7
