# Supplementary material for: Precision cancer sono-immunotherapy using deep-tissue activatable semiconducting polymer immunomodulatory nanoparticles
Source: Nat Commun. 2022 Jul 12;13:4032. doi: 10.1038/s41467-022-31551-6 (PMC9276830; doi:10.1038/s41467-022-31551-6)
Supplement: Supplementary file 3 — Source Data [file 41467_2022_31551_MOESM3_ESM.zip › Source Data/Supplementary Source Data/Supplementary Dataset/Supplementary Dataset Fig. S44.xlsx]

## Sheet: S44c
Saline	3.398	2.567	3.216	2.472
Drug	10.082	8.115	10.219	13.276
SPIND2	8.218	2.453	3.304	6.253
Saline +US	3.796	2.194	3.882	3.596
Drug + US	13.296	7.27	7.786	6.393
SPIN0 + US	18.423	22.172	14.399	13.754
SPINN + US	17.273	18.327	16.773	18.372
SPINA + US	27.925	21.099	23.598	20.952
SPIND1 + US	15.544	18.132	21.99	16.33
SPIND2 + US	27.667	32.637	24.517	26.63

## Sheet: S44d
Saline	6.501	8.582	11.094	7.242
Drug	10.453	12.554	7.927	13.056
SPIND2	6.046	6.029	3.895	9.627
Saline +US	8.731	5.551	6.615	10.611
Drug + US	12.147	7.968	13.635	11.01
SPIN0 + US	16.078	15.586	15.271	12.524
SPINN + US	19.956	18.207	13.298	19.455
SPINA + US	25.91	23.486	20.852	16.611
SPIND1 + US	18.705	19.283	19.629	21.677
SPIND2 + US	31.253	32.908	25.446	31.18
