# Supplementary material for: Precision cancer sono-immunotherapy using deep-tissue activatable semiconducting polymer immunomodulatory nanoparticles
Source: Nat Commun. 2022 Jul 12;13:4032. doi: 10.1038/s41467-022-31551-6 (PMC9276830; doi:10.1038/s41467-022-31551-6)
Supplement: Supplementary file 3 — Source Data [file 41467_2022_31551_MOESM3_ESM.zip › Source Data/Supplementary Source Data/Supplementary Dataset/Supplementary Dataset Fig. S45.xlsx]

## Sheet: S45b
Saline	7.39	3.15	7.31	6.76
Drug	16.9	10.1	9.3	11.4
SPIND2	3.1	6.01	6.7	8.98
Drug + US	9	8.95	11.9	15.8
SPIN0 + US	15.8	10.6	16.4	16.2
SPIND2 + US	22.4	27.8	22.4	21.9
