# Supplementary material for: Precision cancer sono-immunotherapy using deep-tissue activatable semiconducting polymer immunomodulatory nanoparticles
Source: Nat Commun. 2022 Jul 12;13:4032. doi: 10.1038/s41467-022-31551-6 (PMC9276830; doi:10.1038/s41467-022-31551-6)
Supplement: Supplementary file 3 — Source Data [file 41467_2022_31551_MOESM3_ESM.zip › Source Data/Supplementary Source Data/Supplementary Dataset/Supplementary Dataset Fig. S5.xlsx]

## Sheet: S5a
1 cycle		2 cycle		3 cycle		4 cycle
3289.1	1.48953	3289.1	0.51005	3289.1	-0.49768	3289.1	-1.49568
3289.2	1.49356	3289.2	0.50407	3289.2	-0.50668	3289.2	-1.48902
3289.3	1.5028	3289.3	0.49823	3289.3	-0.50915	3289.3	-1.49203
3289.39	1.50248	3289.39	0.49352	3289.39	-0.5036	3289.39	-1.50218
3289.49	1.50094	3289.49	0.49927	3289.49	-0.49603	3289.49	-1.50446
3289.59	1.50416	3289.59	0.50729	3289.59	-0.49157	3289.59	-1.50106
3289.69	1.50193	3289.69	0.50425	3289.69	-0.49571	3289.69	-1.49939
3289.78	1.49721	3289.78	0.50297	3289.78	-0.50401	3289.78	-1.50012
3289.88	1.50065	3289.88	0.50681	3289.88	-0.503	3289.88	-1.5046
3289.98	1.5053	3289.98	0.50731	3289.98	-0.49035	3289.98	-1.51069
3290.08	1.50409	3290.08	0.50445	3290.08	-0.48344	3290.08	-1.50802
3290.17	1.5049	3290.17	0.49852	3290.17	-0.49012	3290.17	-1.50388
3290.27	1.50308	3290.27	0.49765	3290.27	-0.49898	3290.27	-1.50313
3290.37	1.49632	3290.37	0.50742	3290.37	-0.4986	3290.37	-1.50242
3290.47	1.49633	3290.47	0.51049	3290.47	-0.495	3290.47	-1.50543
3290.56	1.50366	3290.56	0.49865	3290.56	-0.49351	3290.56	-1.50515
3290.66	1.50474	3290.66	0.48952	3290.66	-0.49286	3290.66	-1.50273
3290.76	1.50157	3290.76	0.49251	3290.76	-0.49831	3290.76	-1.50299
3290.86	1.50428	3290.86	0.49408	3290.86	-0.50216	3290.86	-1.5025
3290.96	1.50627	3290.96	0.49546	3290.96	-0.49932	3290.96	-1.50027
3291.05	1.50321	3291.05	0.5029	3291.05	-0.49718	3291.05	-1.49328
3291.15	1.49906	3291.15	0.50595	3291.15	-0.49705	3291.15	-1.49072
3291.25	1.50113	3291.25	0.50279	3291.25	-0.49982	3291.25	-1.49461
3291.35	1.50734	3291.35	0.50204	3291.35	-0.50416	3291.35	-1.49379
3291.44	1.50754	3291.44	0.50257	3291.44	-0.5051	3291.44	-1.49997
3291.54	1.50472	3291.54	0.50144	3291.54	-0.50314	3291.54	-1.50954
3291.64	1.5017	3291.64	0.50371	3291.64	-0.50285	3291.64	-1.50646
3291.74	1.50247	3291.74	0.50197	3291.74	-0.5002	3291.74	-1.50229
3291.83	1.504	3291.83	0.49979	3291.83	-0.49655	3291.83	-1.50053
3291.93	1.50387	3291.93	0.5014	3291.93	-0.49603	3291.93	-1.49605
3292.03	1.50613	3292.03	0.49322	3292.03	-0.49093	3292.03	-1.49568
3292.13	1.50301	3292.13	0.49118	3292.13	-0.48707	3292.13	-1.49542
3292.22	1.50345	3292.22	0.50199	3292.22	-0.49545	3292.22	-1.49067
3292.32	1.50589	3292.32	0.50126	3292.32	-0.50323	3292.32	-1.48904
3292.42	1.50076	3292.42	0.4939	3292.42	-0.5022	3292.42	-1.49152
3292.52	1.49616	3292.52	0.49465	3292.52	-0.50265	3292.52	-1.49534
3292.62	1.49411	3292.62	0.49935	3292.62	-0.50467	3292.62	-1.49743
3292.71	1.49757	3292.71	0.50378	3292.71	-0.50742	3292.71	-1.4969
3292.81	1.49945	3292.81	0.50193	3292.81	-0.50729	3292.81	-1.49451
3292.91	1.49721	3292.91	0.49762	3292.91	-0.49974	3292.91	-1.49572
3293.01	1.49811	3293.01	0.50147	3293.01	-0.49753	3293.01	-1.49965
3293.1	1.4986	3293.1	0.50523	3293.1	-0.50185	3293.1	-1.498
3293.2	1.50245	3293.2	0.50272	3293.2	-0.49704	3293.2	-1.50198
3293.3	1.50903	3293.3	0.50057	3293.3	-0.492	3293.3	-1.50576
3293.4	1.50957	3293.4	0.50742	3293.4	-0.49412	3293.4	-1.49916
3293.49	1.50674	3293.49	0.51104	3293.49	-0.49288	3293.49	-1.49911
3293.59	1.50707	3293.59	0.50132	3293.59	-0.49661	3293.59	-1.49739
3293.69	1.50796	3293.69	0.49573	3293.69	-0.50617	3293.69	-1.4875
3293.79	1.50484	3293.79	0.49807	3293.79	-0.50682	3293.79	-1.48778
3293.89	1.50174	3293.89	0.50695	3293.89	-0.50217	3293.89	-1.49409
3293.98	1.49713	3293.98	0.51557	3293.98	-0.50446	3293.98	-1.49093
3294.08	1.49562	3294.08	0.51246	3294.08	-0.5035	3294.08	-1.48546
3294.18	1.50543	3294.18	0.50619	3294.18	-0.4951	3294.18	-1.48947
3294.28	1.50754	3294.28	0.50193	3294.28	-0.49868	3294.28	-1.49631
3294.37	1.49994	3294.37	0.49421	3294.37	-0.50599	3294.37	-1.49991
3294.47	1.49824	3294.47	0.49502	3294.47	-0.50188	3294.47	-1.50074
3294.57	1.49897	3294.57	0.50257	3294.57	-0.50014	3294.57	-1.49811
3294.67	1.5038	3294.67	0.49701	3294.67	-0.50163	3294.67	-1.49427
3294.76	1.50705	3294.76	0.49382	3294.76	-0.49797	3294.76	-1.49465
3294.86	1.50388	3294.86	0.50075	3294.86	-0.49863	3294.86	-1.49931
3294.96	1.50486	3294.96	0.50161	3294.96	-0.50051	3294.96	-1.50219
3295.06	1.51007	3295.06	0.50112	3295.06	-0.491	3295.06	-1.50001
3295.15	1.5087	3295.15	0.49952	3295.15	-0.4933	3295.15	-1.49465
3295.25	1.50191	3295.25	0.49389	3295.25	-0.50959	3295.25	-1.49148
3295.35	1.50057	3295.35	0.49585	3295.35	-0.50597	3295.35	-1.49825
3295.45	1.50364	3295.45	0.49978	3295.45	-0.49563	3295.45	-1.50957
3295.55	1.5033	3295.55	0.49908	3295.55	-0.49723	3295.55	-1.50941
3295.64	1.50162	3295.64	0.49731	3295.64	-0.49873	3295.64	-1.50795
3295.74	1.49886	3295.74	0.49668	3295.74	-0.50042	3295.74	-1.50786
3295.84	1.49488	3295.84	0.50173	3295.84	-0.50261	3295.84	-1.49996
3295.94	1.49907	3295.94	0.50928	3295.94	-0.49619	3295.94	-1.49598
3296.03	1.50006	3296.03	0.50912	3296.03	-0.48505	3296.03	-1.49607
3296.13	1.49675	3296.13	0.49721	3296.13	-0.48159	3296.13	-1.49868
3296.23	1.49939	3296.23	0.48869	3296.23	-0.48865	3296.23	-1.50102
3296.33	1.49966	3296.33	0.49507	3296.33	-0.50111	3296.33	-1.49894
3296.42	1.49906	3296.42	0.50144	3296.42	-0.50762	3296.42	-1.49763
3296.52	1.5007	3296.52	0.50405	3296.52	-0.50328	3296.52	-1.49426
3296.62	1.50254	3296.62	0.51078	3296.62	-0.50221	3296.62	-1.49427
3296.72	1.50266	3296.72	0.51482	3296.72	-0.50297	3296.72	-1.49929
3296.81	1.49648	3296.81	0.50806	3296.81	-0.49597	3296.81	-1.50299
3296.91	1.49215	3296.91	0.49817	3296.91	-0.48985	3296.91	-1.50804
3297.01	1.49823	3297.01	0.49758	3297.01	-0.49196	3297.01	-1.50434
3297.11	1.503	3297.11	0.49921	3297.11	-0.49766	3297.11	-1.49224
3297.21	1.50592	3297.21	0.4978	3297.21	-0.49665	3297.21	-1.4884
3297.3	1.51146	3297.3	0.5024	3297.3	-0.49333	3297.3	-1.4915
3297.4	1.50909	3297.4	0.51043	3297.4	-0.49688	3297.4	-1.49583
3297.5	1.49891	3297.5	0.50849	3297.5	-0.49814	3297.5	-1.49874
3297.6	1.49307	3297.6	0.4996	3297.6	-0.49525	3297.6	-1.49806
3297.69	1.49839	3297.69	0.49783	3297.69	-0.49588	3297.69	-1.49982
3297.79	1.50393	3297.79	0.50134	3297.79	-0.49573	3297.79	-1.50177
3297.89	1.50204	3297.89	0.50043	3297.89	-0.49711	3297.89	-1.49644
3297.99	1.49897	3297.99	0.49684	3297.99	-0.50195	3297.99	-1.49534
3298.08	1.49977	3298.08	0.49619	3298.08	-0.50763	3298.08	-1.50145
3298.18	1.50579	3298.18	0.4971	3298.18	-0.5062	3298.18	-1.50438
3298.28	1.50859	3298.28	0.49621	3298.28	-0.49902	3298.28	-1.50319
3298.38	1.50463	3298.38	0.4993	3298.38	-0.50009	3298.38	-1.50147
3298.47	1.49898	3298.47	0.50241	3298.47	-0.50049	3298.47	-1.50075
3298.57	1.49752	3298.57	0.50197	3298.57	-0.49821	3298.57	-1.50049
3298.67	1.50216	3298.67	0.50823	3298.67	-0.49818	3298.67	-1.49935
3298.77	1.50497	3298.77	0.51217	3298.77	-0.49797	3298.77	-1.49866
3298.87	1.50378	3298.87	0.50702	3298.87	-0.49453	3298.87	-1.49954
3298.96	1.50156	3298.96	0.50153	3298.96	-0.49513	3298.96	-1.49949
3299.06	1.50192	3299.06	0.50039	3299.06	-0.5036	3299.06	-1.50148
3299.16	1.50596	3299.16	0.5025	3299.16	-0.50535	3299.16	-1.49978
3299.26	1.50793	3299.26	0.50286	3299.26	-0.5039	3299.26	-1.49579
3299.35	1.50556	3299.35	0.49666	3299.35	-0.50161	3299.35	-1.49838
3299.45	1.50417	3299.45	0.49077	3299.45	-0.50635	3299.45	-1.49965
3299.55	1.50157	3299.55	0.49332	3299.55	-0.51948	3299.55	-1.50067
3299.65	1.49557	3299.65	0.49785	3299.65	-0.51494	3299.65	-1.50062
3299.74	1.49608	3299.74	0.50494	3299.74	-0.50261	3299.74	-1.49532
3299.84	1.50165	3299.84	0.5105	3299.84	-0.50014	3299.84	-1.49924
3299.94	1.50088	3299.94	0.50519	3299.94	-0.49906	3299.94	-1.50526
3300.04	1.49934	3300.04	0.49569	3300.04	-0.49793	3300.04	-1.49825
3300.14	1.50297	3300.14	0.48963	3300.14	-0.50037	3300.14	-1.49298
3300.23	1.5044	3300.23	0.48967	3300.23	-0.50049	3300.23	-1.49483
3300.33	1.50423	3300.33	0.49695	3300.33	-0.49293	3300.33	-1.49439
3300.43	1.50048	3300.43	0.50973	3300.43	-0.49302	3300.43	-1.49367
3300.53	1.49794	3300.53	0.51711	3300.53	-0.50168	3300.53	-1.4939
3300.62	1.50106	3300.62	0.51461	3300.62	-0.49762	3300.62	-1.4957
3300.72	1.49661	3300.72	0.50643	3300.72	-0.4891	3300.72	-1.50104
3300.82	1.49393	3300.82	0.50028	3300.82	-0.48879	3300.82	-1.50247
3300.92	1.50025	3300.92	0.49918	3300.92	-0.49125	3300.92	-1.50055
3301.01	1.50443	3301.01	0.49624	3301.01	-0.49668	3301.01	-1.4968
3301.11	1.50458	3301.11	0.49483	3301.11	-0.49999	3301.11	-1.49643
3301.21	1.50105	3301.21	0.49782	3301.21	-0.50271	3301.21	-1.50054
3301.31	1.50207	3301.31	0.50227	3301.31	-0.50908	3301.31	-1.49992
3301.4	1.51246	3301.4	0.50044	3301.4	-0.51007	3301.4	-1.49938
3301.5	1.51786	3301.5	0.49476	3301.5	-0.50208	3301.5	-1.50098
3301.6	1.50883	3301.6	0.49394	3301.6	-0.49875	3301.6	-1.50342
3301.7	1.50119	3301.7	0.5014	3301.7	-0.50319	3301.7	-1.50322
3301.8	1.49935	3301.8	0.51037	3301.8	-0.50222	3301.8	-1.49788
3301.89	1.50016	3301.89	0.511	3301.89	-0.49962	3301.89	-1.49554
3301.99	1.50261	3301.99	0.50694	3301.99	-0.49671	3301.99	-1.49832
3302.09	1.49905	3302.09	0.49825	3302.09	-0.49478	3302.09	-1.49801
3302.19	1.49969	3302.19	0.49295	3302.19	-0.49471	3302.19	-1.50219
3302.28	1.50404	3302.28	0.49554	3302.28	-0.4949	3302.28	-1.51268
3302.38	1.50339	3302.38	0.4956	3302.38	-0.49907	3302.38	-1.50938
3302.48	1.50282	3302.48	0.48887	3302.48	-0.50037	3302.48	-1.50349
3302.58	1.50373	3302.58	0.49203	3302.58	-0.50187	3302.58	-1.50432
3302.67	1.5047	3302.67	0.50619	3302.67	-0.50331	3302.67	-1.50064
3302.77	1.50506	3302.77	0.50701	3302.77	-0.4962	3302.77	-1.49678
3302.87	1.50343	3302.87	0.50223	3302.87	-0.48998	3302.87	-1.49436
3302.97	1.50473	3302.97	0.49882	3302.97	-0.49383	3302.97	-1.49608
3303.06	1.50582	3303.06	0.49193	3303.06	-0.49791	3303.06	-1.50245
3303.16	1.50037	3303.16	0.49661	3303.16	-0.49648	3303.16	-1.50613
3303.26	1.49799	3303.26	0.50459	3303.26	-0.49355	3303.26	-1.50749
3303.36	1.50149	3303.36	0.5031	3303.36	-0.49115	3303.36	-1.50957
3303.46	1.50228	3303.46	0.50436	3303.46	-0.49326	3303.46	-1.50776
3303.55	1.50085	3303.55	0.50339	3303.55	-0.49504	3303.55	-1.50103
3303.65	1.50373	3303.65	0.50046	3303.65	-0.49019	3303.65	-1.49799
3303.75	1.50748	3303.75	0.50355	3303.75	-0.48782	3303.75	-1.50086
3303.85	1.50521	3303.85	0.50171	3303.85	-0.49598	3303.85	-1.50364
3303.94	1.5045	3303.94	0.49964	3303.94	-0.50128	3303.94	-1.50777
3304.04	1.50806	3304.04	0.50242	3304.04	-0.49745	3304.04	-1.51159
3304.14	1.50965	3304.14	0.50416	3304.14	-0.49116	3304.14	-1.50998
3304.24	1.50589	3304.24	0.5061	3304.24	-0.48695	3304.24	-1.5054
3304.33	1.50024	3304.33	0.50722	3304.33	-0.48798	3304.33	-1.49853
3304.43	1.50134	3304.43	0.50176	3304.43	-0.48935	3304.43	-1.4951
3304.53	1.50169	3304.53	0.49193	3304.53	-0.49208	3304.53	-1.49791
3304.63	1.49878	3304.63	0.49248	3304.63	-0.50013	3304.63	-1.50059
3304.72	1.49745	3304.72	0.50152	3304.72	-0.50759	3304.72	-1.50333
3304.82	1.49874	3304.82	0.50736	3304.82	-0.5096	3304.82	-1.50285
3304.92	1.50345	3304.92	0.50467	3304.92	-0.5038	3304.92	-1.49582
3305.02	1.5089	3305.02	0.4951	3305.02	-0.49629	3305.02	-1.49691
3305.12	1.51042	3305.12	0.49147	3305.12	-0.49588	3305.12	-1.50856
3305.21	1.49801	3305.21	0.49346	3305.21	-0.49418	3305.21	-1.5101
3305.31	1.48324	3305.31	0.50063	3305.31	-0.49461	3305.31	-1.50305
3305.41	1.48683	3305.41	0.51056	3305.41	-0.50197	3305.41	-1.5013
3305.51	1.50254	3305.51	0.51041	3305.51	-0.50302	3305.51	-1.49928
3305.6	1.50991	3305.6	0.50459	3305.6	-0.49746	3305.6	-1.49413
3305.7	1.50506	3305.7	0.49544	3305.7	-0.49327	3305.7	-1.48968
3305.8	1.49968	3305.8	0.48907	3305.8	-0.49297	3305.8	-1.49141
3305.9	1.49486	3305.9	0.49942	3305.9	-0.49431	3305.9	-1.49733
3305.99	1.49075	3305.99	0.50858	3305.99	-0.49429	3305.99	-1.49487
3306.09	1.48788	3306.09	0.50354	3306.09	-0.49161	3306.09	-1.48982
3306.19	1.48708	3306.19	0.50226	3306.19	-0.49043	3306.19	-1.49417
3306.29	1.49391	3306.29	0.50537	3306.29	-0.49341	3306.29	-1.4957
3306.39	1.49951	3306.39	0.50241	3306.39	-0.49655	3306.39	-1.49316
3306.48	1.49758	3306.48	0.49618	3306.48	-0.49174	3306.48	-1.49649
3306.58	1.49519	3306.58	0.493	3306.58	-0.48973	3306.58	-1.49704
3306.68	1.49988	3306.68	0.4965	3306.68	-0.50393	3306.68	-1.49859
3306.78	1.50878	3306.78	0.50459	3306.78	-0.51026	3306.78	-1.50393
3306.87	1.50582	3306.87	0.50934	3306.87	-0.50529	3306.87	-1.50109
3306.97	1.49849	3306.97	0.50717	3306.97	-0.50164	3306.97	-1.49654
3307.07	1.50022	3307.07	0.50365	3307.07	-0.49514	3307.07	-1.49613
3307.17	1.50047	3307.17	0.50246	3307.17	-0.49422	3307.17	-1.49587
3307.26	1.49885	3307.26	0.50262	3307.26	-0.50025	3307.26	-1.49673
3307.36	1.50323	3307.36	0.5056	3307.36	-0.50236	3307.36	-1.49518
3307.46	1.50442	3307.46	0.50782	3307.46	-0.49694	3307.46	-1.4931
3307.56	1.50228	3307.56	0.50429	3307.56	-0.49454	3307.56	-1.49764
3307.65	1.50911	3307.65	0.50173	3307.65	-0.49825	3307.65	-1.50128
3307.75	1.50984	3307.75	0.504	3307.75	-0.5049	3307.75	-1.49797
3307.85	1.50446	3307.85	0.50722	3307.85	-0.51423	3307.85	-1.49417
3307.95	1.50692	3307.95	0.50663	3307.95	-0.51152	3307.95	-1.49128
3308.05	1.50589	3308.05	0.50156	3308.05	-0.50467	3308.05	-1.49255
3308.14	1.50195	3308.14	0.50091	3308.14	-0.5017	3308.14	-1.49586
3308.24	1.50031	3308.24	0.50669	3308.24	-0.49672	3308.24	-1.49178
3308.34	1.5009	3308.34	0.50819	3308.34	-0.49663	3308.34	-1.49313
3308.44	1.50286	3308.44	0.50207	3308.44	-0.50016	3308.44	-1.50169
3308.53	1.50277	3308.53	0.49436	3308.53	-0.49836	3308.53	-1.49622
3308.63	1.50215	3308.63	0.49848	3308.63	-0.49332	3308.63	-1.48874
3308.73	1.50636	3308.73	0.51014	3308.73	-0.49393	3308.73	-1.49368
3308.83	1.51369	3308.83	0.50747	3308.83	-0.49256	3308.83	-1.49675
3308.92	1.51298	3308.92	0.50268	3308.92	-0.4844	3308.92	-1.50063
3309.02	1.507	3309.02	0.50619	3309.02	-0.48083	3309.02	-1.50948
3309.12	1.50369	3309.12	0.50365	3309.12	-0.48778	3309.12	-1.51105
3309.22	1.50314	3309.22	0.49763	3309.22	-0.49482	3309.22	-1.50062
3309.31	1.50304	3309.31	0.49746	3309.31	-0.4976	3309.31	-1.49564
3309.41	1.5058	3309.41	0.50142	3309.41	-0.50132	3309.41	-1.50178
3309.51	1.50664	3309.51	0.50796	3309.51	-0.50018	3309.51	-1.50152
3309.61	1.49528	3309.61	0.51269	3309.61	-0.49825	3309.61	-1.49975
3309.71	1.48361	3309.71	0.5057	3309.71	-0.50103	3309.71	-1.49858
3309.8	1.48878	3309.8	0.49507	3309.8	-0.50295	3309.8	-1.49409
3309.9	1.50376	3309.9	0.4935	3309.9	-0.50657	3309.9	-1.49496
3310	1.51317	3310	0.49714	3310	-0.50412	3310	-1.50028
3310.1	1.51783	3310.1	0.501	3310.1	-0.49402	3310.1	-1.49712
3310.19	1.516	3310.19	0.49916	3310.19	-0.49293	3310.19	-1.49306
3310.29	1.50299	3310.29	0.49764	3310.29	-0.49955	3310.29	-1.4975
3310.39	1.49134	3310.39	0.49616	3310.39	-0.50362	3310.39	-1.49489
3310.49	1.49132	3310.49	0.49258	3310.49	-0.50157	3310.49	-1.49287
3310.58	1.49351	3310.58	0.50298	3310.58	-0.49861	3310.58	-1.50116
3310.68	1.49085	3310.68	0.51001	3310.68	-0.497	3310.68	-1.50517
3310.78	1.49028	3310.78	0.50338	3310.78	-0.49682	3310.78	-1.50197
3310.88	1.49226	3310.88	0.49906	3310.88	-0.49879	3310.88	-1.49365
3310.97	1.49676	3310.97	0.49719	3310.97	-0.49962	3310.97	-1.48924
3311.07	1.50447	3311.07	0.49899	3311.07	-0.50512	3311.07	-1.49422
3311.17	1.50412	3311.17	0.50361	3311.17	-0.50508	3311.17	-1.49463
3311.27	1.49974	3311.27	0.50553	3311.27	-0.50134	3311.27	-1.49467
3311.37	1.49878	3311.37	0.50465	3311.37	-0.50746	3311.37	-1.49741
3311.46	1.49944	3311.46	0.50424	3311.46	-0.50724	3311.46	-1.50091
3311.56	1.50129	3311.56	0.50868	3311.56	-0.49603	3311.56	-1.50396
3311.66	1.50167	3311.66	0.51151	3311.66	-0.4874	3311.66	-1.49719
3311.76	1.50246	3311.76	0.50587	3311.76	-0.48984	3311.76	-1.49201
3311.85	1.50396	3311.85	0.4986	3311.85	-0.49736	3311.85	-1.49767
3311.95	1.50451	3311.95	0.49461	3311.95	-0.49998	3311.95	-1.49834
3312.05	1.50161	3312.05	0.49486	3312.05	-0.49662	3312.05	-1.48798
3312.15	1.49995	3312.15	0.50074	3312.15	-0.4932	3312.15	-1.48525
3312.24	1.50337	3312.24	0.50357	3312.24	-0.49132	3312.24	-1.49148
3312.34	1.50183	3312.34	0.50201	3312.34	-0.49002	3312.34	-1.49716
3312.44	1.49905	3312.44	0.50316	3312.44	-0.49485	3312.44	-1.49554
3312.54	1.50074	3312.54	0.50256	3312.54	-0.49916	3312.54	-1.48767
3312.64	1.50167	3312.64	0.50042	3312.64	-0.49706	3312.64	-1.49143
3312.73	1.50606	3312.73	0.49883	3312.73	-0.49546	3312.73	-1.50166
3312.83	1.50857	3312.83	0.49877	3312.83	-0.49504	3312.83	-1.50308
3312.93	1.50502	3312.93	0.49993	3312.93	-0.49667	3312.93	-1.49975
3313.03	1.49864	3313.03	0.50119	3313.03	-0.49906	3313.03	-1.49812
3313.12	1.49174	3313.12	0.50304	3313.12	-0.49831	3313.12	-1.49741
3313.22	1.49646	3313.22	0.50399	3313.22	-0.50028	3313.22	-1.4995
3313.32	1.50303	3313.32	0.50283	3313.32	-0.50141	3313.32	-1.49574
3313.42	1.49928	3313.42	0.49354	3313.42	-0.50161	3313.42	-1.49065
3313.51	1.50247	3313.51	0.48739	3313.51	-0.5042	3313.51	-1.4974
3313.61	1.512	3313.61	0.49137	3313.61	-0.50438	3313.61	-1.49861
3313.71	1.51377	3313.71	0.49291	3313.71	-0.5023	3313.71	-1.49673
3313.81	1.51227	3313.81	0.49714	3313.81	-0.50103	3313.81	-1.50108
3313.9	1.51292	3313.9	0.50402	3313.9	-0.50445	3313.9	-1.50421
3314	1.51068	3314	0.50563	3314	-0.50816	3314	-1.50247
3314.1	1.50432	3314.1	0.5027	3314.1	-0.5085	3314.1	-1.49829
3314.2	1.50091	3314.2	0.49817	3314.2	-0.50471	3314.2	-1.49858
3314.3	1.49886	3314.3	0.50131	3314.3	-0.4957	3314.3	-1.49737
3314.39	1.49995	3314.39	0.50542	3314.39	-0.4836	3314.39	-1.49452
3314.49	1.50932	3314.49	0.50508	3314.49	-0.48323	3314.49	-1.49844
3314.59	1.51071	3314.59	0.50807	3314.59	-0.49606	3314.59	-1.50639
3314.69	1.4964	3314.69	0.50499	3314.69	-0.49768	3314.69	-1.50813
3314.78	1.49512	3314.78	0.49431	3314.78	-0.49422	3314.78	-1.49981
3314.88	1.50657	3314.88	0.49484	3314.88	-0.49919	3314.88	-1.49442
3314.98	1.5013	3314.98	0.50028	3314.98	-0.50021	3314.98	-1.49624
3315.08	1.49609	3315.08	0.49695	3315.08	-0.4961	3315.08	-1.49561
3315.17	1.5	3315.17	0.49704	3315.17	-0.49766	3315.17	-1.49315
3315.27	1.49627	3315.27	0.49905	3315.27	-0.50115	3315.27	-1.49319
3315.37	1.49439	3315.37	0.49727	3315.37	-0.50039	3315.37	-1.49429
3315.47	1.4959	3315.47	0.49808	3315.47	-0.50112	3315.47	-1.49352
3315.56	1.49404	3315.56	0.50324	3315.56	-0.50699	3315.56	-1.49638
3315.66	1.49386	3315.66	0.50841	3315.66	-0.51342	3315.66	-1.50457
3315.76	1.49224	3315.76	0.5065	3315.76	-0.51236	3315.76	-1.508
3315.86	1.49165	3315.86	0.50108	3315.86	-0.5014	3315.86	-1.49969
3315.96	1.49656	3315.96	0.50086	3315.96	-0.49191	3315.96	-1.48751
3316.05	1.50067	3316.05	0.50674	3316.05	-0.49349	3316.05	-1.48987
3316.15	1.50388	3316.15	0.51097	3316.15	-0.49662	3316.15	-1.50167
3316.25	1.50511	3316.25	0.50617	3316.25	-0.49743	3316.25	-1.50059
3316.35	1.50132	3316.35	0.49705	3316.35	-0.4989	3316.35	-1.49333
3316.44	1.49472	3316.44	0.49628	3316.44	-0.49525	3316.44	-1.49615
3316.54	1.49473	3316.54	0.50193	3316.54	-0.48891	3316.54	-1.50126
3316.64	1.50233	3316.64	0.50516	3316.64	-0.48759	3316.64	-1.50147
3316.74	1.50408	3316.74	0.50786	3316.74	-0.49547	3316.74	-1.50018
3316.83	1.50284	3316.83	0.51246	3316.83	-0.50226	3316.83	-1.49639
3316.93	1.50894	3316.93	0.51705	3316.93	-0.49484	3316.93	-1.49406
3317.03	1.51325	3317.03	0.5187	3317.03	-0.487	3317.03	-1.49492
3317.13	1.51639	3317.13	0.51529	3317.13	-0.49162	3317.13	-1.48892
3317.22	1.52066	3317.22	0.50897	3317.22	-0.49938	3317.22	-1.48005
3317.32	1.51709	3317.32	0.50981	3317.32	-0.49573	3317.32	-1.4804
3317.42	1.51299	3317.42	0.51919	3317.42	-0.48724	3317.42	-1.48831
3317.52	1.50581	3317.52	0.52057	3317.52	-0.48837	3317.52	-1.4947
3317.62	1.49544	3317.62	0.51425	3317.62	-0.49486	3317.62	-1.50034
3317.71	1.49797	3317.71	0.51286	3317.71	-0.4972	3317.71	-1.50912
3317.81	1.50764	3317.81	0.51552	3317.81	-0.49636	3317.81	-1.51403
3317.91	1.51123	3317.91	0.51513	3317.91	-0.49925	3317.91	-1.50497
3318.01	1.5062	3318.01	0.5103	3318.01	-0.49928	3318.01	-1.49401
3318.1	1.50034	3318.1	0.50916	3318.1	-0.50043	3318.1	-1.49945
3318.2	1.50007	3318.2	0.50772	3318.2	-0.5017	3318.2	-1.50448
3318.3	1.50308	3318.3	0.50708	3318.3	-0.49192	3318.3	-1.49979
3318.4	1.50804	3318.4	0.51186	3318.4	-0.48767	3318.4	-1.49956
3318.49	1.50954	3318.49	0.50614	3318.49	-0.49496	3318.49	-1.49899
3318.59	1.51332	3318.59	0.49552	3318.59	-0.49997	3318.59	-1.49137
3318.69	1.51801	3318.69	0.50284	3318.69	-0.49497	3318.69	-1.49029
3318.79	1.51946	3318.79	0.5191	3318.79	-0.4769	3318.79	-1.49726
3318.89	1.53485	3318.89	0.52569	3318.89	-0.45335	3318.89	-1.49452
3318.98	1.55822	3318.98	0.53189	3318.98	-0.43586	3318.98	-1.48485
3319.08	1.57765	3319.08	0.54957	3319.08	-0.42141	3319.08	-1.48043
3319.18	1.60336	3319.18	0.5715	3319.18	-0.40087	3319.18	-1.4679
3319.28	1.6362	3319.28	0.59391	3319.28	-0.37774	3319.28	-1.44671
3319.37	1.6704	3319.37	0.62596	3319.37	-0.35821	3319.37	-1.43618
3319.47	1.70417	3319.47	0.67293	3319.47	-0.33788	3319.47	-1.43224
3319.57	1.73996	3319.57	0.71728	3319.57	-0.30343	3319.57	-1.41971
3319.67	1.77635	3319.67	0.74905	3319.67	-0.2677	3319.67	-1.40494
3319.76	1.81076	3319.76	0.78096	3319.76	-0.26208	3319.76	-1.39739
3319.86	1.83807	3319.86	0.81093	3319.86	-0.27033	3319.86	-1.38788
3319.96	1.84217	3319.96	0.83262	3319.96	-0.27036	3319.96	-1.38306
3320.06	1.82451	3320.06	0.8442	3320.06	-0.27747	3320.06	-1.3916
3320.15	1.79965	3320.15	0.83645	3320.15	-0.30413	3320.15	-1.40106
3320.25	1.7681	3320.25	0.8048	3320.25	-0.34553	3320.25	-1.40473
3320.35	1.71917	3320.35	0.76122	3320.35	-0.39714	3320.35	-1.41919
3320.45	1.65373	3320.45	0.71029	3320.45	-0.4585	3320.45	-1.44943
3320.55	1.58021	3320.55	0.65124	3320.55	-0.51685	3320.55	-1.48261
3320.64	1.50152	3320.64	0.5851	3320.64	-0.56598	3320.64	-1.51607
3320.74	1.4263	3320.74	0.5043	3320.74	-0.612	3320.74	-1.54635
3320.84	1.35853	3320.84	0.42602	3320.84	-0.65251	3320.84	-1.56999
3320.94	1.29924	3320.94	0.36347	3320.94	-0.68643	3320.94	-1.58444
3321.03	1.25377	3321.03	0.30184	3321.03	-0.71204	3321.03	-1.59642
3321.13	1.21921	3321.13	0.24312	3321.13	-0.72375	3321.13	-1.60525
3321.23	1.19772	3321.23	0.20255	3321.23	-0.72555	3321.23	-1.60243
3321.33	1.19256	3321.33	0.181	3321.33	-0.72377	3321.33	-1.59693
3321.42	1.19978	3321.42	0.18167	3321.42	-0.71761	3321.42	-1.59728
3321.52	1.2176	3321.52	0.20393	3321.52	-0.69963	3321.52	-1.59852
3321.62	1.24512	3321.62	0.22497	3321.62	-0.6671	3321.62	-1.58783
3321.72	1.28269	3321.72	0.24633	3321.72	-0.63476	3321.72	-1.56823
3321.81	1.31935	3321.81	0.27811	3321.81	-0.60919	3321.81	-1.55962
3321.91	1.34851	3321.91	0.31103	3321.91	-0.58265	3321.91	-1.55338
3322.01	1.37644	3322.01	0.34139	3322.01	-0.55752	3322.01	-1.53609
3322.11	1.40692	3322.11	0.37662	3322.11	-0.54197	3322.11	-1.5234
3322.21	1.43312	3322.21	0.41024	3322.21	-0.53368	3322.21	-1.52099
3322.3	1.44686	3322.3	0.42866	3322.3	-0.52444	3322.3	-1.52153
3322.4	1.4583	3322.4	0.44523	3322.4	-0.51586	3322.4	-1.52289
3322.5	1.46878	3322.5	0.46076	3322.5	-0.5091	3322.5	-1.51862
3322.6	1.47502	3322.6	0.47129	3322.6	-0.50299	3322.6	-1.50431
3322.69	1.48928	3322.69	0.47911	3322.69	-0.5043	3322.69	-1.49703
3322.79	1.50299	3322.79	0.48148	3322.79	-0.50988	3322.79	-1.50303
3322.89	1.49944	3322.89	0.48671	3322.89	-0.50283	3322.89	-1.50585
3322.99	1.49542	3322.99	0.4907	3322.99	-0.49191	3322.99	-1.50385
3323.08	1.49659	3323.08	0.48823	3323.08	-0.49626	3323.08	-1.50037
3323.18	1.49393	3323.18	0.4879	3323.18	-0.50613	3323.18	-1.49498
3323.28	1.49218	3323.28	0.48844	3323.28	-0.50878	3323.28	-1.49471
3323.38	1.49086	3323.38	0.48986	3323.38	-0.50348	3323.38	-1.49959
3323.47	1.49693	3323.47	0.49303	3323.47	-0.50332	3323.47	-1.50019
3323.57	1.50403	3323.57	0.49508	3323.57	-0.51111	3323.57	-1.49929
3323.67	1.50011	3323.67	0.49722	3323.67	-0.51355	3323.67	-1.49891
3323.77	1.49358	3323.77	0.49228	3323.77	-0.50995	3323.77	-1.50414
3323.87	1.49152	3323.87	0.48528	3323.87	-0.50771	3323.87	-1.50926
3323.96	1.49284	3323.96	0.48265	3323.96	-0.50935	3323.96	-1.50117
3324.06	1.49037	3324.06	0.48272	3324.06	-0.50695	3324.06	-1.50333
3324.16	1.48992	3324.16	0.48775	3324.16	-0.50243	3324.16	-1.51609
3324.26	1.49502	3324.26	0.49173	3324.26	-0.50092	3324.26	-1.51491
3324.35	1.49988	3324.35	0.49162	3324.35	-0.49848	3324.35	-1.50583
3324.45	1.49894	3324.45	0.49404	3324.45	-0.4976	3324.45	-1.50737
3324.55	1.48959	3324.55	0.4947	3324.55	-0.50044	3324.55	-1.5137
3324.65	1.4853	3324.65	0.49182	3324.65	-0.5022	3324.65	-1.51357
3324.74	1.49361	3324.74	0.49312	3324.74	-0.5013	3324.74	-1.50892
3324.84	1.50007	3324.84	0.49622	3324.84	-0.50428	3324.84	-1.49934
3324.94	1.49854	3324.94	0.50186	3324.94	-0.50818	3324.94	-1.49719
3325.04	1.50031	3325.04	0.50523	3325.04	-0.50013	3325.04	-1.50286
3325.14	1.50191	3325.14	0.50308	3325.14	-0.48991	3325.14	-1.5037
3325.23	1.49388	3325.23	0.50145	3325.23	-0.48692	3325.23	-1.49985
3325.33	1.48933	3325.33	0.4965	3325.33	-0.48883	3325.33	-1.49723
3325.43	1.49757	3325.43	0.49411	3325.43	-0.49034	3325.43	-1.49781
3325.53	1.51021	3325.53	0.49674	3325.53	-0.48942	3325.53	-1.49889
3325.62	1.5175	3325.62	0.49843	3325.62	-0.4953	3325.62	-1.50017
3325.72	1.50936	3325.72	0.49947	3325.72	-0.50063	3325.72	-1.4951
3325.82	1.49437	3325.82	0.49409	3325.82	-0.50235	3325.82	-1.48995
3325.92	1.48743	3325.92	0.49118	3325.92	-0.50406	3325.92	-1.49139
3326.01	1.48505	3326.01	0.49421	3326.01	-0.50534	3326.01	-1.48882
3326.11	1.48616	3326.11	0.49166	3326.11	-0.50568	3326.11	-1.4868
3326.21	1.49265	3326.21	0.48967	3326.21	-0.50514	3326.21	-1.48996
3326.31	1.4995	3326.31	0.49249	3326.31	-0.50115	3326.31	-1.49409
3326.4	1.50185	3326.4	0.49063	3326.4	-0.4944	3326.4	-1.49901
3326.5	1.50121	3326.5	0.4874	3326.5	-0.48895	3326.5	-1.50124
3326.6	1.50225	3326.6	0.49506	3326.6	-0.4869	3326.6	-1.50716
3326.7	1.50223	3326.7	0.501	3326.7	-0.49361	3326.7	-1.51237
3326.8	1.5021	3326.8	0.49726	3326.8	-0.49841	3326.8	-1.50805
3326.89	1.50936	3326.89	0.49653	3326.89	-0.49826	3326.89	-1.50391
3326.99	1.51413	3326.99	0.49745	3326.99	-0.49921	3326.99	-1.50406
3327.09	1.50968	3327.09	0.49669	3327.09	-0.50331	3327.09	-1.50438
3327.19	1.50243	3327.19	0.49842	3327.19	-0.50547	3327.19	-1.49401
3327.28	1.49539	3327.28	0.50564	3327.28	-0.4974	3327.28	-1.48619
3327.38	1.49697	3327.38	0.50971	3327.38	-0.48981	3327.38	-1.49529
3327.48	1.50493	3327.48	0.50107	3327.48	-0.49088	3327.48	-1.49984
3327.58	1.50698	3327.58	0.49186	3327.58	-0.49333	3327.58	-1.49747
3327.67	1.50388	3327.67	0.48891	3327.67	-0.49326	3327.67	-1.50041
3327.77	1.50179	3327.77	0.48759	3327.77	-0.49733	3327.77	-1.5058
3327.87	1.50183	3327.87	0.49058	3327.87	-0.50295	3327.87	-1.50688
3327.97	1.50129	3327.97	0.50118	3327.97	-0.50251	3327.97	-1.5032
3328.06	1.50197	3328.06	0.50748	3328.06	-0.50214	3328.06	-1.49609
3328.16	1.50783	3328.16	0.50377	3328.16	-0.50558	3328.16	-1.49213
3328.26	1.51002	3328.26	0.50693	3328.26	-0.50248	3328.26	-1.50119
3328.36	1.50586	3328.36	0.5094	3328.36	-0.49424	3328.36	-1.50536
3328.46	1.49854	3328.46	0.50111	3328.46	-0.49587	3328.46	-1.49813
3328.55	1.49369	3328.55	0.49933	3328.55	-0.50262	3328.55	-1.49267
3328.65	1.49964	3328.65	0.50356	3328.65	-0.5043	3328.65	-1.48757
3328.75	1.50736	3328.75	0.5021	3328.75	-0.49951	3328.75	-1.48725
3328.85	1.50651	3328.85	0.49839	3328.85	-0.49384	3328.85	-1.49733
3328.94	1.49959	3328.94	0.49719	3328.94	-0.49597	3328.94	-1.50379
3329.04	1.49594	3329.04	0.4983	3329.04	-0.50013	3329.04	-1.49649
3329.14	1.50104	3329.14	0.5012	3329.14	-0.5032	3329.14	-1.49519
3329.24	1.501	3329.24	0.50275	3329.24	-0.50311	3329.24	-1.50322
3329.33	1.49001	3329.33	0.49673	3329.33	-0.5014	3329.33	-1.49941
3329.43	1.4882	3329.43	0.49316	3329.43	-0.5063	3329.43	-1.48857
3329.53	1.49242	3329.53	0.49987	3329.53	-0.51011	3329.53	-1.48891
3329.63	1.49423	3329.63	0.50332	3329.63	-0.50573	3329.63	-1.50009
3329.72	1.5042	3329.72	0.50066	3329.72	-0.49888	3329.72	-1.50693
3329.82	1.51043	3329.82	0.49761	3329.82	-0.49556	3329.82	-1.50424
3329.92	1.50457	3329.92	0.49389	3329.92	-0.50152	3329.92	-1.50377
3330.02	1.49975	3330.02	0.49334	3330.02	-0.50657	3330.02	-1.50423
3330.12	1.49578	3330.12	0.49766	3330.12	-0.50105	3330.12	-1.49989
3330.21	1.49326	3330.21	0.49594	3330.21	-0.4999	3330.21	-1.49657
3330.31	1.49519	3330.31	0.49207	3330.31	-0.5057	3330.31	-1.49857
3330.41	1.49795	3330.41	0.49681	3330.41	-0.50798	3330.41	-1.50134
3330.51	1.50004	3330.51	0.50553	3330.51	-0.50244	3330.51	-1.50054
3330.6	1.50038	3330.6	0.51025	3330.6	-0.494	3330.6	-1.4982
3330.7	1.49808	3330.7	0.50686	3330.7	-0.49089	3330.7	-1.49653
3330.8	1.49939	3330.8	0.50117	3330.8	-0.49203	3330.8	-1.50119
3330.9	1.50741	3330.9	0.49619	3330.9	-0.49496	3330.9	-1.50607
3330.99	1.51328	3330.99	0.49636	3330.99	-0.49341	3330.99	-1.50649
3331.09	1.51354	3331.09	0.50153	3331.09	-0.48856	3331.09	-1.50475
3331.19	1.50941	3331.19	0.50171	3331.19	-0.49598	3331.19	-1.50048
3331.29	1.5028	3331.29	0.50483	3331.29	-0.5118	3331.29	-1.49968
3331.39	1.49585	3331.39	0.5041	3331.39	-0.51354	3331.39	-1.49871
3331.48	1.49254	3331.48	0.49375	3331.48	-0.50222	3331.48	-1.49508
3331.58	1.49475	3331.58	0.4917	3331.58	-0.49706	3331.58	-1.4962
3331.68	1.49949	3331.68	0.4995	3331.68	-0.4964	3331.68	-1.49864
3331.78	1.49912	3331.78	0.50399	3331.78	-0.49835	3331.78	-1.49882
3331.87	1.49663	3331.87	0.50176	3331.87	-0.50614	3331.87	-1.50076
3331.97	1.50089	3331.97	0.49843	3331.97	-0.51054	3331.97	-1.50237
3332.07	1.50208	3332.07	0.49944	3332.07	-0.50872	3332.07	-1.50082
3332.17	1.49838	3332.17	0.50518	3332.17	-0.50541	3332.17	-1.50071
3332.26	1.49947	3332.26	0.50343	3332.26	-0.5032	3332.26	-1.49929
3332.36	1.50307	3332.36	0.49775	3332.36	-0.5037	3332.36	-1.49792
3332.46	1.50405	3332.46	0.49526	3332.46	-0.50093	3332.46	-1.4966
3332.56	1.50325	3332.56	0.49756	3332.56	-0.49373	3332.56	-1.49304
3332.65	1.50452	3332.65	0.50488	3332.65	-0.49612	3332.65	-1.4969
3332.75	1.50697	3332.75	0.50817	3332.75	-0.50275	3332.75	-1.49866
3332.85	1.50389	3332.85	0.50697	3332.85	-0.50505	3332.85	-1.49999
3332.95	1.50515	3332.95	0.49887	3332.95	-0.50857	3332.95	-1.50548
3333.05	1.51029	3333.05	0.49245	3333.05	-0.50648	3333.05	-1.50275
3333.14	1.50151	3333.14	0.49194	3333.14	-0.50506	3333.14	-1.5018
3333.24	1.49191	3333.24	0.49325	3333.24	-0.50774	3333.24	-1.50704
3333.34	1.49765	3333.34	0.50033	3333.34	-0.50156	3333.34	-1.50653
3333.44	1.50423	3333.44	0.50242	3333.44	-0.49218	3333.44	-1.49917
3333.53	1.50362	3333.53	0.49763	3333.53	-0.49388	3333.53	-1.49566
3333.63	1.50562	3333.63	0.49402	3333.63	-0.50337	3333.63	-1.49901
3333.73	1.50864	3333.73	0.49457	3333.73	-0.50344	3333.73	-1.49824
3333.83	1.5086	3333.83	0.49693	3333.83	-0.49596	3333.83	-1.49123
3333.92	1.50958	3333.92	0.50157	3333.92	-0.49265	3333.92	-1.49108
3334.02	1.51052	3334.02	0.50574	3334.02	-0.49215	3334.02	-1.50041
3334.12	1.50458	3334.12	0.5084	3334.12	-0.49166	3334.12	-1.50076
3334.22	1.49907	3334.22	0.51426	3334.22	-0.49373	3334.22	-1.48976
3334.31	1.50283	3334.31	0.51557	3334.31	-0.49442	3334.31	-1.49227
3334.41	1.51182	3334.41	0.51214	3334.41	-0.49273	3334.41	-1.50048
3334.51	1.51999	3334.51	0.50995	3334.51	-0.49054	3334.51	-1.49371
3334.61	1.52056	3334.61	0.50962	3334.61	-0.49084	3334.61	-1.49191
3334.71	1.51672	3334.71	0.50894	3334.71	-0.49674	3334.71	-1.50605
3334.8	1.51009	3334.8	0.50529	3334.8	-0.50045	3334.8	-1.51444
3334.9	1.50432	3334.9	0.50269	3334.9	-0.49888	3334.9	-1.5059
3335	1.50367	3335	0.50447	3335	-0.49821	3335	-1.49821
3335.1	1.50154	3335.1	0.50713	3335.1	-0.50236	3335.1	-1.50436
3335.19	1.49754	3335.19	0.50729	3335.19	-0.50273	3335.19	-1.50604
3335.29	1.49143	3335.29	0.50201	3335.29	-0.50294	3335.29	-1.49531
3335.39	1.48625	3335.39	0.49925	3335.39	-0.50599	3335.39	-1.49388
3335.49	1.48801	3335.49	0.50104	3335.49	-0.4996	3335.49	-1.49565
3335.58	1.49823	3335.58	0.50428	3335.58	-0.49146	3335.58	-1.49293
3335.68	1.50941	3335.68	0.50955	3335.68	-0.49417	3335.68	-1.4997
3335.78	1.5094	3335.78	0.51041	3335.78	-0.49731	3335.78	-1.50332
3335.88	1.50757	3335.88	0.51284	3335.88	-0.49382	3335.88	-1.49649
3335.97	1.52034	3335.97	0.52162	3335.97	-0.4864	3335.97	-1.48747
3336.07	1.53339	3336.07	0.53253	3336.07	-0.47212	3336.07	-1.48192
3336.17	1.54273	3336.17	0.53933	3336.17	-0.45077	3336.17	-1.48193
3336.27	1.56667	3336.27	0.55026	3336.27	-0.42964	3336.27	-1.48616
3336.37	1.59579	3336.37	0.57167	3336.37	-0.41091	3336.37	-1.48469
3336.46	1.62738	3336.46	0.59236	3336.46	-0.38673	3336.46	-1.46535
3336.56	1.66648	3336.56	0.62411	3336.56	-0.36127	3336.56	-1.44441
3336.66	1.7009	3336.66	0.66489	3336.66	-0.33643	3336.66	-1.43138
3336.76	1.72734	3336.76	0.69566	3336.76	-0.30835	3336.76	-1.41679
3336.85	1.75737	3336.85	0.72783	3336.85	-0.28199	3336.85	-1.40312
3336.95	1.79167	3336.95	0.76374	3336.95	-0.26375	3336.95	-1.39388
3337.05	1.81792	3337.05	0.79405	3337.05	-0.25667	3337.05	-1.38946
3337.15	1.83214	3337.15	0.81727	3337.15	-0.25587	3337.15	-1.39181
3337.24	1.83051	3337.24	0.83064	3337.24	-0.26586	3337.24	-1.39076
3337.34	1.81142	3337.34	0.83234	3337.34	-0.29179	3337.34	-1.38623
3337.44	1.77635	3337.44	0.81909	3337.44	-0.32707	3337.44	-1.3962
3337.54	1.72491	3337.54	0.79202	3337.54	-0.36965	3337.54	-1.41631
3337.64	1.66534	3337.64	0.74889	3337.64	-0.42251	3337.64	-1.43475
3337.73	1.60643	3337.73	0.68467	3337.73	-0.47983	3337.73	-1.46084
3337.83	1.53884	3337.83	0.60674	3337.83	-0.53305	3337.83	-1.49774
3337.93	1.46105	3337.93	0.53063	3337.93	-0.58277	3337.93	-1.52973
3338.03	1.3871	3338.03	0.45808	3338.03	-0.63339	3338.03	-1.55382
3338.12	1.31724	3338.12	0.38086	3338.12	-0.67893	3338.12	-1.57163
3338.22	1.26101	3338.22	0.30957	3338.22	-0.70726	3338.22	-1.58406
3338.32	1.22688	3338.32	0.25953	3338.32	-0.72234	3338.32	-1.59776
3338.42	1.20137	3338.42	0.22859	3338.42	-0.73026	3338.42	-1.60946
3338.51	1.1879	3338.51	0.20803	3338.51	-0.72615	3338.51	-1.61696
3338.61	1.19125	3338.61	0.19486	3338.61	-0.70922	3338.61	-1.61601
3338.71	1.20427	3338.71	0.19266	3338.71	-0.68843	3338.71	-1.60355
3338.81	1.22701	3338.81	0.20643	3338.81	-0.66368	3338.81	-1.59153
3338.9	1.25708	3338.9	0.22813	3338.9	-0.63652	3338.9	-1.58367
3339	1.29261	3339	0.25561	3339	-0.61651	3339	-1.57395
3339.1	1.33181	3339.1	0.29592	3339.1	-0.59658	3339.1	-1.55497
3339.2	1.3644	3339.2	0.33366	3339.2	-0.57379	3339.2	-1.53196
3339.3	1.38749	3339.3	0.36462	3339.3	-0.5592	3339.3	-1.52022
3339.39	1.41036	3339.39	0.39306	3339.39	-0.54684	3339.39	-1.51421
3339.49	1.43076	3339.49	0.41771	3339.49	-0.53586	3339.49	-1.50321
3339.59	1.4487	3339.59	0.44113	3339.59	-0.53192	3339.59	-1.49834
3339.69	1.46487	3339.69	0.45624	3339.69	-0.52149	3339.69	-1.50171
3339.78	1.47608	3339.78	0.47078	3339.78	-0.50889	3339.78	-1.50065
3339.88	1.48997	3339.88	0.4817	3339.88	-0.50229	3339.88	-1.50189
3339.98	1.49838	3339.98	0.47922	3339.98	-0.49899	3339.98	-1.50164
3340.08	1.49709	3340.08	0.48411	3340.08	-0.50056	3340.08	-1.49856
3340.17	1.49484	3340.17	0.49909	3340.17	-0.50161	3340.17	-1.50062
3340.27	1.49218	3340.27	0.50473	3340.27	-0.50164	3340.27	-1.50219
3340.37	1.49057	3340.37	0.50288	3340.37	-0.50205	3340.37	-1.50068
3340.47	1.49662	3340.47	0.50455	3340.47	-0.49809	3340.47	-1.49849
3340.56	1.50249	3340.56	0.50411	3340.56	-0.49907	3340.56	-1.49804
3340.66	1.49305	3340.66	0.49618	3340.66	-0.50865	3340.66	-1.50012
3340.76	1.48559	3340.76	0.48871	3340.76	-0.50964	3340.76	-1.50415
3340.86	1.48751	3340.86	0.48808	3340.86	-0.51264	3340.86	-1.50492
3340.96	1.48743	3340.96	0.49	3340.96	-0.51642	3340.96	-1.49918
3341.05	1.48926	3341.05	0.49126	3341.05	-0.50358	3341.05	-1.49495
3341.15	1.48877	3341.15	0.49117	3341.15	-0.49823	3341.15	-1.50131
3341.25	1.48238	3341.25	0.48737	3341.25	-0.50856	3341.25	-1.50679
3341.35	1.48009	3341.35	0.48446	3341.35	-0.51322	3341.35	-1.50436
3341.44	1.48876	3341.44	0.48559	3341.44	-0.50642	3341.44	-1.5023
3341.54	1.49575	3341.54	0.4897	3341.54	-0.50244	3341.54	-1.50269
3341.64	1.49168	3341.64	0.49232	3341.64	-0.503	3341.64	-1.50689
3341.74	1.48764	3341.74	0.49074	3341.74	-0.49718	3341.74	-1.50946
3341.83	1.48445	3341.83	0.49276	3341.83	-0.49415	3341.83	-1.50909
3341.93	1.48288	3341.93	0.502	3341.93	-0.5038	3341.93	-1.50639
3342.03	1.49301	3342.03	0.50906	3342.03	-0.51353	3342.03	-1.50341
3342.13	1.50202	3342.13	0.50229	3342.13	-0.51227	3342.13	-1.50584
3342.22	1.5002	3342.22	0.48933	3342.22	-0.51044	3342.22	-1.50571
3342.32	1.49763	3342.32	0.48621	3342.32	-0.51169	3342.32	-1.50391
3342.42	1.49372	3342.42	0.49392	3342.42	-0.51142	3342.42	-1.50348
3342.52	1.49384	3342.52	0.49953	3342.52	-0.50795	3342.52	-1.50089
3342.62	1.49942	3342.62	0.49395	3342.62	-0.50553	3342.62	-1.49891
3342.71	1.50233	3342.71	0.49128	3342.71	-0.50519	3342.71	-1.5009
3342.81	1.50292	3342.81	0.49327	3342.81	-0.50314	3342.81	-1.50095
3342.91	1.49898	3342.91	0.49273	3342.91	-0.50199	3342.91	-1.49882
3343.01	1.49701	3343.01	0.49317	3343.01	-0.49801	3343.01	-1.49958
3343.1	1.4976	3343.1	0.49769	3343.1	-0.49837	3343.1	-1.49866
3343.2	1.49645	3343.2	0.50673	3343.2	-0.50024	3343.2	-1.49974
3343.3	1.49663	3343.3	0.51022	3343.3	-0.49498	3343.3	-1.50413
3343.4	1.49715	3343.4	0.511	3343.4	-0.49259	3343.4	-1.50433
3343.49	1.49857	3343.49	0.50733	3343.49	-0.49905	3343.49	-1.50393
3343.59	1.50028	3343.59	0.49468	3343.59	-0.50764	3343.59	-1.5067
3343.69	1.50157	3343.69	0.49272	3343.69	-0.50354	3343.69	-1.50611
3343.79	1.50272	3343.79	0.49995	3343.79	-0.49406	3343.79	-1.50425
3343.89	1.50068	3343.89	0.50053	3343.89	-0.49494	3343.89	-1.50863
3343.98	1.49617	3343.98	0.49969	3343.98	-0.49707	3343.98	-1.50988
3344.08	1.49669	3344.08	0.50327	3344.08	-0.49781	3344.08	-1.50223
3344.18	1.49835	3344.18	0.50723	3344.18	-0.5005	3344.18	-1.50016
3344.28	1.49872	3344.28	0.50407	3344.28	-0.50005	3344.28	-1.50207
3344.37	1.49668	3344.37	0.49814	3344.37	-0.50321	3344.37	-1.50471
3344.47	1.49076	3344.47	0.50001	3344.47	-0.50645	3344.47	-1.51368
3344.57	1.49096	3344.57	0.50274	3344.57	-0.5008	3344.57	-1.51006
3344.67	1.48993	3344.67	0.49819	3344.67	-0.49628	3344.67	-1.498
3344.76	1.48834	3344.76	0.496	3344.76	-0.49782	3344.76	-1.49819
3344.86	1.49342	3344.86	0.49792	3344.86	-0.50338	3344.86	-1.5007
3344.96	1.49957	3344.96	0.49833	3344.96	-0.50736	3344.96	-1.50339
3345.06	1.50293	3345.06	0.49957	3345.06	-0.50659	3345.06	-1.5098
3345.15	1.49759	3345.15	0.50128	3345.15	-0.5063	3345.15	-1.509
3345.25	1.49455	3345.25	0.502	3345.25	-0.50732	3345.25	-1.50413
3345.35	1.50114	3345.35	0.50331	3345.35	-0.50167	3345.35	-1.50342
3345.45	1.50143	3345.45	0.50144	3345.45	-0.49347	3345.45	-1.5014
3345.55	1.49674	3345.55	0.49349	3345.55	-0.49853	3345.55	-1.50305
3345.64	1.4994	3345.64	0.49197	3345.64	-0.50299	3345.64	-1.50867
3345.74	1.50331	3345.74	0.49394	3345.74	-0.49519	3345.74	-1.50925
3345.84	1.49968	3345.84	0.49177	3345.84	-0.49013	3345.84	-1.50745
3345.94	1.49476	3345.94	0.49441	3345.94	-0.48537	3345.94	-1.50291
3346.03	1.49882	3346.03	0.4932	3346.03	-0.48132	3346.03	-1.50135
3346.13	1.50783	3346.13	0.48677	3346.13	-0.48793	3346.13	-1.50316
3346.23	1.50714	3346.23	0.48978	3346.23	-0.49412	3346.23	-1.4964
3346.33	1.50226	3346.33	0.49288	3346.33	-0.49564	3346.33	-1.49409
3346.42	1.50591	3346.42	0.49049	3346.42	-0.5017	3346.42	-1.49967
3346.52	1.50311	3346.52	0.49153	3346.52	-0.51014	3346.52	-1.49672
3346.62	1.49687	3346.62	0.49732	3346.62	-0.50829	3346.62	-1.49051
3346.72	1.49723	3346.72	0.50544	3346.72	-0.49908	3346.72	-1.49121
3346.81	1.49389	3346.81	0.50485	3346.81	-0.49598	3346.81	-1.50141
3346.91	1.48893	3346.91	0.50133	3346.91	-0.49762	3346.91	-1.51095
3347.01	1.48804	3347.01	0.50174	3347.01	-0.50005	3347.01	-1.50624
3347.11	1.49009	3347.11	0.49827	3347.11	-0.50442	3347.11	-1.49879
3347.21	1.48773	3347.21	0.4987	3347.21	-0.50611	3347.21	-1.49976
3347.3	1.48472	3347.3	0.50225	3347.3	-0.50483	3347.3	-1.49867
3347.4	1.48948	3347.4	0.50179	3347.4	-0.50179	3347.4	-1.49587
3347.5	1.49431	3347.5	0.49618	3347.5	-0.50112	3347.5	-1.49952
3347.6	1.49333	3347.6	0.49678	3347.6	-0.5027	3347.6	-1.50333
3347.69	1.48975	3347.69	0.50203	3347.69	-0.50039	3347.69	-1.49711
3347.79	1.49039	3347.79	0.49441	3347.79	-0.50115	3347.79	-1.49096
3347.89	1.49524	3347.89	0.4906	3347.89	-0.50398	3347.89	-1.49572
3347.99	1.49698	3347.99	0.499	3347.99	-0.50298	3347.99	-1.50171
3348.08	1.49539	3348.08	0.50752	3348.08	-0.49862	3348.08	-1.50302
3348.18	1.49511	3348.18	0.50517	3348.18	-0.49915	3348.18	-1.50261
3348.28	1.49995	3348.28	0.49894	3348.28	-0.50415	3348.28	-1.50599
3348.38	1.50508	3348.38	0.50427	3348.38	-0.50096	3348.38	-1.50696
3348.47	1.50448	3348.47	0.5071	3348.47	-0.4978	3348.47	-1.505
3348.57	1.50356	3348.57	0.50222	3348.57	-0.50588	3348.57	-1.5023
3348.67	1.50221	3348.67	0.49506	3348.67	-0.51148	3348.67	-1.49508
3348.77	1.49727	3348.77	0.49042	3348.77	-0.50772	3348.77	-1.49447
3348.87	1.49449	3348.87	0.49692	3348.87	-0.50633	3348.87	-1.50167
3348.96	1.49806	3348.96	0.50342	3348.96	-0.50509	3348.96	-1.5083
3349.06	1.50239	3349.06	0.50072	3349.06	-0.50095	3349.06	-1.50704
3349.16	1.50151	3349.16	0.50136	3349.16	-0.50069	3349.16	-1.49938
3349.26	1.5015	3349.26	0.50314	3349.26	-0.499	3349.26	-1.49085
3349.35	1.50068	3349.35	0.49581	3349.35	-0.49542	3349.35	-1.48807
3349.45	1.49645	3349.45	0.49458	3349.45	-0.49637	3349.45	-1.49787
3349.55	1.49752	3349.55	0.49958	3349.55	-0.49881	3349.55	-1.50751
3349.65	1.49968	3349.65	0.49919	3349.65	-0.50122	3349.65	-1.50651
3349.74	1.49925	3349.74	0.49827	3349.74	-0.50273	3349.74	-1.50006
3349.84	1.49974	3349.84	0.49836	3349.84	-0.50061	3349.84	-1.49771
3349.94	1.49818	3349.94	0.49476	3349.94	-0.49809	3349.94	-1.49752
3350.04	1.49371	3350.04	0.49257	3350.04	-0.4957	3350.04	-1.49467
3350.14	1.49509	3350.14	0.49311	3350.14	-0.49627	3350.14	-1.49532
3350.23	1.50014	3350.23	0.49108	3350.23	-0.50352	3350.23	-1.49591
3350.33	1.49581	3350.33	0.49475	3350.33	-0.50856	3350.33	-1.49371
3350.43	1.49109	3350.43	0.49948	3350.43	-0.5101	3350.43	-1.4988
3350.53	1.49215	3350.53	0.49763	3350.53	-0.5118	3350.53	-1.50918
3350.62	1.48994	3350.62	0.49114	3350.62	-0.50539	3350.62	-1.5167
3350.72	1.49312	3350.72	0.4876	3350.72	-0.49609	3350.72	-1.51716
3350.82	1.50428	3350.82	0.49641	3350.82	-0.49933	3350.82	-1.50669
3350.92	1.50582	3350.92	0.49865	3350.92	-0.50529	3350.92	-1.4936
3351.01	1.50337	3351.01	0.49588	3351.01	-0.50463	3351.01	-1.4922
3351.11	1.50701	3351.11	0.50854	3351.11	-0.50267	3351.11	-1.4992
3351.21	1.50455	3351.21	0.51509	3351.21	-0.50377	3351.21	-1.50558
3351.31	1.50303	3351.31	0.50442	3351.31	-0.50441	3351.31	-1.50789
3351.4	1.5098	3351.4	0.49813	3351.4	-0.49683	3351.4	-1.50236
3351.5	1.51127	3351.5	0.5033	3351.5	-0.4924	3351.5	-1.49762
3351.6	1.50916	3351.6	0.50577	3351.6	-0.49656	3351.6	-1.50346
3351.7	1.51118	3351.7	0.50687	3351.7	-0.49433	3351.7	-1.51019
3351.8	1.5151	3351.8	0.51403	3351.8	-0.48877	3351.8	-1.50893
3351.89	1.5128	3351.89	0.51209	3351.89	-0.48773	3351.89	-1.5038
3351.99	1.50847	3351.99	0.5029	3351.99	-0.48746	3351.99	-1.49735
3352.09	1.51131	3352.09	0.50495	3352.09	-0.49362	3352.09	-1.49799
3352.19	1.51054	3352.19	0.51006	3352.19	-0.50346	3352.19	-1.50631
3352.28	1.50594	3352.28	0.50783	3352.28	-0.50544	3352.28	-1.51333
3352.38	1.50947	3352.38	0.50919	3352.38	-0.5068	3352.38	-1.51725
3352.48	1.51434	3352.48	0.51145	3352.48	-0.51225	3352.48	-1.5101
3352.58	1.51164	3352.58	0.50518	3352.58	-0.50738	3352.58	-1.49885
3352.67	1.51449	3352.67	0.49944	3352.67	-0.50182	3352.67	-1.50054
3352.77	1.51658	3352.77	0.49881	3352.77	-0.50766	3352.77	-1.50505
3352.87	1.50545	3352.87	0.49609	3352.87	-0.50419	3352.87	-1.50223
3352.97	1.4971	3352.97	0.49297	3352.97	-0.49574	3352.97	-1.49806
3353.06	1.49342	3353.06	0.4979	3353.06	-0.4918	3353.06	-1.49642
3353.16	1.49863	3353.16	0.50403	3353.16	-0.48604	3353.16	-1.49847
3353.26	1.51655	3353.26	0.50631	3353.26	-0.48347	3353.26	-1.50328
3353.36	1.52944	3353.36	0.5146	3353.36	-0.4728	3353.36	-1.50106
3353.46	1.53884	3353.46	0.53095	3353.46	-0.44909	3353.46	-1.49001
3353.55	1.55897	3353.55	0.55205	3353.55	-0.43256	3353.55	-1.48207
3353.65	1.58288	3353.65	0.57122	3353.65	-0.42651	3353.65	-1.47423
3353.75	1.61077	3353.75	0.58778	3353.75	-0.41188	3353.75	-1.46114
3353.85	1.64713	3353.85	0.60992	3353.85	-0.38101	3353.85	-1.44852
3353.94	1.67754	3353.94	0.64208	3353.94	-0.35143	3353.94	-1.4386
3354.04	1.70764	3354.04	0.67824	3354.04	-0.32631	3354.04	-1.42978
3354.14	1.7449	3354.14	0.70602	3354.14	-0.30019	3354.14	-1.42121
3354.24	1.77428	3354.24	0.73655	3354.24	-0.28422	3354.24	-1.41012
3354.33	1.79238	3354.33	0.77593	3354.33	-0.27703	3354.33	-1.39553
3354.43	1.80533	3354.43	0.80846	3354.43	-0.27402	3354.43	-1.38514
3354.53	1.80988	3354.53	0.82457	3354.53	-0.27984	3354.53	-1.38763
3354.63	1.79661	3354.63	0.81968	3354.63	-0.29786	3354.63	-1.39467
3354.72	1.7692	3354.72	0.79835	3354.72	-0.32309	3354.72	-1.39201
3354.82	1.73609	3354.82	0.77135	3354.82	-0.35794	3354.82	-1.39584
3354.92	1.69103	3354.92	0.73518	3354.92	-0.40538	3354.92	-1.42339
3355.02	1.62713	3355.02	0.68435	3355.02	-0.45194	3355.02	-1.45415
3355.12	1.54673	3355.12	0.62147	3355.12	-0.503	3355.12	-1.47905
3355.21	1.46703	3355.21	0.55244	3355.21	-0.55805	3355.21	-1.50929
3355.31	1.40139	3355.31	0.48319	3355.31	-0.60408	3355.31	-1.53391
3355.41	1.33973	3355.41	0.40982	3355.41	-0.64818	3355.41	-1.5523
3355.51	1.2804	3355.51	0.33759	3355.51	-0.68654	3355.51	-1.57173
3355.6	1.23772	3355.6	0.27522	3355.6	-0.70782	3355.6	-1.58692
3355.7	1.21441	3355.7	0.22873	3355.7	-0.72153	3355.7	-1.5973
3355.8	1.20069	3355.8	0.2067	3355.8	-0.73276	3355.8	-1.60031
3355.9	1.19685	3355.9	0.19795	3355.9	-0.72683	3355.9	-1.60007
3355.99	1.2083	3355.99	0.19289	3355.99	-0.69982	3355.99	-1.59416
3356.09	1.23132	3356.09	0.20557	3356.09	-0.67114	3356.09	-1.58509
3356.19	1.26214	3356.19	0.23571	3356.19	-0.65305	3356.19	-1.5801
3356.29	1.29396	3356.29	0.26616	3356.29	-0.63349	3356.29	-1.56616
3356.39	1.32664	3356.39	0.29064	3356.39	-0.60846	3356.39	-1.55492
3356.48	1.36025	3356.48	0.31649	3356.48	-0.58934	3356.48	-1.55689
3356.58	1.38826	3356.58	0.34506	3356.58	-0.57672	3356.58	-1.55057
3356.68	1.40837	3356.68	0.37548	3356.68	-0.55969	3356.68	-1.53269
3356.78	1.42523	3356.78	0.40561	3356.78	-0.54108	3356.78	-1.52209
3356.87	1.44248	3356.87	0.42308	3356.87	-0.53013	3356.87	-1.52337
3356.97	1.4566	3356.97	0.44005	3356.97	-0.52214	3356.97	-1.52085
3357.07	1.47042	3357.07	0.45919	3357.07	-0.51104	3357.07	-1.51013
3357.17	1.48113	3357.17	0.4675	3357.17	-0.5016	3357.17	-1.50366
3357.26	1.48625	3357.26	0.47508	3357.26	-0.50177	3357.26	-1.50899
3357.36	1.48777	3357.36	0.48111	3357.36	-0.5089	3357.36	-1.51105
3357.46	1.4841	3357.46	0.48548	3357.46	-0.51259	3357.46	-1.49961
3357.56	1.48475	3357.56	0.49394	3357.56	-0.50882	3357.56	-1.49597
3357.65	1.48959	3357.65	0.49401	3357.65	-0.50698	3357.65	-1.50532
3357.75	1.48787	3357.75	0.48644	3357.75	-0.50701	3357.75	-1.50973
3357.85	1.48563	3357.85	0.48702	3357.85	-0.50173	3357.85	-1.50861
3357.95	1.48641	3357.95	0.49133	3357.95	-0.49831	3357.95	-1.50597
3358.05	1.48558	3358.05	0.49055	3358.05	-0.50385	3358.05	-1.49643
3358.14	1.4859	3358.14	0.48784	3358.14	-0.5091	3358.14	-1.4956
3358.24	1.48917	3358.24	0.48487	3358.24	-0.50818	3358.24	-1.50592
3358.34	1.49035	3358.34	0.4855	3358.34	-0.51006	3358.34	-1.50766
3358.44	1.48866	3358.44	0.48985	3358.44	-0.51747	3358.44	-1.50804
3358.53	1.48423	3358.53	0.48946	3358.53	-0.52131	3358.53	-1.50699
3358.63	1.47807	3358.63	0.48096	3358.63	-0.51585	3358.63	-1.50075
3358.73	1.47826	3358.73	0.47359	3358.73	-0.5132	3358.73	-1.50035
3358.83	1.48578	3358.83	0.47648	3358.83	-0.51917	3358.83	-1.50107
3358.92	1.48906	3358.92	0.48268	3358.92	-0.52044	3358.92	-1.49775
3359.02	1.48454	3359.02	0.4888	3359.02	-0.51316	3359.02	-1.49724
3359.12	1.48533	3359.12	0.49418	3359.12	-0.50778	3359.12	-1.50336
3359.22	1.48837	3359.22	0.48977	3359.22	-0.51199	3359.22	-1.50837
3359.31	1.48692	3359.31	0.48348	3359.31	-0.51442	3359.31	-1.50419
3359.41	1.48678	3359.41	0.48417	3359.41	-0.51094	3359.41	-1.49857
3359.51	1.48769	3359.51	0.48842	3359.51	-0.5043	3359.51	-1.49425
3359.61	1.48876	3359.61	0.49389	3359.61	-0.49199	3359.61	-1.4923
3359.71	1.48598	3359.71	0.49717	3359.71	-0.493	3359.71	-1.49879
3359.8	1.48284	3359.8	0.50017	3359.8	-0.50749	3359.8	-1.50681
3359.9	1.48608	3359.9	0.50116	3359.9	-0.51064	3359.9	-1.50469
3360	1.49107	3360	0.49696	3360	-0.50174	3360	-1.49999
3360.1	1.49664	3360.1	0.49187	3360.1	-0.49975	3360.1	-1.50357
3360.19	1.50389	3360.19	0.48952	3360.19	-0.50594	3360.19	-1.50156
3360.29	1.50851	3360.29	0.4906	3360.29	-0.50603	3360.29	-1.4972
3360.39	1.50977	3360.39	0.49691	3360.39	-0.50212	3360.39	-1.49794
3360.49	1.50158	3360.49	0.50463	3360.49	-0.50233	3360.49	-1.49718
3360.58	1.49301	3360.58	0.50349	3360.58	-0.50309	3360.58	-1.50016
3360.68	1.49558	3360.68	0.4991	3360.68	-0.50307	3360.68	-1.50367
3360.78	1.49292	3360.78	0.49844	3360.78	-0.50592	3360.78	-1.50294
3360.88	1.4922	3360.88	0.49823	3360.88	-0.50839	3360.88	-1.50375
3360.97	1.49941	3360.97	0.49829	3360.97	-0.50911	3360.97	-1.50297
3361.07	1.49838	3361.07	0.4995	3361.07	-0.50626	3361.07	-1.4983
3361.17	1.49406	3361.17	0.50236	3361.17	-0.50027	3361.17	-1.50197
3361.27	1.49509	3361.27	0.50781	3361.27	-0.50452	3361.27	-1.50195
3361.37	1.49203	3361.37	0.50648	3361.37	-0.50873	3361.37	-1.49171
3361.46	1.48884	3361.46	0.49703	3361.46	-0.50443	3361.46	-1.49111
3361.56	1.49672	3361.56	0.49584	3361.56	-0.50581	3361.56	-1.49347
3361.66	1.50421	3361.66	0.49907	3361.66	-0.50727	3361.66	-1.49246
3361.76	1.50041	3361.76	0.50001	3361.76	-0.50801	3361.76	-1.49217
3361.85	1.49558	3361.85	0.5	3361.85	-0.5098	3361.85	-1.49104
3361.95	1.49757	3361.95	0.49872	3361.95	-0.50592	3361.95	-1.49272
3362.05	1.50287	3362.05	0.49863	3362.05	-0.5032	3362.05	-1.49763
3362.15	1.50851	3362.15	0.50119	3362.15	-0.50284	3362.15	-1.49894
3362.24	1.506	3362.24	0.50815	3362.24	-0.49622	3362.24	-1.4933
3362.34	1.5004	3362.34	0.50616	3362.34	-0.49404	3362.34	-1.48882
3362.44	1.49942	3362.44	0.49945	3362.44	-0.50268	3362.44	-1.49117
3362.54	1.49187	3362.54	0.50182	3362.54	-0.50462	3362.54	-1.50245
3362.64	1.485	3362.64	0.50526	3362.64	-0.49911	3362.64	-1.51786
3362.73	1.4944	3362.73	0.50899	3362.73	-0.49979	3362.73	-1.52085
3362.83	1.50339	3362.83	0.50988	3362.83	-0.5068	3362.83	-1.50905
3362.93	1.50062	3362.93	0.50477	3362.93	-0.505	3362.93	-1.50456
3363.03	1.50013	3363.03	0.49708	3363.03	-0.49603	3363.03	-1.51119
3363.12	1.504	3363.12	0.49196	3363.12	-0.49959	3363.12	-1.50797
3363.22	1.49872	3363.22	0.49333	3363.22	-0.50911	3363.22	-1.50565
3363.32	1.48854	3363.32	0.49657	3363.32	-0.50666	3363.32	-1.51481
3363.42	1.48855	3363.42	0.49657	3363.42	-0.49646	3363.42	-1.51543
3363.51	1.49691	3363.51	0.49744	3363.51	-0.49496	3363.51	-1.50166
3363.61	1.49852	3363.61	0.50039	3363.61	-0.50128	3363.61	-1.49011
3363.71	1.4941	3363.71	0.49805	3363.71	-0.50315	3363.71	-1.49313
3363.81	1.49514	3363.81	0.49655	3363.81	-0.49678	3363.81	-1.50297
3363.9	1.49111	3363.9	0.50008	3363.9	-0.49249	3363.9	-1.50173
3364	1.48621	3364	0.50308	3364	-0.50565	3364	-1.49619
3364.1	1.49374	3364.1	0.50165	3364.1	-0.521	3364.1	-1.49793
3364.2	1.4995	3364.2	0.49799	3364.2	-0.5178	3364.2	-1.49879
3364.3	1.49926	3364.3	0.49804	3364.3	-0.50878	3364.3	-1.4997
3364.39	1.49711	3364.39	0.50095	3364.39	-0.50404	3364.39	-1.50346
3364.49	1.49291	3364.49	0.50061	3364.49	-0.49448	3364.49	-1.50703
3364.59	1.49455	3364.59	0.49268	3364.59	-0.48659	3364.59	-1.50813
3364.69	1.4969	3364.69	0.4891	3364.69	-0.48912	3364.69	-1.50764
3364.78	1.49134	3364.78	0.49429	3364.78	-0.49268	3364.78	-1.50579
3364.88	1.48775	3364.88	0.49777	3364.88	-0.49509	3364.88	-1.50237
3364.98	1.49181	3364.98	0.50118	3364.98	-0.50509	3364.98	-1.49802
3365.08	1.49751	3365.08	0.50487	3365.08	-0.51775	3365.08	-1.49674
3365.17	1.49886	3365.17	0.50554	3365.17	-0.51224	3365.17	-1.49893
3365.27	1.49797	3365.27	0.502	3365.27	-0.49735	3365.27	-1.50534
3365.37	1.502	3365.37	0.49635	3365.37	-0.49584	3365.37	-1.51524
3365.47	1.50101	3365.47	0.5017	3365.47	-0.50005	3365.47	-1.51559
3365.56	1.49414	3365.56	0.5091	3365.56	-0.50421	3365.56	-1.51036
3365.66	1.49497	3365.66	0.50422	3365.66	-0.50722	3365.66	-1.50913
3365.76	1.49739	3365.76	0.49472	3365.76	-0.50218	3365.76	-1.50378
3365.86	1.49347	3365.86	0.48735	3365.86	-0.4982	3365.86	-1.49466
3365.96	1.49432	3365.96	0.49205	3365.96	-0.49824	3365.96	-1.49308
3366.05	1.50011	3366.05	0.50076	3366.05	-0.49543	3366.05	-1.49669
3366.15	1.49842	3366.15	0.50057	3366.15	-0.49532	3366.15	-1.50141
3366.25	1.49517	3366.25	0.49813	3366.25	-0.49873	3366.25	-1.50805
3366.35	1.49828	3366.35	0.49139	3366.35	-0.49834	3366.35	-1.50898
3366.44	1.50314	3366.44	0.48897	3366.44	-0.49681	3366.44	-1.5025
3366.54	1.49822	3366.54	0.49914	3366.54	-0.5002	3366.54	-1.49896
3366.64	1.48842	3366.64	0.50691	3366.64	-0.50226	3366.64	-1.50573
3366.74	1.48898	3366.74	0.50553	3366.74	-0.49804	3366.74	-1.50962
3366.83	1.49095	3366.83	0.49552	3366.83	-0.49672	3366.83	-1.50362
3366.93	1.48978	3366.93	0.49206	3366.93	-0.50217	3366.93	-1.5019
3367.03	1.49549	3367.03	0.49933	3367.03	-0.50987	3367.03	-1.50823
3367.13	1.50241	3367.13	0.49999	3367.13	-0.5146	3367.13	-1.51238
3367.22	1.50277	3367.22	0.49243	3367.22	-0.50853	3367.22	-1.50512
3367.32	1.5025	3367.32	0.48548	3367.32	-0.50265	3367.32	-1.50097
3367.42	1.50036	3367.42	0.49069	3367.42	-0.50565	3367.42	-1.50028
3367.52	1.49859	3367.52	0.50076	3367.52	-0.50672	3367.52	-1.49354
3367.62	1.50681	3367.62	0.49868	3367.62	-0.50582	3367.62	-1.49357
3367.71	1.50999	3367.71	0.48991	3367.71	-0.50669	3367.71	-1.49493
3367.81	1.4991	3367.81	0.48418	3367.81	-0.50331	3367.81	-1.4933
3367.91	1.48817	3367.91	0.48564	3367.91	-0.49743	3367.91	-1.49283
3368.01	1.4894	3368.01	0.49839	3368.01	-0.49737	3368.01	-1.49478
3368.1	1.49751	3368.1	0.50277	3368.1	-0.49607	3368.1	-1.50036
3368.2	1.50455	3368.2	0.49454	3368.2	-0.49083	3368.2	-1.50006
3368.3	1.50939	3368.3	0.49589	3368.3	-0.49243	3368.3	-1.49829
3368.4	1.50327	3368.4	0.50069	3368.4	-0.49797	3368.4	-1.50321
3368.49	1.49462	3368.49	0.49769	3368.49	-0.49893	3368.49	-1.50122
3368.59	1.49469	3368.59	0.49224	3368.59	-0.49992	3368.59	-1.49607
3368.69	1.49756	3368.69	0.49015	3368.69	-0.50238	3368.69	-1.49704
3368.79	1.50035	3368.79	0.49249	3368.79	-0.50912	3368.79	-1.49906
3368.89	1.49894	3368.89	0.49599	3368.89	-0.51597	3368.89	-1.50663
3368.98	1.49338	3368.98	0.49785	3368.98	-0.513	3368.98	-1.51062
3369.08	1.49816	3369.08	0.497	3369.08	-0.50964	3369.08	-1.50812
3369.18	1.50764	3369.18	0.49549	3369.18	-0.5067	3369.18	-1.50732
3369.28	1.50974	3369.28	0.50008	3369.28	-0.50076	3369.28	-1.50493
3369.37	1.50836	3369.37	0.50521	3369.37	-0.4973	3369.37	-1.50016
3369.47	1.49719	3369.47	0.50826	3369.47	-0.49724	3369.47	-1.49415
3369.57	1.49157	3369.57	0.51095	3369.57	-0.5038	3369.57	-1.49692
3369.67	1.49933	3369.67	0.51033	3369.67	-0.50791	3369.67	-1.50604
3369.76	1.50037	3369.76	0.50356	3369.76	-0.50074	3369.76	-1.50413
3369.86	1.4952	3369.86	0.4958	3369.86	-0.49453	3369.86	-1.49871
3369.96	1.49185	3369.96	0.49934	3369.96	-0.49344	3369.96	-1.4989
3370.06	1.49055	3370.06	0.50161	3370.06	-0.49971	3370.06	-1.4995
3370.15	1.48924	3370.15	0.49276	3370.15	-0.51073	3370.15	-1.50299
3370.25	1.49071	3370.25	0.48455	3370.25	-0.5062	3370.25	-1.50459
3370.35	1.49144	3370.35	0.48365	3370.35	-0.49418	3370.35	-1.50273
3370.45	1.49488	3370.45	0.48389	3370.45	-0.49513	3370.45	-1.50067
3370.55	1.50261	3370.55	0.48229	3370.55	-0.50079	3370.55	-1.49768
3370.64	1.50255	3370.64	0.48827	3370.64	-0.49884	3370.64	-1.50254
3370.74	1.50391	3370.74	0.4982	3370.74	-0.4898	3370.74	-1.50701
3370.84	1.50824	3370.84	0.49832	3370.84	-0.49196	3370.84	-1.5026
3370.94	1.50713	3370.94	0.49185	3370.94	-0.50644	3370.94	-1.5001
3371.03	1.50118	3371.03	0.49326	3371.03	-0.50937	3371.03	-1.49949
3371.13	1.49572	3371.13	0.5012	3371.13	-0.49853	3371.13	-1.49685
3371.23	1.49396	3371.23	0.50053	3371.23	-0.49077	3371.23	-1.49707
3371.33	1.4917	3371.33	0.49519	3371.33	-0.49297	3371.33	-1.50097
3371.42	1.49461	3371.42	0.49251	3371.42	-0.49955	3371.42	-1.49818
3371.52	1.50335	3371.52	0.49701	3371.52	-0.50411	3371.52	-1.48684
3371.62	1.50576	3371.62	0.50225	3371.62	-0.50362	3371.62	-1.48349
3371.72	1.49738	3371.72	0.50065	3371.72	-0.49909	3371.72	-1.49401
3371.81	1.49169	3371.81	0.50298	3371.81	-0.49724	3371.81	-1.49815
3371.91	1.49515	3371.91	0.50266	3371.91	-0.49991	3371.91	-1.49718
3372.01	1.49958	3372.01	0.49337	3372.01	-0.49793	3372.01	-1.50256
3372.11	1.50335	3372.11	0.48777	3372.11	-0.49239	3372.11	-1.50175
3372.21	1.507	3372.21	0.49493	3372.21	-0.49766	3372.21	-1.50137
3372.3	1.50435	3372.3	0.50387	3372.3	-0.50797	3372.3	-1.5051
3372.4	1.49681	3372.4	0.50036	3372.4	-0.51282	3372.4	-1.50228
3372.5	1.49294	3372.5	0.49178	3372.5	-0.51834	3372.5	-1.49642
3372.6	1.49137	3372.6	0.4909	3372.6	-0.51643	3372.6	-1.49745
3372.69	1.49261	3372.69	0.501	3372.69	-0.50913	3372.69	-1.50484
3372.79	1.50215	3372.79	0.50875	3372.79	-0.50615	3372.79	-1.50593
3372.89	1.50761	3372.89	0.50738	3372.89	-0.50323	3372.89	-1.50372
3372.99	1.50691	3372.99	0.50723	3372.99	-0.50185	3372.99	-1.50702
3373.08	1.50766	3373.08	0.50534	3373.08	-0.50092	3373.08	-1.51401
3373.18	1.50454	3373.18	0.5009	3373.18	-0.49993	3373.18	-1.51131
3373.28	1.504	3373.28	0.49354	3373.28	-0.49932	3373.28	-1.50354
3373.38	1.50629	3373.38	0.48617	3373.38	-0.49437	3373.38	-1.51128
3373.47	1.50412	3373.47	0.48716	3373.47	-0.48965	3373.47	-1.52052
3373.57	1.49965	3373.57	0.49014	3373.57	-0.4918	3373.57	-1.51191
3373.67	1.49488	3373.67	0.49348	3373.67	-0.49756	3373.67	-1.49859
3373.77	1.49991	3373.77	0.4972	3373.77	-0.49962	3373.77	-1.49704
3373.87	1.50952	3373.87	0.49534	3373.87	-0.49066	3373.87	-1.49946
3373.96	1.50879	3373.96	0.49549	3373.96	-0.48505	3373.96	-1.50081
3374.06	1.51053	3374.06	0.49732	3374.06	-0.49368	3374.06	-1.50708
3374.16	1.51011	3374.16	0.4958	3374.16	-0.50315	3374.16	-1.51177
3374.26	1.49928	3374.26	0.49796	3374.26	-0.50828	3374.26	-1.50641
3374.35	1.4957	3374.35	0.49786	3374.35	-0.50552	3374.35	-1.4977
3374.45	1.49809	3374.45	0.49726	3374.45	-0.4986	3374.45	-1.4976
3374.55	1.49536	3374.55	0.50197	3374.55	-0.49396	3374.55	-1.50127
3374.65	1.48827	3374.65	0.51006	3374.65	-0.49597	3374.65	-1.49985
3374.74	1.48616	3374.74	0.51243	3374.74	-0.50727	3374.74	-1.49969
3374.84	1.49059	3374.84	0.5008	3374.84	-0.50966	3374.84	-1.50413
3374.94	1.49162	3374.94	0.49423	3374.94	-0.49714	3374.94	-1.5052
3375.04	1.49096	3375.04	0.49857	3375.04	-0.4912	3375.04	-1.50477
3375.14	1.49253	3375.14	0.49942	3375.14	-0.49933	3375.14	-1.50697
3375.23	1.49592	3375.23	0.49823	3375.23	-0.50285	3375.23	-1.50631
3375.33	1.50335	3375.33	0.50468	3375.33	-0.49693	3375.33	-1.50628
3375.43	1.50653	3375.43	0.51109	3375.43	-0.4978	3375.43	-1.50514
3375.53	1.5028	3375.53	0.50667	3375.53	-0.50352	3375.53	-1.49731
3375.62	1.50485	3375.62	0.50341	3375.62	-0.49806	3375.62	-1.48932
3375.72	1.50551	3375.72	0.50535	3375.72	-0.48737	3375.72	-1.48911
3375.82	1.50029	3375.82	0.50284	3375.82	-0.487	3375.82	-1.49389
3375.92	1.50053	3375.92	0.49617	3375.92	-0.49659	3375.92	-1.4961
3376.01	1.49841	3376.01	0.49597	3376.01	-0.50953	3376.01	-1.50216
3376.11	1.49216	3376.11	0.5038	3376.11	-0.51358	3376.11	-1.50693
3376.21	1.49125	3376.21	0.50679	3376.21	-0.50864	3376.21	-1.49977
3376.31	1.49005	3376.31	0.50236	3376.31	-0.50634	3376.31	-1.49394
3376.4	1.49029	3376.4	0.49901	3376.4	-0.5084	3376.4	-1.49199
3376.5	1.49789	3376.5	0.50093	3376.5	-0.50777	3376.5	-1.49074
3376.6	1.50671	3376.6	0.50199	3376.6	-0.49833	3376.6	-1.4954
3376.7	1.50687	3376.7	0.50004	3376.7	-0.49215	3376.7	-1.50009
3376.8	1.49685	3376.8	0.50233	3376.8	-0.49467	3376.8	-1.49861
3376.89	1.49301	3376.89	0.50053	3376.89	-0.49713	3376.89	-1.50255
3376.99	1.49794	3376.99	0.48934	3376.99	-0.49388	3376.99	-1.51185
3377.09	1.50055	3377.09	0.486	3377.09	-0.49274	3377.09	-1.50619
3377.19	1.50222	3377.19	0.49444	3377.19	-0.49837	3377.19	-1.49719
3377.28	1.50881	3377.28	0.50016	3377.28	-0.50196	3377.28	-1.49931
3377.38	1.5121	3377.38	0.50294	3377.38	-0.5017	3377.38	-1.50248
3377.48	1.50525	3377.48	0.50665	3377.48	-0.50012	3377.48	-1.50263
3377.58	1.50229	3377.58	0.50128	3377.58	-0.5013	3377.58	-1.49851
3377.67	1.50181	3377.67	0.49439	3377.67	-0.50492	3377.67	-1.49619
3377.77	1.49239	3377.77	0.4959	3377.77	-0.50415	3377.77	-1.49998
3377.87	1.47948	3377.87	0.50211	3377.87	-0.49821	3377.87	-1.49877
3377.97	1.47898	3377.97	0.50776	3377.97	-0.4935	3377.97	-1.49267
3378.06	1.49547	3378.06	0.5036	3378.06	-0.4904	3378.06	-1.49299
3378.16	1.50326	3378.16	0.49533	3378.16	-0.49093	3378.16	-1.49528
3378.26	1.49825	3378.26	0.498	3378.26	-0.50045	3378.26	-1.49597
3378.36	1.50163	3378.36	0.50535	3378.36	-0.51119	3378.36	-1.50269
3378.46	1.50537	3378.46	0.50214	3378.46	-0.51068	3378.46	-1.50519
3378.55	1.5036	3378.55	0.49745	3378.55	-0.50821	3378.55	-1.5006
3378.65	1.50686	3378.65	0.50074	3378.65	-0.50601	3378.65	-1.49802
3378.75	1.50606	3378.75	0.50481	3378.75	-0.49752	3378.75	-1.49908
3378.85	1.49491	3378.85	0.50125	3378.85	-0.49725	3378.85	-1.50726
3378.94	1.49079	3378.94	0.49808	3378.94	-0.49937	3378.94	-1.51311
3379.04	1.49814	3379.04	0.50152	3379.04	-0.49762	3379.04	-1.51375
3379.14	1.50029	3379.14	0.50464	3379.14	-0.4989	3379.14	-1.512
3379.24	1.49656	3379.24	0.50923	3379.24	-0.50144	3379.24	-1.50777
3379.33	1.49632	3379.33	0.50922	3379.33	-0.50818	3379.33	-1.50387
3379.43	1.49455	3379.43	0.50135	3379.43	-0.5143	3379.43	-1.49943
3379.53	1.49283	3379.53	0.49981	3379.53	-0.50843	3379.53	-1.50071
3379.63	1.49893	3379.63	0.50291	3379.63	-0.49089	3379.63	-1.50318
3379.72	1.50278	3379.72	0.49964	3379.72	-0.48686	3379.72	-1.50227
3379.82	1.50066	3379.82	0.49927	3379.82	-0.50215	3379.82	-1.50116
3379.92	1.49906	3379.92	0.4972	3379.92	-0.508	3379.92	-1.49762
3380.02	1.50225	3380.02	0.48584	3380.02	-0.50161	3380.02	-1.5006
3380.12	1.50837	3380.12	0.48304	3380.12	-0.4973	3380.12	-1.50167
3380.21	1.50499	3380.21	0.48497	3380.21	-0.49761	3380.21	-1.49475
3380.31	1.49873	3380.31	0.48662	3380.31	-0.50016	3380.31	-1.49707
3380.41	1.49817	3380.41	0.49429	3380.41	-0.499	3380.41	-1.50193
3380.51	1.49844	3380.51	0.49561	3380.51	-0.49932	3380.51	-1.5003
3380.6	1.50137	3380.6	0.49236	3380.6	-0.50436	3380.6	-1.49477
3380.7	1.50533	3380.7	0.49684	3380.7	-0.50364	3380.7	-1.4924
3380.8	1.50416	3380.8	0.49731	3380.8	-0.50184	3380.8	-1.49853
3380.9	1.49827	3380.9	0.48863	3380.9	-0.50374	3380.9	-1.50506
3380.99	1.49373	3380.99	0.49164	3380.99	-0.50119	3380.99	-1.51058
3381.09	1.49449	3381.09	0.50055	3381.09	-0.49876	3381.09	-1.51506
3381.19	1.49838	3381.19	0.49864	3381.19	-0.50187	3381.19	-1.50836
3381.29	1.49561	3381.29	0.49777	3381.29	-0.50634	3381.29	-1.50063
3381.39	1.4863	3381.39	0.50023	3381.39	-0.50945	3381.39	-1.50169
3381.48	1.48693	3381.48	0.50019	3381.48	-0.50638	3381.48	-1.496
3381.58	1.49226	3381.58	0.49682	3381.58	-0.5045	3381.58	-1.49493
3381.68	1.49476	3381.68	0.49616	3381.68	-0.51141	3381.68	-1.50372
3381.78	1.49843	3381.78	0.50073	3381.78	-0.51395	3381.78	-1.50373
3381.87	1.50427	3381.87	0.49811	3381.87	-0.50615	3381.87	-1.50154
3381.97	1.51221	3381.97	0.49572	3381.97	-0.50159	3381.97	-1.50214
3382.07	1.50803	3382.07	0.49877	3382.07	-0.50277	3382.07	-1.4995
3382.17	1.49411	3382.17	0.49493	3382.17	-0.50353	3382.17	-1.49377
3382.26	1.48894	3382.26	0.49087	3382.26	-0.50777	3382.26	-1.49112
3382.36	1.4909	3382.36	0.49495	3382.36	-0.50904	3382.36	-1.49751
3382.46	1.48889	3382.46	0.50205	3382.46	-0.50675	3382.46	-1.50215
3382.56	1.48613	3382.56	0.50327	3382.56	-0.50988	3382.56	-1.49929
3382.65	1.49315	3382.65	0.4977	3382.65	-0.51306	3382.65	-1.49756
3382.75	1.50065	3382.75	0.49474	3382.75	-0.51247	3382.75	-1.49516
3382.85	1.49793	3382.85	0.49659	3382.85	-0.5044	3382.85	-1.4936
3382.95	1.49893	3382.95	0.50094	3382.95	-0.494	3382.95	-1.49661
3383.05	1.50589	3383.05	0.50318	3383.05	-0.49428	3383.05	-1.49978
3383.14	1.50674	3383.14	0.50379	3383.14	-0.49634	3383.14	-1.50562
3383.24	1.50387	3383.24	0.50245	3383.24	-0.49179	3383.24	-1.50833
3383.34	1.49881	3383.34	0.49573	3383.34	-0.48559	3383.34	-1.50605
3383.44	1.4941	3383.44	0.49543	3383.44	-0.48464	3383.44	-1.50997
3383.53	1.49348	3383.53	0.50385	3383.53	-0.49258	3383.53	-1.51143
3383.63	1.4991	3383.63	0.50817	3383.63	-0.49831	3383.63	-1.50482
3383.73	1.50842	3383.73	0.50079	3383.73	-0.50151	3383.73	-1.4999
3383.83	1.50926	3383.83	0.49026	3383.83	-0.51052	3383.83	-1.4983
3383.92	1.50524	3383.92	0.49218	3383.92	-0.51371	3383.92	-1.49928
3384.02	1.50223	3384.02	0.49507	3384.02	-0.50571	3384.02	-1.50339
3384.12	1.50032	3384.12	0.49276	3384.12	-0.49718	3384.12	-1.5035
3384.22	1.50009	3384.22	0.49831	3384.22	-0.49209	3384.22	-1.49907
3384.31	1.49665	3384.31	0.50477	3384.31	-0.49034	3384.31	-1.49806
3384.41	1.49162	3384.41	0.50005	3384.41	-0.49164	3384.41	-1.50087
3384.51	1.48959	3384.51	0.48878	3384.51	-0.4946	3384.51	-1.49886
3384.61	1.49165	3384.61	0.48561	3384.61	-0.49994	3384.61	-1.49763
3384.71	1.49628	3384.71	0.49219	3384.71	-0.50103	3384.71	-1.50232
3384.8	1.4999	3384.8	0.50099	3384.8	-0.49459	3384.8	-1.49942
3384.9	1.50335	3384.9	0.50333	3384.9	-0.48936	3384.9	-1.49764
3385	1.50585	3385	0.49692	3385	-0.4935	3385	-1.5074
3385.1	1.50824	3385.1	0.50284	3385.1	-0.50019	3385.1	-1.51092
3385.19	1.50738	3385.19	0.51151	3385.19	-0.49998	3385.19	-1.50599
3385.29	1.50283	3385.29	0.5047	3385.29	-0.5005	3385.29	-1.5076
3385.39	1.50399	3385.39	0.5014	3385.39	-0.50274	3385.39	-1.50492
3385.49	1.50504	3385.49	0.50069	3385.49	-0.49993	3385.49	-1.49481
3385.58	1.50046	3385.58	0.49715	3385.58	-0.49481	3385.58	-1.49596
3385.68	1.49475	3385.68	0.50114	3385.68	-0.49419	3385.68	-1.5077
3385.78	1.49064	3385.78	0.50804	3385.78	-0.49833	3385.78	-1.51392
3385.88	1.49422	3385.88	0.50282	3385.88	-0.50525	3385.88	-1.50639
3385.97	1.50339	3385.97	0.49606	3385.97	-0.5097	3385.97	-1.5023
3386.07	1.49979	3386.07	0.49673	3386.07	-0.5029	3386.07	-1.50705
3386.17	1.49255	3386.17	0.49467	3386.17	-0.49868	3386.17	-1.50258
3386.27	1.49405	3386.27	0.49647	3386.27	-0.50251	3386.27	-1.49591
3386.37	1.493	3386.37	0.49577	3386.37	-0.50171	3386.37	-1.49919
3386.46	1.49772	3386.46	0.48807	3386.46	-0.50044	3386.46	-1.50466
3386.56	1.50635	3386.56	0.4892	3386.56	-0.49782	3386.56	-1.50215
3386.66	1.50768	3386.66	0.49772	3386.66	-0.49494	3386.66	-1.49136
3386.76	1.50547	3386.76	0.50167	3386.76	-0.50202	3386.76	-1.48608
3386.85	1.50173	3386.85	0.49749	3386.85	-0.50692	3386.85	-1.48896
3386.95	1.4964	3386.95	0.49744	3386.95	-0.49759	3386.95	-1.48992
3387.05	1.49152	3387.05	0.49801	3387.05	-0.49266	3387.05	-1.49418
3387.15	1.4935	3387.15	0.49429	3387.15	-0.49824	3387.15	-1.50126
3387.24	1.49539	3387.24	0.49961	3387.24	-0.49865	3387.24	-1.50462
3387.34	1.49344	3387.34	0.50226	3387.34	-0.49613	3387.34	-1.50675
3387.44	1.49045	3387.44	0.49963	3387.44	-0.49571	3387.44	-1.5026
3387.54	1.48247	3387.54	0.49977	3387.54	-0.50065	3387.54	-1.4948
3387.64	1.48095	3387.64	0.50104	3387.64	-0.50695	3387.64	-1.49582
3387.73	1.48749	3387.73	0.50591	3387.73	-0.5059	3387.73	-1.49977
3387.83	1.49127	3387.83	0.50811	3387.83	-0.50586	3387.83	-1.49676
3387.93	1.4927	3387.93	0.50259	3387.93	-0.50631	3387.93	-1.49264
3388.03	1.49303	3388.03	0.49436	3388.03	-0.50494	3388.03	-1.49558
3388.12	1.49404	3388.12	0.49228	3388.12	-0.49983	3388.12	-1.50084
3388.22	1.49354	3388.22	0.49287	3388.22	-0.49632	3388.22	-1.50076
3388.32	1.49086	3388.32	0.49523	3388.32	-0.50393	3388.32	-1.4984
3388.42	1.49054	3388.42	0.50468	3388.42	-0.50817	3388.42	-1.49797
3388.51	1.49471	3388.51	0.50809	3388.51	-0.50655	3388.51	-1.49649
3388.61	1.5	3388.61	0.49795	3388.61	-0.505	3388.61	-1.49076
3388.71	1.50088	3388.71	0.48839	3388.71	-0.50144	3388.71	-1.48879
3388.81	1.49852	3388.81	0.4892	3388.81	-0.4961	3388.81	-1.49452
3388.9	1.49301	3388.9	0.49256	3388.9	-0.49224	3388.9	-1.5009
3389	1.48766	3389	0.49372	3389	-0.49242	3389	-1.50586

## Sheet: S5b
1 cycle		2 cycle		3 cycle		4 cycle
3289.1	7.515	3289.1	2.52292	3289.1	-2.49915	3289.1	-7.49273
3289.2	7.51359	3289.2	2.51623	3289.2	-2.4898	3289.2	-7.49258
3289.3	7.51552	3289.3	2.51149	3289.3	-2.48486	3289.3	-7.49633
3289.39	7.51794	3289.39	2.50733	3289.39	-2.48583	3289.39	-7.4941
3289.49	7.50862	3289.49	2.50438	3289.49	-2.48108	3289.49	-7.48747
3289.59	7.49882	3289.59	2.50744	3289.59	-2.48393	3289.59	-7.4949
3289.69	7.50265	3289.69	2.51252	3289.69	-2.49588	3289.69	-7.50729
3289.78	7.50855	3289.78	2.51359	3289.78	-2.49888	3289.78	-7.50618
3289.88	7.5066	3289.88	2.50959	3289.88	-2.49704	3289.88	-7.50254
3289.98	7.50293	3289.98	2.50776	3289.98	-2.50229	3289.98	-7.50223
3290.08	7.50179	3290.08	2.51149	3290.08	-2.50779	3290.08	-7.4975
3290.17	7.50547	3290.17	2.51067	3290.17	-2.50754	3290.17	-7.4929
3290.27	7.51049	3290.27	2.50218	3290.27	-2.50026	3290.27	-7.49649
3290.37	7.50935	3290.37	2.4997	3290.37	-2.48883	3290.37	-7.50283
3290.47	7.50732	3290.47	2.50571	3290.47	-2.48667	3290.47	-7.50143
3290.56	7.51017	3290.56	2.51081	3290.56	-2.49323	3290.56	-7.49605
3290.66	7.50947	3290.66	2.51526	3290.66	-2.49786	3290.66	-7.49261
3290.76	7.50219	3290.76	2.50627	3290.76	-2.49548	3290.76	-7.49522
3290.86	7.50079	3290.86	2.49459	3290.86	-2.49475	3290.86	-7.50121
3290.96	7.50262	3290.96	2.50303	3290.96	-2.49964	3290.96	-7.5013
3291.05	7.50707	3291.05	2.51262	3291.05	-2.49751	3291.05	-7.50241
3291.15	7.51448	3291.15	2.5124	3291.15	-2.4938	3291.15	-7.5028
3291.25	7.51096	3291.25	2.50816	3291.25	-2.49769	3291.25	-7.49664
3291.35	7.50736	3291.35	2.50699	3291.35	-2.49443	3291.35	-7.49794
3291.44	7.50762	3291.44	2.50757	3291.44	-2.4873	3291.44	-7.50201
3291.54	7.50496	3291.54	2.50037	3291.54	-2.49628	3291.54	-7.4982
3291.64	7.5013	3291.64	2.49687	3291.64	-2.50548	3291.64	-7.49618
3291.74	7.49746	3291.74	2.50257	3291.74	-2.50297	3291.74	-7.49551
3291.83	7.50116	3291.83	2.50656	3291.83	-2.50154	3291.83	-7.48921
3291.93	7.50453	3291.93	2.50456	3291.93	-2.49542	3291.93	-7.48816
3292.03	7.50344	3292.03	2.50544	3292.03	-2.48712	3292.03	-7.49944
3292.13	7.50824	3292.13	2.5138	3292.13	-2.49141	3292.13	-7.5049
3292.22	7.50936	3292.22	2.5149	3292.22	-2.50073	3292.22	-7.49897
3292.32	7.50417	3292.32	2.50713	3292.32	-2.50405	3292.32	-7.49701
3292.42	7.505	3292.42	2.50049	3292.42	-2.50111	3292.42	-7.49263
3292.52	7.50996	3292.52	2.49931	3292.52	-2.49744	3292.52	-7.49079
3292.62	7.51478	3292.62	2.50272	3292.62	-2.49881	3292.62	-7.50319
3292.71	7.51652	3292.71	2.50289	3292.71	-2.50107	3292.71	-7.51207
3292.81	7.51138	3292.81	2.49845	3292.81	-2.4967	3292.81	-7.50574
3292.91	7.50442	3292.91	2.49767	3292.91	-2.49376	3292.91	-7.4924
3293.01	7.50156	3293.01	2.49998	3293.01	-2.49628	3293.01	-7.48519
3293.1	7.50191	3293.1	2.50034	3293.1	-2.50141	3293.1	-7.48498
3293.2	7.50123	3293.2	2.49557	3293.2	-2.50538	3293.2	-7.49142
3293.3	7.49881	3293.3	2.48718	3293.3	-2.49719	3293.3	-7.50036
3293.4	7.50045	3293.4	2.49114	3293.4	-2.48648	3293.4	-7.49947
3293.49	7.50363	3293.49	2.50733	3293.49	-2.48777	3293.49	-7.49054
3293.59	7.50974	3293.59	2.51232	3293.59	-2.49232	3293.59	-7.48476
3293.69	7.5165	3293.69	2.50519	3293.69	-2.49529	3293.69	-7.48796
3293.79	7.50582	3293.79	2.50094	3293.79	-2.49658	3293.79	-7.49751
3293.89	7.4946	3293.89	2.49991	3293.89	-2.49761	3293.89	-7.49933
3293.98	7.50849	3293.98	2.50464	3293.98	-2.51014	3293.98	-7.4979
3294.08	7.52332	3294.08	2.51315	3294.08	-2.52072	3294.08	-7.49906
3294.18	7.52017	3294.18	2.51764	3294.18	-2.51507	3294.18	-7.49163
3294.28	7.51317	3294.28	2.51396	3294.28	-2.50221	3294.28	-7.48793
3294.37	7.51284	3294.37	2.50601	3294.37	-2.49406	3294.37	-7.49361
3294.47	7.51395	3294.47	2.50873	3294.47	-2.49377	3294.47	-7.4953
3294.57	7.5076	3294.57	2.51538	3294.57	-2.49585	3294.57	-7.49442
3294.67	7.50151	3294.67	2.51287	3294.67	-2.49934	3294.67	-7.4971
3294.76	7.50571	3294.76	2.50941	3294.76	-2.50355	3294.76	-7.49853
3294.86	7.50926	3294.86	2.51156	3294.86	-2.50051	3294.86	-7.50053
3294.96	7.50802	3294.96	2.51443	3294.96	-2.48861	3294.96	-7.50485
3295.06	7.50675	3295.06	2.50844	3295.06	-2.48532	3295.06	-7.50505
3295.15	7.49985	3295.15	2.49949	3295.15	-2.49304	3295.15	-7.50151
3295.25	7.49448	3295.25	2.49677	3295.25	-2.49583	3295.25	-7.49625
3295.35	7.49961	3295.35	2.49868	3295.35	-2.49162	3295.35	-7.49409
3295.45	7.51026	3295.45	2.5053	3295.45	-2.49218	3295.45	-7.49898
3295.55	7.51268	3295.55	2.51444	3295.55	-2.497	3295.55	-7.50131
3295.64	7.50945	3295.64	2.52187	3295.64	-2.49405	3295.64	-7.49965
3295.74	7.50802	3295.74	2.51801	3295.74	-2.49154	3295.74	-7.50252
3295.84	7.50598	3295.84	2.50783	3295.84	-2.49699	3295.84	-7.50179
3295.94	7.50903	3295.94	2.50477	3295.94	-2.50085	3295.94	-7.49503
3296.03	7.51198	3296.03	2.50181	3296.03	-2.50348	3296.03	-7.49326
3296.13	7.51274	3296.13	2.49827	3296.13	-2.50516	3296.13	-7.49808
3296.23	7.51375	3296.23	2.49882	3296.23	-2.50369	3296.23	-7.49949
3296.33	7.51365	3296.33	2.49629	3296.33	-2.50241	3296.33	-7.4952
3296.42	7.50971	3296.42	2.4952	3296.42	-2.5005	3296.42	-7.49471
3296.52	7.50057	3296.52	2.49979	3296.52	-2.49788	3296.52	-7.49769
3296.62	7.50039	3296.62	2.50229	3296.62	-2.50031	3296.62	-7.49784
3296.72	7.50881	3296.72	2.50527	3296.72	-2.50087	3296.72	-7.49835
3296.81	7.51117	3296.81	2.50934	3296.81	-2.49395	3296.81	-7.50247
3296.91	7.51115	3296.91	2.5072	3296.91	-2.49163	3296.91	-7.50244
3297.01	7.51195	3297.01	2.50331	3297.01	-2.4919	3297.01	-7.50045
3297.11	7.50718	3297.11	2.50412	3297.11	-2.49533	3297.11	-7.50134
3297.21	7.49895	3297.21	2.50857	3297.21	-2.50272	3297.21	-7.50095
3297.3	7.49505	3297.3	2.50911	3297.3	-2.50226	3297.3	-7.49987
3297.4	7.49411	3297.4	2.50522	3297.4	-2.49923	3297.4	-7.49784
3297.5	7.49288	3297.5	2.50555	3297.5	-2.50257	3297.5	-7.49748
3297.6	7.49215	3297.6	2.50279	3297.6	-2.5081	3297.6	-7.49982
3297.69	7.4936	3297.69	2.50098	3297.69	-2.5095	3297.69	-7.50215
3297.79	7.49648	3297.79	2.50924	3297.79	-2.50502	3297.79	-7.50466
3297.89	7.50303	3297.89	2.51272	3297.89	-2.4982	3297.89	-7.50951
3297.99	7.51184	3297.99	2.5065	3297.99	-2.49453	3297.99	-7.51102
3298.08	7.50974	3298.08	2.49987	3298.08	-2.49509	3298.08	-7.5032
3298.18	7.50461	3298.18	2.49864	3298.18	-2.49668	3298.18	-7.50257
3298.28	7.50621	3298.28	2.50158	3298.28	-2.49469	3298.28	-7.50656
3298.38	7.50728	3298.38	2.50566	3298.38	-2.49431	3298.38	-7.49789
3298.47	7.50749	3298.47	2.50838	3298.47	-2.49568	3298.47	-7.49237
3298.57	7.50496	3298.57	2.5109	3298.57	-2.49317	3298.57	-7.49331
3298.67	7.50145	3298.67	2.51018	3298.67	-2.49537	3298.67	-7.49564
3298.77	7.50487	3298.77	2.50519	3298.77	-2.50544	3298.77	-7.50134
3298.87	7.50708	3298.87	2.50884	3298.87	-2.51014	3298.87	-7.49999
3298.96	7.50501	3298.96	2.51347	3298.96	-2.50336	3298.96	-7.49855
3299.06	7.50181	3299.06	2.50884	3299.06	-2.49438	3299.06	-7.50415
3299.16	7.4976	3299.16	2.50789	3299.16	-2.48535	3299.16	-7.50639
3299.26	7.49713	3299.26	2.50938	3299.26	-2.48343	3299.26	-7.50074
3299.35	7.49811	3299.35	2.50505	3299.35	-2.48576	3299.35	-7.49608
3299.45	7.50383	3299.45	2.50124	3299.45	-2.48307	3299.45	-7.49907
3299.55	7.5093	3299.55	2.50178	3299.55	-2.48469	3299.55	-7.50185
3299.65	7.50342	3299.65	2.50475	3299.65	-2.48842	3299.65	-7.49879
3299.74	7.4989	3299.74	2.50937	3299.74	-2.48751	3299.74	-7.49181
3299.84	7.50181	3299.84	2.50826	3299.84	-2.49136	3299.84	-7.48798
3299.94	7.50528	3299.94	2.50327	3299.94	-2.50177	3299.94	-7.49461
3300.04	7.50658	3300.04	2.4988	3300.04	-2.5034	3300.04	-7.49875
3300.14	7.50714	3300.14	2.49619	3300.14	-2.50097	3300.14	-7.49954
3300.23	7.51161	3300.23	2.49729	3300.23	-2.50549	3300.23	-7.50174
3300.33	7.51375	3300.33	2.49681	3300.33	-2.50475	3300.33	-7.49774
3300.43	7.50544	3300.43	2.49693	3300.43	-2.49493	3300.43	-7.49753
3300.53	7.49983	3300.53	2.49578	3300.53	-2.49416	3300.53	-7.50229
3300.62	7.50233	3300.62	2.4959	3300.62	-2.50404	3300.62	-7.50328
3300.72	7.50337	3300.72	2.50002	3300.72	-2.51135	3300.72	-7.49737
3300.82	7.50984	3300.82	2.50522	3300.82	-2.50716	3300.82	-7.49394
3300.92	7.51442	3300.92	2.51044	3300.92	-2.49663	3300.92	-7.49988
3301.01	7.50968	3301.01	2.50979	3301.01	-2.49725	3301.01	-7.50312
3301.11	7.5063	3301.11	2.50233	3301.11	-2.5011	3301.11	-7.50171
3301.21	7.50196	3301.21	2.50181	3301.21	-2.4966	3301.21	-7.49582
3301.31	7.49922	3301.31	2.51273	3301.31	-2.49193	3301.31	-7.49113
3301.4	7.49933	3301.4	2.51528	3301.4	-2.48842	3301.4	-7.49725
3301.5	7.49795	3301.5	2.50947	3301.5	-2.48527	3301.5	-7.49744
3301.6	7.5012	3301.6	2.50869	3301.6	-2.48519	3301.6	-7.49004
3301.7	7.50538	3301.7	2.5123	3301.7	-2.48357	3301.7	-7.48802
3301.8	7.50237	3301.8	2.51234	3301.8	-2.48499	3301.8	-7.48975
3301.89	7.4989	3301.89	2.50785	3301.89	-2.49382	3301.89	-7.49382
3301.99	7.49918	3301.99	2.50655	3301.99	-2.49704	3301.99	-7.49167
3302.09	7.50193	3302.09	2.50556	3302.09	-2.4953	3302.09	-7.49216
3302.19	7.50108	3302.19	2.50194	3302.19	-2.49741	3302.19	-7.49853
3302.28	7.49845	3302.28	2.5038	3302.28	-2.50165	3302.28	-7.49638
3302.38	7.50801	3302.38	2.5125	3302.38	-2.49999	3302.38	-7.49648
3302.48	7.52161	3302.48	2.51399	3302.48	-2.49017	3302.48	-7.49984
3302.58	7.52487	3302.58	2.50444	3302.58	-2.4839	3302.58	-7.49406
3302.67	7.51493	3302.67	2.49855	3302.67	-2.48748	3302.67	-7.48491
3302.77	7.50446	3302.77	2.49703	3302.77	-2.49289	3302.77	-7.48568
3302.87	7.50571	3302.87	2.49555	3302.87	-2.49059	3302.87	-7.49296
3302.97	7.50676	3302.97	2.50247	3302.97	-2.4901	3302.97	-7.49491
3303.06	7.50298	3303.06	2.50808	3303.06	-2.49766	3303.06	-7.4944
3303.16	7.50292	3303.16	2.50633	3303.16	-2.50032	3303.16	-7.49827
3303.26	7.50665	3303.26	2.51089	3303.26	-2.49894	3303.26	-7.50004
3303.36	7.50217	3303.36	2.51649	3303.36	-2.49856	3303.36	-7.49638
3303.46	7.49099	3303.46	2.51833	3303.46	-2.49756	3303.46	-7.50077
3303.55	7.48801	3303.55	2.51274	3303.55	-2.49681	3303.55	-7.50545
3303.65	7.49182	3303.65	2.49915	3303.65	-2.49197	3303.65	-7.49983
3303.75	7.49639	3303.75	2.49877	3303.75	-2.4891	3303.75	-7.50102
3303.85	7.49755	3303.85	2.50868	3303.85	-2.49615	3303.85	-7.50667
3303.94	7.50112	3303.94	2.50501	3303.94	-2.49818	3303.94	-7.50659
3304.04	7.50374	3304.04	2.49554	3304.04	-2.49262	3304.04	-7.5092
3304.14	7.50109	3304.14	2.49884	3304.14	-2.49507	3304.14	-7.51383
3304.24	7.50347	3304.24	2.50534	3304.24	-2.50079	3304.24	-7.5109
3304.33	7.50219	3304.33	2.51133	3304.33	-2.50007	3304.33	-7.50346
3304.43	7.50101	3304.43	2.51465	3304.43	-2.49561	3304.43	-7.50347
3304.53	7.50503	3304.53	2.51205	3304.53	-2.49168	3304.53	-7.5033
3304.63	7.50542	3304.63	2.51287	3304.63	-2.49526	3304.63	-7.50068
3304.72	7.51251	3304.72	2.51502	3304.72	-2.5052	3304.72	-7.50473
3304.82	7.52049	3304.82	2.51395	3304.82	-2.50591	3304.82	-7.50357
3304.92	7.51549	3304.92	2.50872	3304.92	-2.49754	3304.92	-7.49972
3305.02	7.51239	3305.02	2.50453	3305.02	-2.49073	3305.02	-7.50427
3305.12	7.51247	3305.12	2.50312	3305.12	-2.48796	3305.12	-7.50675
3305.21	7.50697	3305.21	2.50514	3305.21	-2.49404	3305.21	-7.50232
3305.31	7.5067	3305.31	2.50977	3305.31	-2.49863	3305.31	-7.49739
3305.41	7.50811	3305.41	2.51053	3305.41	-2.49674	3305.41	-7.49342
3305.51	7.50599	3305.51	2.50944	3305.51	-2.49887	3305.51	-7.49029
3305.6	7.51107	3305.6	2.50399	3305.6	-2.49699	3305.6	-7.49035
3305.7	7.51849	3305.7	2.49612	3305.7	-2.48738	3305.7	-7.49557
3305.8	7.51663	3305.8	2.49476	3305.8	-2.48404	3305.8	-7.50251
3305.9	7.50584	3305.9	2.50064	3305.9	-2.4933	3305.9	-7.50394
3305.99	7.49992	3305.99	2.5071	3305.99	-2.49864	3305.99	-7.49012
3306.09	7.50548	3306.09	2.50464	3306.09	-2.49705	3306.09	-7.47917
3306.19	7.51123	3306.19	2.49942	3306.19	-2.4974	3306.19	-7.48883
3306.29	7.51236	3306.29	2.50241	3306.29	-2.49344	3306.29	-7.49347
3306.39	7.50867	3306.39	2.50846	3306.39	-2.49344	3306.39	-7.49316
3306.48	7.50366	3306.48	2.51379	3306.48	-2.49608	3306.48	-7.50356
3306.58	7.5078	3306.58	2.51894	3306.58	-2.49151	3306.58	-7.50981
3306.68	7.51457	3306.68	2.5151	3306.68	-2.49148	3306.68	-7.50702
3306.78	7.51206	3306.78	2.50373	3306.78	-2.49581	3306.78	-7.50412
3306.87	7.5036	3306.87	2.49969	3306.87	-2.49931	3306.87	-7.4998
3306.97	7.50196	3306.97	2.50487	3306.97	-2.50761	3306.97	-7.49729
3307.07	7.51002	3307.07	2.5058	3307.07	-2.51654	3307.07	-7.50237
3307.17	7.51174	3307.17	2.49994	3307.17	-2.51597	3307.17	-7.51105
3307.26	7.50465	3307.26	2.50026	3307.26	-2.50304	3307.26	-7.50673
3307.36	7.50515	3307.36	2.50247	3307.36	-2.49367	3307.36	-7.49799
3307.46	7.51408	3307.46	2.49938	3307.46	-2.50102	3307.46	-7.49752
3307.56	7.51338	3307.56	2.495	3307.56	-2.5063	3307.56	-7.49061
3307.65	7.50768	3307.65	2.49139	3307.65	-2.50058	3307.65	-7.49136
3307.75	7.51208	3307.75	2.49548	3307.75	-2.49363	3307.75	-7.50111
3307.85	7.51481	3307.85	2.50097	3307.85	-2.4894	3307.85	-7.50021
3307.95	7.50659	3307.95	2.5013	3307.95	-2.49496	3307.95	-7.49526
3308.05	7.50129	3308.05	2.50365	3308.05	-2.49486	3308.05	-7.49548
3308.14	7.50322	3308.14	2.50729	3308.14	-2.48714	3308.14	-7.49659
3308.24	7.50306	3308.24	2.51369	3308.24	-2.49294	3308.24	-7.49707
3308.34	7.50134	3308.34	2.51715	3308.34	-2.49401	3308.34	-7.49693
3308.44	7.49851	3308.44	2.51389	3308.44	-2.48537	3308.44	-7.489
3308.53	7.49952	3308.53	2.51185	3308.53	-2.48506	3308.53	-7.48359
3308.63	7.50776	3308.63	2.50776	3308.63	-2.48529	3308.63	-7.48942
3308.73	7.50914	3308.73	2.50198	3308.73	-2.48943	3308.73	-7.494
3308.83	7.50822	3308.83	2.5026	3308.83	-2.49604	3308.83	-7.4953
3308.92	7.51681	3308.92	2.50879	3308.92	-2.49387	3308.92	-7.49982
3309.02	7.5202	3309.02	2.51186	3309.02	-2.49305	3309.02	-7.50147
3309.12	7.5131	3309.12	2.5105	3309.12	-2.49145	3309.12	-7.49934
3309.22	7.50492	3309.22	2.5093	3309.22	-2.49128	3309.22	-7.50165
3309.31	7.50151	3309.31	2.50692	3309.31	-2.49584	3309.31	-7.50021
3309.41	7.50083	3309.41	2.50831	3309.41	-2.49348	3309.41	-7.49085
3309.51	7.49922	3309.51	2.51648	3309.51	-2.48707	3309.51	-7.48704
3309.61	7.50068	3309.61	2.51598	3309.61	-2.48399	3309.61	-7.49161
3309.71	7.50217	3309.71	2.50649	3309.71	-2.4907	3309.71	-7.50062
3309.8	7.50255	3309.8	2.50123	3309.8	-2.50113	3309.8	-7.505
3309.9	7.50236	3309.9	2.49896	3309.9	-2.49964	3309.9	-7.49542
3310	7.50194	3310	2.49664	3310	-2.49669	3310	-7.4853
3310.1	7.5026	3310.1	2.50091	3310.1	-2.49941	3310.1	-7.48453
3310.19	7.50483	3310.19	2.51057	3310.19	-2.49931	3310.19	-7.48901
3310.29	7.50797	3310.29	2.5105	3310.29	-2.49868	3310.29	-7.49489
3310.39	7.50523	3310.39	2.50373	3310.39	-2.50053	3310.39	-7.49637
3310.49	7.50689	3310.49	2.50434	3310.49	-2.50104	3310.49	-7.49593
3310.58	7.51806	3310.58	2.50931	3310.58	-2.49361	3310.58	-7.49555
3310.68	7.52475	3310.68	2.50762	3310.68	-2.48831	3310.68	-7.49489
3310.78	7.52053	3310.78	2.50817	3310.78	-2.4935	3310.78	-7.49638
3310.88	7.51252	3310.88	2.51775	3310.88	-2.49284	3310.88	-7.4989
3310.97	7.50465	3310.97	2.51898	3310.97	-2.48386	3310.97	-7.4978
3311.07	7.49389	3311.07	2.51049	3311.07	-2.48266	3311.07	-7.49697
3311.17	7.49395	3311.17	2.50516	3311.17	-2.49417	3311.17	-7.49968
3311.27	7.50186	3311.27	2.50726	3311.27	-2.50336	3311.27	-7.49613
3311.37	7.50404	3311.37	2.5136	3311.37	-2.49691	3311.37	-7.4943
3311.46	7.5094	3311.46	2.51717	3311.46	-2.48597	3311.46	-7.49876
3311.56	7.51249	3311.56	2.51873	3311.56	-2.48612	3311.56	-7.49905
3311.66	7.51166	3311.66	2.52032	3311.66	-2.49356	3311.66	-7.49686
3311.76	7.51406	3311.76	2.51331	3311.76	-2.4991	3311.76	-7.49458
3311.85	7.50981	3311.85	2.5012	3311.85	-2.49935	3311.85	-7.49253
3311.95	7.50634	3311.95	2.49802	3311.95	-2.49231	3311.95	-7.49183
3312.05	7.51127	3312.05	2.5016	3312.05	-2.49202	3312.05	-7.49149
3312.15	7.51253	3312.15	2.50794	3312.15	-2.50111	3312.15	-7.49409
3312.24	7.50975	3312.24	2.50982	3312.24	-2.49632	3312.24	-7.50271
3312.34	7.50533	3312.34	2.50696	3312.34	-2.48575	3312.34	-7.50428
3312.44	7.5036	3312.44	2.51117	3312.44	-2.48427	3312.44	-7.4937
3312.54	7.50921	3312.54	2.51196	3312.54	-2.48381	3312.54	-7.49092
3312.64	7.51459	3312.64	2.51116	3312.64	-2.48923	3312.64	-7.50064
3312.73	7.51259	3312.73	2.51642	3312.73	-2.49779	3312.73	-7.50584
3312.83	7.50993	3312.83	2.51442	3312.83	-2.49676	3312.83	-7.50272
3312.93	7.51122	3312.93	2.51051	3312.93	-2.49378	3312.93	-7.49821
3313.03	7.50987	3313.03	2.50858	3313.03	-2.49294	3313.03	-7.49842
3313.12	7.5084	3313.12	2.5043	3313.12	-2.48704	3313.12	-7.50239
3313.22	7.50996	3313.22	2.50413	3313.22	-2.48584	3313.22	-7.49509
3313.32	7.51033	3313.32	2.50671	3313.32	-2.49029	3313.32	-7.48537
3313.42	7.51212	3313.42	2.50726	3313.42	-2.49039	3313.42	-7.48991
3313.51	7.52083	3313.51	2.50865	3313.51	-2.48906	3313.51	-7.49477
3313.61	7.52011	3313.61	2.50716	3313.61	-2.48242	3313.61	-7.49639
3313.71	7.51133	3313.71	2.50083	3313.71	-2.47648	3313.71	-7.49945
3313.81	7.5103	3313.81	2.5007	3313.81	-2.48285	3313.81	-7.49868
3313.9	7.51044	3313.9	2.5104	3313.9	-2.49023	3313.9	-7.49434
3314	7.51427	3314	2.51182	3314	-2.48993	3314	-7.48636
3314.1	7.51952	3314.1	2.50248	3314.1	-2.48212	3314.1	-7.48175
3314.2	7.52021	3314.2	2.50233	3314.2	-2.47554	3314.2	-7.48753
3314.3	7.52096	3314.3	2.5077	3314.3	-2.47754	3314.3	-7.48838
3314.39	7.52192	3314.39	2.5102	3314.39	-2.47769	3314.39	-7.48414
3314.49	7.52143	3314.49	2.50834	3314.49	-2.48061	3314.49	-7.48862
3314.59	7.52168	3314.59	2.50577	3314.59	-2.48569	3314.59	-7.48452
3314.69	7.52368	3314.69	2.51174	3314.69	-2.47448	3314.69	-7.47375
3314.78	7.521	3314.78	2.51856	3314.78	-2.46658	3314.78	-7.47516
3314.88	7.51854	3314.88	2.51993	3314.88	-2.47767	3314.88	-7.48316
3314.98	7.52008	3314.98	2.51902	3314.98	-2.48809	3314.98	-7.48925
3315.08	7.51683	3315.08	2.51754	3315.08	-2.48895	3315.08	-7.48879
3315.17	7.51868	3315.17	2.51854	3315.17	-2.48093	3315.17	-7.48434
3315.27	7.52987	3315.27	2.52121	3315.27	-2.47705	3315.27	-7.48688
3315.37	7.53153	3315.37	2.52095	3315.37	-2.4799	3315.37	-7.49754
3315.47	7.52337	3315.47	2.51713	3315.47	-2.47721	3315.47	-7.50072
3315.56	7.51991	3315.56	2.51429	3315.56	-2.47286	3315.56	-7.49935
3315.66	7.5254	3315.66	2.51543	3315.66	-2.46985	3315.66	-7.50441
3315.76	7.53436	3315.76	2.51484	3315.76	-2.47132	3315.76	-7.50795
3315.86	7.53321	3315.86	2.51397	3315.86	-2.47379	3315.86	-7.5087
3315.96	7.52527	3315.96	2.51846	3315.96	-2.47085	3315.96	-7.5119
3316.05	7.52262	3316.05	2.52122	3316.05	-2.47066	3316.05	-7.51153
3316.15	7.52891	3316.15	2.5192	3316.15	-2.47124	3316.15	-7.50482
3316.25	7.53652	3316.25	2.51637	3316.25	-2.4701	3316.25	-7.49872
3316.35	7.53748	3316.35	2.52129	3316.35	-2.47028	3316.35	-7.50226
3316.44	7.54105	3316.44	2.52848	3316.44	-2.46663	3316.44	-7.51312
3316.54	7.54672	3316.54	2.52638	3316.54	-2.46359	3316.54	-7.51504
3316.64	7.54785	3316.64	2.52036	3316.64	-2.45871	3316.64	-7.50671
3316.74	7.54902	3316.74	2.52066	3316.74	-2.45066	3316.74	-7.50184
3316.83	7.54893	3316.83	2.5282	3316.83	-2.45529	3316.83	-7.5015
3316.93	7.54784	3316.93	2.53369	3316.93	-2.46359	3316.93	-7.50449
3317.03	7.54944	3317.03	2.53616	3317.03	-2.46016	3317.03	-7.50855
3317.13	7.55102	3317.13	2.53393	3317.13	-2.4522	3317.13	-7.50366
3317.22	7.55303	3317.22	2.53046	3317.22	-2.44919	3317.22	-7.49768
3317.32	7.55389	3317.32	2.52997	3317.32	-2.44704	3317.32	-7.49454
3317.42	7.55402	3317.42	2.53296	3317.42	-2.44234	3317.42	-7.49493
3317.52	7.55772	3317.52	2.54161	3317.52	-2.44157	3317.52	-7.50033
3317.62	7.56248	3317.62	2.54245	3317.62	-2.43981	3317.62	-7.49692
3317.71	7.56981	3317.71	2.53635	3317.71	-2.43738	3317.71	-7.4886
3317.81	7.58047	3317.81	2.54032	3317.81	-2.4362	3317.81	-7.48751
3317.91	7.58781	3317.91	2.55222	3317.91	-2.42688	3317.91	-7.49486
3318.01	7.59231	3318.01	2.56352	3318.01	-2.41661	3318.01	-7.49967
3318.1	7.60034	3318.1	2.5722	3318.1	-2.41285	3318.1	-7.49697
3318.2	7.60843	3318.2	2.57555	3318.2	-2.4061	3318.2	-7.49317
3318.3	7.61162	3318.3	2.57813	3318.3	-2.39668	3318.3	-7.49098
3318.4	7.62341	3318.4	2.58288	3318.4	-2.39606	3318.4	-7.49275
3318.49	7.63943	3318.49	2.58488	3318.49	-2.39658	3318.49	-7.49453
3318.59	7.65135	3318.59	2.58992	3318.59	-2.38505	3318.59	-7.49395
3318.69	7.66548	3318.69	2.59906	3318.69	-2.37101	3318.69	-7.49262
3318.79	7.67659	3318.79	2.61112	3318.79	-2.36318	3318.79	-7.4918
3318.89	7.69283	3318.89	2.62661	3318.89	-2.35598	3318.89	-7.49162
3318.98	7.71323	3318.98	2.63311	3318.98	-2.34369	3318.98	-7.49706
3319.08	7.72502	3319.08	2.63753	3319.08	-2.32903	3319.08	-7.508
3319.18	7.73831	3319.18	2.64699	3319.18	-2.32505	3319.18	-7.51266
3319.28	7.7564	3319.28	2.65253	3319.28	-2.32552	3319.28	-7.50802
3319.37	7.77257	3319.37	2.65963	3319.37	-2.31441	3319.37	-7.49988
3319.47	7.78956	3319.47	2.66988	3319.47	-2.29676	3319.47	-7.49542
3319.57	7.81526	3319.57	2.67809	3319.57	-2.27873	3319.57	-7.49656
3319.67	7.8429	3319.67	2.68779	3319.67	-2.26153	3319.67	-7.49835
3319.76	7.86033	3319.76	2.69977	3319.76	-2.2387	3319.76	-7.49625
3319.86	7.87742	3319.86	2.71127	3319.86	-2.20865	3319.86	-7.49191
3319.96	7.90969	3319.96	2.73016	3319.96	-2.18475	3319.96	-7.49386
3320.06	7.9579	3320.06	2.76058	3320.06	-2.16337	3320.06	-7.49658
3320.15	8.013	3320.15	2.7973	3320.15	-2.13276	3320.15	-7.496
3320.25	8.07894	3320.25	2.83841	3320.25	-2.09785	3320.25	-7.50155
3320.35	8.16261	3320.35	2.88538	3320.35	-2.058	3320.35	-7.50062
3320.45	8.25473	3320.45	2.94802	3320.45	-2.0116	3320.45	-7.49219
3320.55	8.35039	3320.55	3.03028	3320.55	-1.95922	3320.55	-7.48901
3320.64	8.46257	3320.64	3.12746	3320.64	-1.90102	3320.64	-7.48828
3320.74	8.60045	3320.74	3.23906	3320.74	-1.84818	3320.74	-7.4938
3320.84	8.75941	3320.84	3.3585	3320.84	-1.79423	3320.84	-7.50112
3320.94	8.93597	3320.94	3.48396	3320.94	-1.7378	3320.94	-7.49962
3321.03	9.117	3321.03	3.6239	3321.03	-1.6918	3321.03	-7.49219
3321.13	9.29253	3321.13	3.76973	3321.13	-1.65495	3321.13	-7.49778
3321.23	9.46663	3321.23	3.90208	3321.23	-1.6276	3321.23	-7.50803
3321.33	9.62458	3321.33	4.01259	3321.33	-1.60685	3321.33	-7.49704
3321.42	9.74636	3321.42	4.09926	3321.42	-1.59993	3321.42	-7.48855
3321.52	9.82458	3321.52	4.1605	3321.52	-1.61738	3321.52	-7.49507
3321.62	9.85062	3321.62	4.17729	3321.62	-1.65529	3321.62	-7.4994
3321.72	9.81966	3321.72	4.12923	3321.72	-1.7108	3321.72	-7.50026
3321.81	9.73228	3321.81	4.02334	3321.81	-1.78254	3321.81	-7.49979
3321.91	9.57588	3321.91	3.862	3321.91	-1.87831	3321.91	-7.49487
3322.01	9.3366	3322.01	3.63935	3322.01	-1.99414	3322.01	-7.48932
3322.11	9.02763	3322.11	3.36735	3322.11	-2.11903	3322.11	-7.49039
3322.21	8.66185	3322.21	3.05965	3322.21	-2.25107	3322.21	-7.49601
3322.3	8.25034	3322.3	2.72372	3322.3	-2.39377	3322.3	-7.49777
3322.4	7.80851	3322.4	2.37322	3322.4	-2.54593	3322.4	-7.49163
3322.5	7.35025	3322.5	2.02976	3322.5	-2.69958	3322.5	-7.48819
3322.6	6.90633	3322.6	1.71368	3322.6	-2.85008	3322.6	-7.48861
3322.69	6.49021	3322.69	1.43992	3322.69	-2.9794	3322.69	-7.48643
3322.79	6.11049	3322.79	1.21635	3322.79	-3.09025	3322.79	-7.48501
3322.89	5.78867	3322.89	1.03966	3322.89	-3.18969	3322.89	-7.48758
3322.99	5.53037	3322.99	0.92089	3322.99	-3.26685	3322.99	-7.48802
3323.08	5.34333	3323.08	0.86361	3323.08	-3.32175	3323.08	-7.48648
3323.18	5.23136	3323.18	0.85536	3323.18	-3.35501	3323.18	-7.48986
3323.28	5.17941	3323.28	0.89814	3323.28	-3.37206	3323.28	-7.49469
3323.38	5.18587	3323.38	0.98746	3323.38	-3.37378	3323.38	-7.49254
3323.47	5.25981	3323.47	1.10262	3323.47	-3.35454	3323.47	-7.48573
3323.57	5.38756	3323.57	1.22897	3323.57	-3.32116	3323.57	-7.48844
3323.67	5.53527	3323.67	1.36825	3323.67	-3.27912	3323.67	-7.49556
3323.77	5.68781	3323.77	1.51136	3323.77	-3.23214	3323.77	-7.49361
3323.87	5.85473	3323.87	1.64516	3323.87	-3.18687	3323.87	-7.49139
3323.96	6.03092	3323.96	1.7671	3323.96	-3.13431	3323.96	-7.49419
3324.06	6.19828	3324.06	1.87285	3324.06	-3.07607	3324.06	-7.49346
3324.16	6.35405	3324.16	1.96458	3324.16	-3.03066	3324.16	-7.49778
3324.26	6.49697	3324.26	2.04919	3324.26	-2.99181	3324.26	-7.50467
3324.35	6.62382	3324.35	2.12164	3324.35	-2.94071	3324.35	-7.50158
3324.45	6.74092	3324.45	2.17746	3324.45	-2.88946	3324.45	-7.4991
3324.55	6.83872	3324.55	2.22071	3324.55	-2.85648	3324.55	-7.50244
3324.65	6.91614	3324.65	2.25185	3324.65	-2.82921	3324.65	-7.50507
3324.74	6.98543	3324.74	2.27348	3324.74	-2.80388	3324.74	-7.50037
3324.84	7.04272	3324.84	2.29026	3324.84	-2.78226	3324.84	-7.49616
3324.94	7.08826	3324.94	2.30853	3324.94	-2.75399	3324.94	-7.50152
3325.04	7.12463	3325.04	2.32385	3325.04	-2.72704	3325.04	-7.50737
3325.14	7.15165	3325.14	2.33244	3325.14	-2.71047	3325.14	-7.50555
3325.23	7.1737	3325.23	2.34441	3325.23	-2.69495	3325.23	-7.50095
3325.33	7.19524	3325.33	2.35148	3325.33	-2.67944	3325.33	-7.50066
3325.43	7.21315	3325.43	2.35358	3325.43	-2.66758	3325.43	-7.50096
3325.53	7.23376	3325.53	2.36194	3325.53	-2.65884	3325.53	-7.49918
3325.62	7.25996	3325.62	2.37635	3325.62	-2.64853	3325.62	-7.50009
3325.72	7.27881	3325.72	2.39677	3325.72	-2.63082	3325.72	-7.5036
3325.82	7.29595	3325.82	2.41196	3325.82	-2.61736	3325.82	-7.50253
3325.92	7.31219	3325.92	2.41801	3325.92	-2.61092	3325.92	-7.49999
3326.01	7.3191	3326.01	2.41777	3326.01	-2.60222	3326.01	-7.50099
3326.11	7.32694	3326.11	2.41797	3326.11	-2.59544	3326.11	-7.50053
3326.21	7.34531	3326.21	2.42738	3326.21	-2.5885	3326.21	-7.50111
3326.31	7.36729	3326.31	2.44228	3326.31	-2.578	3326.31	-7.50208
3326.4	7.38545	3326.4	2.45464	3326.4	-2.57309	3326.4	-7.49552
3326.5	7.39765	3326.5	2.45967	3326.5	-2.56763	3326.5	-7.49085
3326.6	7.4064	3326.6	2.46763	3326.6	-2.55767	3326.6	-7.4988
3326.7	7.41285	3326.7	2.47494	3326.7	-2.55051	3326.7	-7.50639
3326.8	7.41775	3326.8	2.47098	3326.8	-2.54537	3326.8	-7.50784
3326.89	7.42375	3326.89	2.47066	3326.89	-2.54161	3326.89	-7.50893
3326.99	7.4298	3326.99	2.47702	3326.99	-2.54351	3326.99	-7.50909
3327.09	7.43909	3327.09	2.47314	3327.09	-2.54413	3327.09	-7.50752
3327.19	7.44081	3327.19	2.4669	3327.19	-2.53574	3327.19	-7.50368
3327.28	7.43746	3327.28	2.47074	3327.28	-2.53253	3327.28	-7.50063
3327.38	7.44318	3327.38	2.47263	3327.38	-2.53507	3327.38	-7.50075
3327.48	7.44827	3327.48	2.47815	3327.48	-2.53343	3327.48	-7.50296
3327.58	7.4548	3327.58	2.48588	3327.58	-2.52913	3327.58	-7.50258
3327.67	7.46659	3327.67	2.4799	3327.67	-2.52714	3327.67	-7.50446
3327.77	7.46973	3327.77	2.4742	3327.77	-2.5291	3327.77	-7.50866
3327.87	7.4671	3327.87	2.47677	3327.87	-2.53347	3327.87	-7.5039
3327.97	7.46334	3327.97	2.48017	3327.97	-2.53435	3327.97	-7.49568
3328.06	7.45786	3328.06	2.4843	3328.06	-2.52653	3328.06	-7.49081
3328.16	7.45961	3328.16	2.4927	3328.16	-2.51712	3328.16	-7.48803
3328.26	7.46142	3328.26	2.49633	3328.26	-2.51497	3328.26	-7.48894
3328.36	7.46307	3328.36	2.48977	3328.36	-2.51482	3328.36	-7.49407
3328.46	7.47001	3328.46	2.48706	3328.46	-2.51429	3328.46	-7.49497
3328.55	7.4743	3328.55	2.49029	3328.55	-2.52162	3328.55	-7.49156
3328.65	7.47337	3328.65	2.49518	3328.65	-2.5227	3328.65	-7.48812
3328.75	7.47847	3328.75	2.49898	3328.75	-2.51336	3328.75	-7.48203
3328.85	7.48738	3328.85	2.50033	3328.85	-2.50458	3328.85	-7.47698
3328.94	7.48573	3328.94	2.50195	3328.94	-2.50165	3328.94	-7.4786
3329.04	7.48094	3329.04	2.49715	3329.04	-2.50304	3329.04	-7.48645
3329.14	7.48106	3329.14	2.49018	3329.14	-2.50042	3329.14	-7.48758
3329.24	7.48592	3329.24	2.4885	3329.24	-2.50557	3329.24	-7.47825
3329.33	7.48817	3329.33	2.48634	3329.33	-2.51065	3329.33	-7.47416
3329.43	7.48378	3329.43	2.49278	3329.43	-2.50112	3329.43	-7.48267
3329.53	7.48469	3329.53	2.50235	3329.53	-2.50026	3329.53	-7.48881
3329.63	7.50349	3329.63	2.50431	3329.63	-2.51315	3329.63	-7.4911
3329.72	7.5191	3329.72	2.50011	3329.72	-2.51362	3329.72	-7.49683
3329.82	7.51048	3329.82	2.49137	3329.82	-2.50372	3329.82	-7.49407
3329.92	7.49882	3329.92	2.4971	3329.92	-2.49976	3329.92	-7.48553
3330.02	7.49882	3330.02	2.5115	3330.02	-2.4966	3330.02	-7.48695
3330.12	7.504	3330.12	2.51129	3330.12	-2.49294	3330.12	-7.5023
3330.21	7.51055	3330.21	2.50345	3330.21	-2.49157	3330.21	-7.51397
3330.31	7.51583	3330.31	2.50355	3330.31	-2.49464	3330.31	-7.51611
3330.41	7.5135	3330.41	2.51011	3330.41	-2.4916	3330.41	-7.51655
3330.51	7.50388	3330.51	2.51373	3330.51	-2.48119	3330.51	-7.51096
3330.6	7.50063	3330.6	2.50852	3330.6	-2.48685	3330.6	-7.50964
3330.7	7.50559	3330.7	2.5015	3330.7	-2.49658	3330.7	-7.51431
3330.8	7.50783	3330.8	2.50596	3330.8	-2.49122	3330.8	-7.51815
3330.9	7.50745	3330.9	2.51466	3330.9	-2.48964	3330.9	-7.51837
3330.99	7.51261	3330.99	2.51458	3330.99	-2.49458	3330.99	-7.51489
3331.09	7.52166	3331.09	2.51373	3331.09	-2.49025	3331.09	-7.51948
3331.19	7.52121	3331.19	2.5125	3331.19	-2.48308	3331.19	-7.52
3331.29	7.51866	3331.29	2.50957	3331.29	-2.47919	3331.29	-7.50789
3331.39	7.51735	3331.39	2.51044	3331.39	-2.48119	3331.39	-7.49911
3331.48	7.51408	3331.48	2.50794	3331.48	-2.48348	3331.48	-7.49984
3331.58	7.51576	3331.58	2.50287	3331.58	-2.48127	3331.58	-7.50233
3331.68	7.51868	3331.68	2.5039	3331.68	-2.48482	3331.68	-7.50176
3331.78	7.5211	3331.78	2.51131	3331.78	-2.49237	3331.78	-7.50179
3331.87	7.52128	3331.87	2.51581	3331.87	-2.48939	3331.87	-7.49988
3331.97	7.52167	3331.97	2.51337	3331.97	-2.47954	3331.97	-7.49284
3332.07	7.52463	3332.07	2.51415	3332.07	-2.47834	3332.07	-7.49514
3332.17	7.52902	3332.17	2.52097	3332.17	-2.48047	3332.17	-7.50521
3332.26	7.52491	3332.26	2.52655	3332.26	-2.48086	3332.26	-7.50417
3332.36	7.51412	3332.36	2.52679	3332.36	-2.47809	3332.36	-7.49862
3332.46	7.51675	3332.46	2.52532	3332.46	-2.46916	3332.46	-7.49202
3332.56	7.52541	3332.56	2.52626	3332.56	-2.46355	3332.56	-7.48685
3332.65	7.52659	3332.65	2.52718	3332.65	-2.46903	3332.65	-7.48465
3332.75	7.52551	3332.75	2.52697	3332.75	-2.46951	3332.75	-7.48196
3332.85	7.52797	3332.85	2.52655	3332.85	-2.46059	3332.85	-7.48391
3332.95	7.53202	3332.95	2.53014	3332.95	-2.4619	3332.95	-7.48725
3333.05	7.53743	3333.05	2.53298	3333.05	-2.46674	3333.05	-7.49226
3333.14	7.54278	3333.14	2.53227	3333.14	-2.46523	3333.14	-7.49389
3333.24	7.54574	3333.24	2.53218	3333.24	-2.46105	3333.24	-7.4927
3333.34	7.54603	3333.34	2.53156	3333.34	-2.45657	3333.34	-7.49648
3333.44	7.54675	3333.44	2.53497	3333.44	-2.45642	3333.44	-7.49386
3333.53	7.55483	3333.53	2.53851	3333.53	-2.45657	3333.53	-7.48911
3333.63	7.55892	3333.63	2.53464	3333.63	-2.45159	3333.63	-7.48901
3333.73	7.55273	3333.73	2.53223	3333.73	-2.44813	3333.73	-7.48278
3333.83	7.55724	3333.83	2.53763	3333.83	-2.4434	3333.83	-7.48088
3333.92	7.57275	3333.92	2.54223	3333.92	-2.43242	3333.92	-7.4889
3334.02	7.58269	3334.02	2.54602	3334.02	-2.42658	3334.02	-7.49036
3334.12	7.58666	3334.12	2.55647	3334.12	-2.42226	3334.12	-7.49076
3334.22	7.59506	3334.22	2.56393	3334.22	-2.41684	3334.22	-7.49478
3334.31	7.60995	3334.31	2.56529	3334.31	-2.41563	3334.31	-7.49908
3334.41	7.62109	3334.41	2.57168	3334.41	-2.41077	3334.41	-7.50429
3334.51	7.62846	3334.51	2.58027	3334.51	-2.40031	3334.51	-7.50596
3334.61	7.64283	3334.61	2.58877	3334.61	-2.39478	3334.61	-7.51162
3334.71	7.65817	3334.71	2.60122	3334.71	-2.39608	3334.71	-7.51475
3334.8	7.66728	3334.8	2.61119	3334.8	-2.38913	3334.8	-7.5105
3334.9	7.67813	3334.9	2.61099	3334.9	-2.37261	3334.9	-7.50958
3335	7.69193	3335	2.60898	3335	-2.36448	3335	-7.50898
3335.1	7.70976	3335.1	2.61582	3335.1	-2.35843	3335.1	-7.50798
3335.19	7.72267	3335.19	2.62502	3335.19	-2.34517	3335.19	-7.50756
3335.29	7.73042	3335.29	2.63289	3335.29	-2.33697	3335.29	-7.50528
3335.39	7.74191	3335.39	2.64669	3335.39	-2.32255	3335.39	-7.50673
3335.49	7.757	3335.49	2.65493	3335.49	-2.30184	3335.49	-7.50992
3335.58	7.7798	3335.58	2.65578	3335.58	-2.29271	3335.58	-7.50491
3335.68	7.80401	3335.68	2.66892	3335.68	-2.28302	3335.68	-7.50094
3335.78	7.82315	3335.78	2.6846	3335.78	-2.26443	3335.78	-7.50514
3335.88	7.8404	3335.88	2.69259	3335.88	-2.24665	3335.88	-7.50398
3335.97	7.86309	3335.97	2.7044	3335.97	-2.23343	3335.97	-7.50151
3336.07	7.89833	3336.07	2.72215	3336.07	-2.21039	3336.07	-7.50835
3336.17	7.94413	3336.17	2.74438	3336.17	-2.17673	3336.17	-7.51625
3336.27	7.9996	3336.27	2.77171	3336.27	-2.14569	3336.27	-7.51682
3336.37	8.06465	3336.37	2.81163	3336.37	-2.10906	3336.37	-7.51092
3336.46	8.13353	3336.46	2.86454	3336.46	-2.0688	3336.46	-7.50143
3336.56	8.21292	3336.56	2.92111	3336.56	-2.02927	3336.56	-7.49854
3336.66	8.30595	3336.66	2.98988	3336.66	-1.98165	3336.66	-7.50575
3336.76	8.41748	3336.76	3.07747	3336.76	-1.93366	3336.76	-7.50216
3336.85	8.55915	3336.85	3.17992	3336.85	-1.88528	3336.85	-7.49198
3336.95	8.71298	3336.95	3.2957	3336.95	-1.82871	3336.95	-7.49209
3337.05	8.86686	3337.05	3.42604	3337.05	-1.77218	3337.05	-7.5
3337.15	9.03184	3337.15	3.56741	3337.15	-1.71889	3337.15	-7.50689
3337.24	9.20649	3337.24	3.70855	3337.24	-1.67044	3337.24	-7.50178
3337.34	9.37924	3337.34	3.84087	3337.34	-1.64091	3337.34	-7.49448
3337.44	9.54471	3337.44	3.95946	3337.44	-1.62382	3337.44	-7.50056
3337.54	9.69184	3337.54	4.06197	3337.54	-1.60717	3337.54	-7.51052
3337.64	9.79266	3337.64	4.13427	3337.64	-1.60922	3337.64	-7.50434
3337.73	9.83829	3337.73	4.16089	3337.73	-1.63482	3337.73	-7.49299
3337.83	9.83671	3337.83	4.13474	3337.83	-1.67944	3337.83	-7.49478
3337.93	9.77161	3337.93	4.05128	3337.93	-1.74836	3337.93	-7.50047
3338.03	9.62678	3338.03	3.91067	3338.03	-1.84059	3338.03	-7.50179
3338.12	9.40912	3338.12	3.71509	3338.12	-1.94908	3338.12	-7.50308
3338.22	9.12963	3338.22	3.46931	3338.22	-2.06795	3338.22	-7.50613
3338.32	8.79491	3338.32	3.17834	3338.32	-2.19902	3338.32	-7.50302
3338.42	8.40861	3338.42	2.85459	3338.42	-2.34347	3338.42	-7.49975
3338.51	7.978	3338.51	2.51171	3338.51	-2.49667	3338.51	-7.50424
3338.61	7.53136	3338.61	2.17199	3338.61	-2.64816	3338.61	-7.50804
3338.71	7.09234	3338.71	1.85143	3338.71	-2.79245	3338.71	-7.50661
3338.81	6.66176	3338.81	1.55586	3338.81	-2.92526	3338.81	-7.50773
3338.9	6.25802	3338.9	1.30756	3338.9	-3.04192	3338.9	-7.51397
3339	5.91244	3339	1.11184	3339	-3.14837	3339	-7.51206
3339.1	5.63043	3339.1	0.97262	3339.1	-3.2395	3339.1	-7.50523
3339.2	5.41324	3339.2	0.8979	3339.2	-3.3028	3339.2	-7.50321
3339.3	5.27231	3339.3	0.87064	3339.3	-3.34984	3339.3	-7.50003
3339.39	5.19918	3339.39	0.88983	3339.39	-3.38445	3339.39	-7.49962
3339.49	5.18342	3339.49	0.95844	3339.49	-3.38941	3339.49	-7.50782
3339.59	5.22851	3339.59	1.05639	3339.59	-3.37029	3339.59	-7.51359
3339.69	5.32477	3339.69	1.1747	3339.69	-3.34059	3339.69	-7.51315
3339.78	5.4534	3339.78	1.31122	3339.78	-3.30012	3339.78	-7.50681
3339.88	5.60901	3339.88	1.44954	3339.88	-3.25476	3339.88	-7.49551
3339.98	5.78259	3339.98	1.5851	3339.98	-3.21072	3339.98	-7.49184
3340.08	5.95871	3340.08	1.71676	3340.08	-3.16147	3340.08	-7.49666
3340.17	6.13106	3340.17	1.83126	3340.17	-3.10959	3340.17	-7.501
3340.27	6.29699	3340.27	1.92949	3340.27	-3.05903	3340.27	-7.50737
3340.37	6.44914	3340.37	2.01617	3340.37	-3.01	3340.37	-7.51127
3340.47	6.58186	3340.47	2.08774	3340.47	-2.96678	3340.47	-7.50858
3340.56	6.69989	3340.56	2.14492	3340.56	-2.92338	3340.56	-7.50684
3340.66	6.79729	3340.66	2.19338	3340.66	-2.88335	3340.66	-7.50269
3340.76	6.87377	3340.76	2.2293	3340.76	-2.8526	3340.76	-7.49652
3340.86	6.94264	3340.86	2.25649	3340.86	-2.82409	3340.86	-7.49452
3340.96	7.00562	3340.96	2.28111	3340.96	-2.79354	3340.96	-7.4985
3341.05	7.0639	3341.05	2.29504	3341.05	-2.76534	3341.05	-7.50429
3341.15	7.1055	3341.15	2.3081	3341.15	-2.74585	3341.15	-7.50551
3341.25	7.13138	3341.25	2.32502	3341.25	-2.73077	3341.25	-7.50477
3341.35	7.16119	3341.35	2.33186	3341.35	-2.71132	3341.35	-7.50114
3341.44	7.18433	3341.44	2.33826	3341.44	-2.69296	3341.44	-7.49818
3341.54	7.20323	3341.54	2.35257	3341.54	-2.6837	3341.54	-7.50518
3341.64	7.2282	3341.64	2.36417	3341.64	-2.67415	3341.64	-7.5126
3341.74	7.24569	3341.74	2.37216	3341.74	-2.66177	3341.74	-7.50987
3341.83	7.25593	3341.83	2.37929	3341.83	-2.65328	3341.83	-7.50524
3341.93	7.27007	3341.93	2.38767	3341.93	-2.64445	3341.93	-7.50619
3342.03	7.28375	3342.03	2.39434	3342.03	-2.63407	3342.03	-7.5116
3342.13	7.29471	3342.13	2.40446	3342.13	-2.6253	3342.13	-7.51284
3342.22	7.31194	3342.22	2.41876	3342.22	-2.6204	3342.22	-7.50702
3342.32	7.33194	3342.32	2.42494	3342.32	-2.61132	3342.32	-7.50594
3342.42	7.34446	3342.42	2.42952	3342.42	-2.59282	3342.42	-7.50479
3342.52	7.34859	3342.52	2.43402	3342.52	-2.58317	3342.52	-7.50251
3342.62	7.35679	3342.62	2.44062	3342.62	-2.58757	3342.62	-7.50331
3342.71	7.36982	3342.71	2.45377	3342.71	-2.58823	3342.71	-7.49913
3342.81	7.38324	3342.81	2.45838	3342.81	-2.57842	3342.81	-7.49485
3342.91	7.39628	3342.91	2.4568	3342.91	-2.56525	3342.91	-7.4929
3343.01	7.40333	3343.01	2.45631	3343.01	-2.55511	3343.01	-7.49016
3343.1	7.40831	3343.1	2.45579	3343.1	-2.55251	3343.1	-7.4865
3343.2	7.41589	3343.2	2.46015	3343.2	-2.55441	3343.2	-7.48567
3343.3	7.42456	3343.3	2.46442	3343.3	-2.55139	3343.3	-7.49217
3343.4	7.43018	3343.4	2.46787	3343.4	-2.54717	3343.4	-7.49836
3343.49	7.43412	3343.49	2.47029	3343.49	-2.54602	3343.49	-7.50016
3343.59	7.43782	3343.59	2.46668	3343.59	-2.54251	3343.59	-7.50036
3343.69	7.44243	3343.69	2.46571	3343.69	-2.53868	3343.69	-7.50022
3343.79	7.44535	3343.79	2.4761	3343.79	-2.53418	3343.79	-7.50339
3343.89	7.44813	3343.89	2.48485	3343.89	-2.53358	3343.89	-7.50723
3343.98	7.4547	3343.98	2.48193	3343.98	-2.53782	3343.98	-7.50849
3344.08	7.46034	3344.08	2.47858	3344.08	-2.53498	3344.08	-7.50201
3344.18	7.46336	3344.18	2.47727	3344.18	-2.53303	3344.18	-7.49238
3344.28	7.46439	3344.28	2.47534	3344.28	-2.53244	3344.28	-7.49563
3344.37	7.46648	3344.37	2.47862	3344.37	-2.52197	3344.37	-7.50079
3344.47	7.46937	3344.47	2.48428	3344.47	-2.51637	3344.47	-7.50092
3344.57	7.46961	3344.57	2.48907	3344.57	-2.5213	3344.57	-7.50522
3344.67	7.46952	3344.67	2.49981	3344.67	-2.52464	3344.67	-7.5096
3344.76	7.46865	3344.76	2.5041	3344.76	-2.5226	3344.76	-7.5083
3344.86	7.46614	3344.86	2.49307	3344.86	-2.52059	3344.86	-7.5048
3344.96	7.46847	3344.96	2.48485	3344.96	-2.52098	3344.96	-7.50301
3345.06	7.47125	3345.06	2.4872	3345.06	-2.51174	3345.06	-7.50188
3345.15	7.4724	3345.15	2.49287	3345.15	-2.50263	3345.15	-7.50168
3345.25	7.47665	3345.25	2.49086	3345.25	-2.5098	3345.25	-7.50415
3345.35	7.48157	3345.35	2.48796	3345.35	-2.51605	3345.35	-7.50987
3345.45	7.48745	3345.45	2.49187	3345.45	-2.51255	3345.45	-7.513
3345.55	7.48632	3345.55	2.49276	3345.55	-2.51095	3345.55	-7.51013
3345.64	7.48173	3345.64	2.49004	3345.64	-2.51402	3345.64	-7.50604
3345.74	7.48714	3345.74	2.49023	3345.74	-2.5187	3345.74	-7.50551
3345.84	7.48834	3345.84	2.49947	3345.84	-2.51435	3345.84	-7.50703
3345.94	7.47987	3345.94	2.50512	3345.94	-2.50282	3345.94	-7.50949
3346.03	7.47447	3346.03	2.49176	3346.03	-2.50151	3346.03	-7.5092
3346.13	7.47476	3346.13	2.4739	3346.13	-2.50832	3346.13	-7.50593
3346.23	7.48272	3346.23	2.46855	3346.23	-2.51083	3346.23	-7.50418
3346.33	7.49492	3346.33	2.47761	3346.33	-2.50296	3346.33	-7.50199
3346.42	7.50249	3346.42	2.48818	3346.42	-2.4952	3346.42	-7.49933
3346.52	7.50318	3346.52	2.4921	3346.52	-2.49912	3346.52	-7.49681
3346.62	7.49719	3346.62	2.49184	3346.62	-2.50149	3346.62	-7.49675
3346.72	7.49279	3346.72	2.49118	3346.72	-2.49802	3346.72	-7.49294
3346.81	7.49485	3346.81	2.49394	3346.81	-2.50026	3346.81	-7.48934
3346.91	7.50194	3346.91	2.49674	3346.91	-2.50434	3346.91	-7.50215
3347.01	7.50668	3347.01	2.50523	3347.01	-2.50027	3347.01	-7.50824
3347.11	7.49738	3347.11	2.51043	3347.11	-2.49337	3347.11	-7.49801
3347.21	7.49134	3347.21	2.50365	3347.21	-2.49649	3347.21	-7.49893
3347.3	7.49515	3347.3	2.49792	3347.3	-2.50008	3347.3	-7.50436
3347.4	7.49395	3347.4	2.49506	3347.4	-2.49749	3347.4	-7.50219
3347.5	7.49416	3347.5	2.49361	3347.5	-2.49367	3347.5	-7.49804
3347.6	7.49825	3347.6	2.49249	3347.6	-2.49	3347.6	-7.50183
3347.69	7.50126	3347.69	2.49329	3347.69	-2.4929	3347.69	-7.51387
3347.79	7.50776	3347.79	2.49816	3347.79	-2.49658	3347.79	-7.51329
3347.89	7.5111	3347.89	2.50263	3347.89	-2.49664	3347.89	-7.50374
3347.99	7.50761	3347.99	2.50336	3347.99	-2.49961	3347.99	-7.50386
3348.08	7.51151	3348.08	2.50148	3348.08	-2.49775	3348.08	-7.50712
3348.18	7.51806	3348.18	2.4981	3348.18	-2.48744	3348.18	-7.50193
3348.28	7.51729	3348.28	2.49757	3348.28	-2.48399	3348.28	-7.4984
3348.38	7.51274	3348.38	2.50611	3348.38	-2.48783	3348.38	-7.50392
3348.47	7.51248	3348.47	2.51482	3348.47	-2.48834	3348.47	-7.50986
3348.57	7.51878	3348.57	2.51566	3348.57	-2.48494	3348.57	-7.50802
3348.67	7.51972	3348.67	2.51307	3348.67	-2.48017	3348.67	-7.5011
3348.77	7.51389	3348.77	2.51508	3348.77	-2.48068	3348.77	-7.49802
3348.87	7.51374	3348.87	2.51813	3348.87	-2.48549	3348.87	-7.49772
3348.96	7.52628	3348.96	2.51904	3348.96	-2.47946	3348.96	-7.50237
3349.06	7.53641	3349.06	2.5236	3349.06	-2.47018	3349.06	-7.50584
3349.16	7.53807	3349.16	2.52408	3349.16	-2.47344	3349.16	-7.50382
3349.26	7.53881	3349.26	2.52019	3349.26	-2.47814	3349.26	-7.50479
3349.35	7.53535	3349.35	2.52122	3349.35	-2.47506	3349.35	-7.5011
3349.45	7.54036	3349.45	2.52421	3349.45	-2.46984	3349.45	-7.49883
3349.55	7.55067	3349.55	2.52519	3349.55	-2.46958	3349.55	-7.506
3349.65	7.54586	3349.65	2.52838	3349.65	-2.4723	3349.65	-7.50433
3349.74	7.54276	3349.74	2.52897	3349.74	-2.46733	3349.74	-7.49096
3349.84	7.55256	3349.84	2.52369	3349.84	-2.45498	3349.84	-7.48864
3349.94	7.56073	3349.94	2.51893	3349.94	-2.44916	3349.94	-7.49596
3350.04	7.56689	3350.04	2.51364	3350.04	-2.45521	3350.04	-7.49312
3350.14	7.5741	3350.14	2.51381	3350.14	-2.4608	3350.14	-7.49587
3350.23	7.57463	3350.23	2.52182	3350.23	-2.45521	3350.23	-7.50665
3350.33	7.57026	3350.33	2.52669	3350.33	-2.44353	3350.33	-7.51209
3350.43	7.57452	3350.43	2.53141	3350.43	-2.4343	3350.43	-7.51598
3350.53	7.58035	3350.53	2.53782	3350.53	-2.43037	3350.53	-7.51334
3350.62	7.5844	3350.62	2.54251	3350.62	-2.42276	3350.62	-7.5055
3350.72	7.59972	3350.72	2.55381	3350.72	-2.41375	3350.72	-7.50113
3350.82	7.61764	3350.82	2.56854	3350.82	-2.41599	3350.82	-7.50174
3350.92	7.626	3350.92	2.57199	3350.92	-2.41511	3350.92	-7.50037
3351.01	7.63864	3351.01	2.5723	3351.01	-2.40031	3351.01	-7.49977
3351.11	7.65559	3351.11	2.58148	3351.11	-2.38344	3351.11	-7.50315
3351.21	7.66061	3351.21	2.58822	3351.21	-2.37158	3351.21	-7.50225
3351.31	7.67304	3351.31	2.59246	3351.31	-2.36634	3351.31	-7.50345
3351.4	7.69578	3351.4	2.60543	3351.4	-2.35975	3351.4	-7.51109
3351.5	7.70989	3351.5	2.6223	3351.5	-2.35067	3351.5	-7.50857
3351.6	7.72537	3351.6	2.63106	3351.6	-2.34626	3351.6	-7.49739
3351.7	7.74952	3351.7	2.63619	3351.7	-2.33676	3351.7	-7.50179
3351.8	7.77348	3351.8	2.64686	3351.8	-2.32024	3351.8	-7.51323
3351.89	7.78832	3351.89	2.66152	3351.89	-2.3024	3351.89	-7.51391
3351.99	7.79827	3351.99	2.67419	3351.99	-2.28367	3351.99	-7.51367
3352.09	7.81741	3352.09	2.68113	3352.09	-2.26814	3352.09	-7.51258
3352.19	7.84849	3352.19	2.69207	3352.19	-2.25221	3352.19	-7.50589
3352.28	7.8852	3352.28	2.70972	3352.28	-2.22758	3352.28	-7.50335
3352.38	7.92596	3352.38	2.73008	3352.38	-2.20047	3352.38	-7.50626
3352.48	7.97531	3352.48	2.75882	3352.48	-2.1724	3352.48	-7.50735
3352.58	8.03211	3352.58	2.79751	3352.58	-2.13746	3352.58	-7.50297
3352.67	8.09587	3352.67	2.84367	3352.67	-2.09504	3352.67	-7.49946
3352.77	8.17518	3352.77	2.90025	3352.77	-2.04809	3352.77	-7.50467
3352.87	8.2697	3352.87	2.96691	3352.87	-2.00221	3352.87	-7.50955
3352.97	8.37913	3352.97	3.04672	3352.97	-1.95409	3352.97	-7.51051
3353.06	8.50832	3353.06	3.14388	3353.06	-1.90276	3353.06	-7.50424
3353.16	8.65246	3353.16	3.25652	3353.16	-1.85594	3353.16	-7.49425
3353.26	8.80792	3353.26	3.38517	3353.26	-1.80934	3353.26	-7.4974
3353.36	8.97492	3353.36	3.52032	3353.36	-1.7557	3353.36	-7.50452
3353.46	9.14712	3353.46	3.65268	3353.46	-1.71124	3353.46	-7.50756
3353.55	9.31476	3353.55	3.78097	3353.55	-1.67599	3353.55	-7.50323
3353.65	9.47069	3353.65	3.90163	3353.65	-1.64278	3353.65	-7.49404
3353.75	9.61058	3353.75	4.00911	3353.75	-1.62517	3353.75	-7.49172
3353.85	9.72	3353.85	4.08422	3353.85	-1.62325	3353.85	-7.48885
3353.94	9.7761	3353.94	4.11025	3353.94	-1.64427	3353.94	-7.49159
3354.04	9.77083	3354.04	4.08932	3354.04	-1.68922	3354.04	-7.49803
3354.14	9.7112	3354.14	4.02069	3354.14	-1.74738	3354.14	-7.49511
3354.24	9.5926	3354.24	3.89718	3354.24	-1.82803	3354.24	-7.49693
3354.33	9.4027	3354.33	3.71925	3354.33	-1.93391	3354.33	-7.50406
3354.43	9.14674	3354.43	3.48737	3354.43	-2.05069	3354.43	-7.50491
3354.53	8.83111	3354.53	3.20144	3354.53	-2.17693	3354.53	-7.49992
3354.63	8.45677	3354.63	2.88734	3354.63	-2.32096	3354.63	-7.49267
3354.72	8.03944	3354.72	2.56761	3354.72	-2.46808	3354.72	-7.4925
3354.82	7.59985	3354.82	2.24136	3354.82	-2.60687	3354.82	-7.49894
3354.92	7.15704	3354.92	1.92169	3354.92	-2.74309	3354.92	-7.49911
3355.02	6.73595	3355.02	1.63008	3355.02	-2.88278	3355.02	-7.50035
3355.12	6.35231	3355.12	1.37935	3355.12	-3.01986	3355.12	-7.50651
3355.21	6.01108	3355.21	1.17611	3355.21	-3.12973	3355.21	-7.5056
3355.31	5.71976	3355.31	1.02541	3355.31	-3.21144	3355.31	-7.50255
3355.41	5.48759	3355.41	0.92749	3355.41	-3.28079	3355.41	-7.50456
3355.51	5.3296	3355.51	0.88165	3355.51	-3.33221	3355.51	-7.50744
3355.6	5.24369	3355.6	0.88973	3355.6	-3.36151	3355.6	-7.5022
3355.7	5.21686	3355.7	0.9458	3355.7	-3.37457	3355.7	-7.49706
3355.8	5.24656	3355.8	1.03766	3355.8	-3.36935	3355.8	-7.50041
3355.9	5.32912	3355.9	1.15141	3355.9	-3.3475	3355.9	-7.49965
3355.99	5.45119	3355.99	1.27678	3355.99	-3.31614	3355.99	-7.49956
3356.09	5.59518	3356.09	1.40645	3356.09	-3.2764	3356.09	-7.50578
3356.19	5.75675	3356.19	1.53806	3356.19	-3.23003	3356.19	-7.50429
3356.29	5.92499	3356.29	1.66432	3356.29	-3.18256	3356.29	-7.4962
3356.39	6.09242	3356.39	1.78018	3356.39	-3.13084	3356.39	-7.49227
3356.48	6.25477	3356.48	1.88591	3356.48	-3.07773	3356.48	-7.49909
3356.58	6.40014	3356.58	1.97499	3356.58	-3.02716	3356.58	-7.51059
3356.68	6.53262	3356.68	2.05098	3356.68	-2.97744	3356.68	-7.51269
3356.78	6.65889	3356.78	2.1164	3356.78	-2.93582	3356.78	-7.50794
3356.87	6.76442	3356.87	2.16667	3356.87	-2.89937	3356.87	-7.50232
3356.97	6.84757	3356.97	2.20387	3356.97	-2.86532	3356.97	-7.5
3357.07	6.92119	3357.07	2.23663	3357.07	-2.83319	3357.07	-7.50464
3357.17	6.98649	3357.17	2.26301	3357.17	-2.80883	3357.17	-7.51122
3357.26	7.04139	3357.26	2.28048	3357.26	-2.79067	3357.26	-7.51286
3357.36	7.07879	3357.36	2.28993	3357.36	-2.76506	3357.36	-7.51085
3357.46	7.10897	3357.46	2.29758	3357.46	-2.74139	3357.46	-7.50585
3357.56	7.13767	3357.56	2.31529	3357.56	-2.7249	3357.56	-7.5032
3357.65	7.16304	3357.65	2.32739	3357.65	-2.71198	3357.65	-7.50923
3357.75	7.18772	3357.75	2.33371	3357.75	-2.7	3357.75	-7.50711
3357.85	7.20529	3357.85	2.34459	3357.85	-2.68987	3357.85	-7.49886
3357.95	7.21734	3357.95	2.3515	3357.95	-2.67796	3357.95	-7.5016
3358.05	7.23275	3358.05	2.35528	3358.05	-2.65996	3358.05	-7.51005
3358.14	7.25408	3358.14	2.36198	3358.14	-2.6521	3358.14	-7.51575
3358.24	7.27265	3358.24	2.37376	3358.24	-2.65329	3358.24	-7.50721
3358.34	7.28609	3358.34	2.3831	3358.34	-2.64754	3358.34	-7.49891
3358.44	7.30117	3358.44	2.39419	3358.44	-2.63245	3358.44	-7.50617
3358.53	7.31777	3358.53	2.40422	3358.53	-2.61572	3358.53	-7.50879
3358.63	7.33018	3358.63	2.40844	3358.63	-2.61038	3358.63	-7.505
3358.73	7.3395	3358.73	2.41912	3358.73	-2.60931	3358.73	-7.50601
3358.83	7.34809	3358.83	2.43025	3358.83	-2.59958	3358.83	-7.5073
3358.92	7.36044	3358.92	2.43741	3358.92	-2.58977	3358.92	-7.50045
3359.02	7.37888	3359.02	2.44313	3359.02	-2.58638	3359.02	-7.49875
3359.12	7.38927	3359.12	2.44542	3359.12	-2.5868	3359.12	-7.50662
3359.22	7.39432	3359.22	2.44453	3359.22	-2.58752	3359.22	-7.50876
3359.31	7.40372	3359.31	2.44657	3359.31	-2.58561	3359.31	-7.50467
3359.41	7.40941	3359.41	2.45243	3359.41	-2.57676	3359.41	-7.49957
3359.51	7.41182	3359.51	2.45672	3359.51	-2.56717	3359.51	-7.49919
3359.61	7.4205	3359.61	2.46387	3359.61	-2.56302	3359.61	-7.5023
3359.71	7.43226	3359.71	2.47161	3359.71	-2.55889	3359.71	-7.50363
3359.8	7.43247	3359.8	2.47089	3359.8	-2.55468	3359.8	-7.50667
3359.9	7.42767	3359.9	2.46583	3359.9	-2.55813	3359.9	-7.50796
3360	7.43105	3360	2.46955	3360	-2.5619	3360	-7.50743
3360.1	7.44153	3360.1	2.47719	3360.1	-2.55374	3360.1	-7.5101
3360.19	7.44669	3360.19	2.47546	3360.19	-2.54751	3360.19	-7.50667
3360.29	7.44743	3360.29	2.46867	3360.29	-2.54434	3360.29	-7.50097
3360.39	7.45776	3360.39	2.46522	3360.39	-2.53861	3360.39	-7.49919
3360.49	7.46318	3360.49	2.46772	3360.49	-2.53911	3360.49	-7.49792
3360.58	7.45999	3360.58	2.47368	3360.58	-2.53751	3360.58	-7.49403
3360.68	7.45843	3360.68	2.47572	3360.68	-2.52858	3360.68	-7.49502
3360.78	7.46122	3360.78	2.47246	3360.78	-2.5249	3360.78	-7.50602
3360.88	7.46203	3360.88	2.47341	3360.88	-2.52907	3360.88	-7.50572
3360.97	7.45813	3360.97	2.47768	3360.97	-2.53004	3360.97	-7.49691
3361.07	7.46158	3361.07	2.47819	3361.07	-2.52854	3361.07	-7.49588
3361.17	7.46419	3361.17	2.47905	3361.17	-2.52821	3361.17	-7.49608
3361.27	7.46566	3361.27	2.478	3361.27	-2.52883	3361.27	-7.50081
3361.37	7.46962	3361.37	2.47404	3361.37	-2.53275	3361.37	-7.50244
3361.46	7.4719	3361.46	2.4755	3361.46	-2.53743	3361.46	-7.49173
3361.56	7.47509	3361.56	2.47728	3361.56	-2.53424	3361.56	-7.49242
3361.66	7.47317	3361.66	2.47649	3361.66	-2.52286	3361.66	-7.50039
3361.76	7.47341	3361.76	2.4776	3361.76	-2.51681	3361.76	-7.49833
3361.85	7.47959	3361.85	2.47816	3361.85	-2.51555	3361.85	-7.49823
3361.95	7.47813	3361.95	2.48183	3361.95	-2.51071	3361.95	-7.49973
3362.05	7.4733	3362.05	2.485	3362.05	-2.50619	3362.05	-7.50332
3362.15	7.47188	3362.15	2.48097	3362.15	-2.51748	3362.15	-7.50835
3362.24	7.47576	3362.24	2.4799	3362.24	-2.53395	3362.24	-7.50429
3362.34	7.47761	3362.34	2.48738	3362.34	-2.5335	3362.34	-7.50116
3362.44	7.47099	3362.44	2.48566	3362.44	-2.52769	3362.44	-7.50334
3362.54	7.47374	3362.54	2.47652	3362.54	-2.52342	3362.54	-7.50418
3362.64	7.48146	3362.64	2.4776	3362.64	-2.51858	3362.64	-7.50547
3362.73	7.47852	3362.73	2.47766	3362.73	-2.51998	3362.73	-7.50369
3362.83	7.47853	3362.83	2.47764	3362.83	-2.52126	3362.83	-7.49848
3362.93	7.48614	3362.93	2.48194	3362.93	-2.5223	3362.93	-7.49964
3363.03	7.48616	3363.03	2.48269	3363.03	-2.52847	3363.03	-7.5004
3363.12	7.48478	3363.12	2.48662	3363.12	-2.52849	3363.12	-7.49954
3363.22	7.48993	3363.22	2.49115	3363.22	-2.5211	3363.22	-7.50855
3363.32	7.49	3363.32	2.49105	3363.32	-2.51853	3363.32	-7.51068
3363.42	7.48519	3363.42	2.4909	3363.42	-2.5209	3363.42	-7.49942
3363.51	7.48586	3363.51	2.48341	3363.51	-2.5173	3363.51	-7.49556
3363.61	7.48866	3363.61	2.47222	3363.61	-2.51023	3363.61	-7.49902
3363.71	7.48295	3363.71	2.47635	3363.71	-2.50767	3363.71	-7.50029
3363.81	7.47815	3363.81	2.49156	3363.81	-2.50939	3363.81	-7.50045
3363.9	7.48302	3363.9	2.49642	3363.9	-2.51068	3363.9	-7.50036
3364	7.48438	3364	2.48758	3364	-2.50749	3364	-7.50012
3364.1	7.48243	3364.1	2.48305	3364.1	-2.50605	3364.1	-7.50407
3364.2	7.48622	3364.2	2.48315	3364.2	-2.50571	3364.2	-7.5101
3364.3	7.4887	3364.3	2.48287	3364.3	-2.50379	3364.3	-7.51374
3364.39	7.49168	3364.39	2.48998	3364.39	-2.50398	3364.39	-7.51243
3364.49	7.49931	3364.49	2.49485	3364.49	-2.50335	3364.49	-7.50242
3364.59	7.49545	3364.59	2.49222	3364.59	-2.50544	3364.59	-7.49031
3364.69	7.48364	3364.69	2.49254	3364.69	-2.5074	3364.69	-7.48858
3364.78	7.48293	3364.78	2.49367	3364.78	-2.50337	3364.78	-7.50049
3364.88	7.4887	3364.88	2.48782	3364.88	-2.50169	3364.88	-7.51078
3364.98	7.48975	3364.98	2.48058	3364.98	-2.50545	3364.98	-7.50893
3365.08	7.48514	3365.08	2.48092	3365.08	-2.50914	3365.08	-7.49896
3365.17	7.48249	3365.17	2.48598	3365.17	-2.51578	3365.17	-7.49622
3365.27	7.48696	3365.27	2.48965	3365.27	-2.51943	3365.27	-7.50444
3365.37	7.49164	3365.37	2.48898	3365.37	-2.51139	3365.37	-7.50674
3365.47	7.49137	3365.47	2.48681	3365.47	-2.50597	3365.47	-7.50113
3365.56	7.48371	3365.56	2.49088	3365.56	-2.5069	3365.56	-7.49678
3365.66	7.47614	3365.66	2.50002	3365.66	-2.50963	3365.66	-7.50356
3365.76	7.48047	3365.76	2.50219	3365.76	-2.51481	3365.76	-7.51359
3365.86	7.48201	3365.86	2.49298	3365.86	-2.5159	3365.86	-7.51151
3365.96	7.48086	3365.96	2.48379	3365.96	-2.51356	3365.96	-7.50366
3366.05	7.49153	3366.05	2.48467	3366.05	-2.51091	3366.05	-7.49922
3366.15	7.49567	3366.15	2.48912	3366.15	-2.5104	3366.15	-7.49826
3366.25	7.48477	3366.25	2.48792	3366.25	-2.51482	3366.25	-7.4958
3366.35	7.48034	3366.35	2.48597	3366.35	-2.51337	3366.35	-7.49088
3366.44	7.48615	3366.44	2.48706	3366.44	-2.50642	3366.44	-7.4963
3366.54	7.49059	3366.54	2.49189	3366.54	-2.50356	3366.54	-7.50654
3366.64	7.48807	3366.64	2.49702	3366.64	-2.5039	3366.64	-7.5094
3366.74	7.48172	3366.74	2.49501	3366.74	-2.50808	3366.74	-7.50893
3366.83	7.48616	3366.83	2.49266	3366.83	-2.51066	3366.83	-7.50138
3366.93	7.48945	3366.93	2.49182	3366.93	-2.50744	3366.93	-7.49919
3367.03	7.48483	3367.03	2.4869	3367.03	-2.50774	3367.03	-7.50214
3367.13	7.48863	3367.13	2.49138	3367.13	-2.50736	3367.13	-7.4971
3367.22	7.48761	3367.22	2.49796	3367.22	-2.50156	3367.22	-7.49817
3367.32	7.47898	3367.32	2.49115	3367.32	-2.50517	3367.32	-7.50386
3367.42	7.47959	3367.42	2.49283	3367.42	-2.51001	3367.42	-7.50423
3367.52	7.48639	3367.52	2.49954	3367.52	-2.5083	3367.52	-7.50151
3367.62	7.49041	3367.62	2.49187	3367.62	-2.51172	3367.62	-7.50031
3367.71	7.49279	3367.71	2.48672	3367.71	-2.51335	3367.71	-7.50306
3367.81	7.49247	3367.81	2.48999	3367.81	-2.50583	3367.81	-7.49998
3367.91	7.49062	3367.91	2.4901	3367.91	-2.50162	3367.91	-7.49685
3368.01	7.49155	3368.01	2.48963	3368.01	-2.5071	3368.01	-7.50218
3368.1	7.49161	3368.1	2.48932	3368.1	-2.50968	3368.1	-7.50232
3368.2	7.48793	3368.2	2.49372	3368.2	-2.50535	3368.2	-7.49443
3368.3	7.48502	3368.3	2.49971	3368.3	-2.50299	3368.3	-7.49358
3368.4	7.48687	3368.4	2.49154	3368.4	-2.50695	3368.4	-7.49764
3368.49	7.49145	3368.49	2.48278	3368.49	-2.51338	3368.49	-7.49938
3368.59	7.49653	3368.59	2.48395	3368.59	-2.51493	3368.59	-7.49889
3368.69	7.49838	3368.69	2.48187	3368.69	-2.51121	3368.69	-7.49124
3368.79	7.49707	3368.79	2.4835	3368.79	-2.50532	3368.79	-7.48952
3368.89	7.49756	3368.89	2.49221	3368.89	-2.50042	3368.89	-7.49533
3368.98	7.50051	3368.98	2.4923	3368.98	-2.49806	3368.98	-7.49864
3369.08	7.4994	3369.08	2.48958	3369.08	-2.49599	3369.08	-7.49837
3369.18	7.49392	3369.18	2.491	3369.18	-2.4985	3369.18	-7.49776
3369.28	7.49155	3369.28	2.49162	3369.28	-2.50617	3369.28	-7.49996
3369.37	7.48965	3369.37	2.49541	3369.37	-2.50787	3369.37	-7.5015
3369.47	7.4885	3369.47	2.49334	3369.47	-2.50654	3369.47	-7.50491
3369.57	7.48769	3369.57	2.48208	3369.57	-2.51213	3369.57	-7.5062
3369.67	7.48105	3369.67	2.47939	3369.67	-2.51242	3369.67	-7.50133
3369.76	7.47595	3369.76	2.48623	3369.76	-2.50414	3369.76	-7.4979
3369.86	7.48084	3369.86	2.4859	3369.86	-2.50202	3369.86	-7.49872
3369.96	7.49144	3369.96	2.48452	3369.96	-2.507	3369.96	-7.4973
3370.06	7.49474	3370.06	2.49043	3370.06	-2.50996	3370.06	-7.49468
3370.15	7.48821	3370.15	2.49021	3370.15	-2.5054	3370.15	-7.49655
3370.25	7.48276	3370.25	2.48993	3370.25	-2.50343	3370.25	-7.49922
3370.35	7.48454	3370.35	2.49543	3370.35	-2.50607	3370.35	-7.50086
3370.45	7.48955	3370.45	2.49773	3370.45	-2.49958	3370.45	-7.49963
3370.55	7.49203	3370.55	2.49683	3370.55	-2.49394	3370.55	-7.49662
3370.64	7.49232	3370.64	2.49971	3370.64	-2.49605	3370.64	-7.49995
3370.74	7.49	3370.74	2.49893	3370.74	-2.50175	3370.74	-7.50129
3370.84	7.48604	3370.84	2.48925	3370.84	-2.51175	3370.84	-7.49577
3370.94	7.48503	3370.94	2.48373	3370.94	-2.51273	3370.94	-7.49695
3371.03	7.48941	3371.03	2.48562	3371.03	-2.50771	3371.03	-7.50264
3371.13	7.49638	3371.13	2.49013	3371.13	-2.50755	3371.13	-7.5031
3371.23	7.49393	3371.23	2.4958	3371.23	-2.50463	3371.23	-7.50013
3371.33	7.48739	3371.33	2.50242	3371.33	-2.50258	3371.33	-7.50088
3371.42	7.48611	3371.42	2.50119	3371.42	-2.50406	3371.42	-7.50533
3371.52	7.48803	3371.52	2.49102	3371.52	-2.50358	3371.52	-7.50262
3371.62	7.49726	3371.62	2.48806	3371.62	-2.50284	3371.62	-7.49868
3371.72	7.4988	3371.72	2.49526	3371.72	-2.49763	3371.72	-7.5022
3371.81	7.49033	3371.81	2.50168	3371.81	-2.49549	3371.81	-7.50544
3371.91	7.49053	3371.91	2.50296	3371.91	-2.50656	3371.91	-7.50305
3372.01	7.49165	3372.01	2.50047	3372.01	-2.51314	3372.01	-7.49848
3372.11	7.49058	3372.11	2.4985	3372.11	-2.50963	3372.11	-7.49489
3372.21	7.49608	3372.21	2.49892	3372.21	-2.5084	3372.21	-7.49539
3372.3	7.49658	3372.3	2.50079	3372.3	-2.50868	3372.3	-7.50558
3372.4	7.49114	3372.4	2.50008	3372.4	-2.50706	3372.4	-7.50998
3372.5	7.49445	3372.5	2.49611	3372.5	-2.50647	3372.5	-7.5023
3372.6	7.49894	3372.6	2.49541	3372.6	-2.50901	3372.6	-7.49673
3372.69	7.49613	3372.69	2.49548	3372.69	-2.50772	3372.69	-7.49456
3372.79	7.49435	3372.79	2.49301	3372.79	-2.50575	3372.79	-7.49555
3372.89	7.49412	3372.89	2.4919	3372.89	-2.50692	3372.89	-7.49381
3372.99	7.49434	3372.99	2.49309	3372.99	-2.50821	3372.99	-7.49098
3373.08	7.49289	3373.08	2.4953	3373.08	-2.51115	3373.08	-7.49996
3373.18	7.48671	3373.18	2.49549	3373.18	-2.51012	3373.18	-7.50956
3373.28	7.48398	3373.28	2.49301	3373.28	-2.51044	3373.28	-7.50732
3373.38	7.48715	3373.38	2.48723	3373.38	-2.50953	3373.38	-7.50622
3373.47	7.49149	3373.47	2.48287	3373.47	-2.50194	3373.47	-7.50266
3373.57	7.49453	3373.57	2.4877	3373.57	-2.5096	3373.57	-7.49508
3373.67	7.49792	3373.67	2.49059	3373.67	-2.52399	3373.67	-7.49784
3373.77	7.49883	3373.77	2.49091	3373.77	-2.52068	3373.77	-7.50064
3373.87	7.4902	3373.87	2.4913	3373.87	-2.51285	3373.87	-7.50295
3373.96	7.48579	3373.96	2.48865	3373.96	-2.5108	3373.96	-7.50859
3374.06	7.49164	3374.06	2.49104	3374.06	-2.51156	3374.06	-7.50341
3374.16	7.4958	3374.16	2.49623	3374.16	-2.51072	3374.16	-7.49542
3374.26	7.49554	3374.26	2.49535	3374.26	-2.51096	3374.26	-7.49536
3374.35	7.48865	3374.35	2.49109	3374.35	-2.51295	3374.35	-7.49229
3374.45	7.48445	3374.45	2.49255	3374.45	-2.51016	3374.45	-7.49497
3374.55	7.48534	3374.55	2.49652	3374.55	-2.50698	3374.55	-7.51013
3374.65	7.48784	3374.65	2.49859	3374.65	-2.50384	3374.65	-7.51468
3374.74	7.49019	3374.74	2.49592	3374.74	-2.50434	3374.74	-7.5047
3374.84	7.48877	3374.84	2.48879	3374.84	-2.50429	3374.84	-7.50006
3374.94	7.49251	3374.94	2.49091	3374.94	-2.50104	3374.94	-7.50152
3375.04	7.49953	3375.04	2.50073	3375.04	-2.50563	3375.04	-7.50052
3375.14	7.5014	3375.14	2.49862	3375.14	-2.51299	3375.14	-7.49832
3375.23	7.49659	3375.23	2.49159	3375.23	-2.51432	3375.23	-7.49331
3375.33	7.48963	3375.33	2.49248	3375.33	-2.51379	3375.33	-7.49435
3375.43	7.48554	3375.43	2.49221	3375.43	-2.51494	3375.43	-7.50282
3375.53	7.48759	3375.53	2.49031	3375.53	-2.51091	3375.53	-7.50484
3375.62	7.49334	3375.62	2.49013	3375.62	-2.50466	3375.62	-7.50225
3375.72	7.49426	3375.72	2.48922	3375.72	-2.50485	3375.72	-7.50195
3375.82	7.48978	3375.82	2.48598	3375.82	-2.51007	3375.82	-7.50245
3375.92	7.4872	3375.92	2.48093	3375.92	-2.51634	3375.92	-7.49607
3376.01	7.49079	3376.01	2.48048	3376.01	-2.51576	3376.01	-7.48922
3376.11	7.49327	3376.11	2.48035	3376.11	-2.51014	3376.11	-7.49101
3376.21	7.49045	3376.21	2.48071	3376.21	-2.50972	3376.21	-7.49815
3376.31	7.48941	3376.31	2.48935	3376.31	-2.51143	3376.31	-7.50861
3376.4	7.48928	3376.4	2.49531	3376.4	-2.51085	3376.4	-7.50978
3376.5	7.48633	3376.5	2.49704	3376.5	-2.50877	3376.5	-7.49954
3376.6	7.48288	3376.6	2.49508	3376.6	-2.50962	3376.6	-7.49719
3376.7	7.48357	3376.7	2.48863	3376.7	-2.5096	3376.7	-7.50371
3376.8	7.48682	3376.8	2.48885	3376.8	-2.50326	3376.8	-7.50514
3376.89	7.48694	3376.89	2.49636	3376.89	-2.50411	3376.89	-7.50549
3376.99	7.48725	3376.99	2.49786	3376.99	-2.51079	3376.99	-7.50678
3377.09	7.48972	3377.09	2.48789	3377.09	-2.50762	3377.09	-7.50559
3377.19	7.49762	3377.19	2.48351	3377.19	-2.49747	3377.19	-7.50513
3377.28	7.50202	3377.28	2.48694	3377.28	-2.49516	3377.28	-7.50191
3377.38	7.5003	3377.38	2.4826	3377.38	-2.50176	3377.38	-7.49946
3377.48	7.50187	3377.48	2.4791	3377.48	-2.50717	3377.48	-7.49862
3377.58	7.50041	3377.58	2.48481	3377.58	-2.50707	3377.58	-7.50062
3377.67	7.50104	3377.67	2.49019	3377.67	-2.50136	3377.67	-7.5076
3377.77	7.50043	3377.77	2.49194	3377.77	-2.49511	3377.77	-7.51071
3377.87	7.49045	3377.87	2.49054	3377.87	-2.49428	3377.87	-7.51258
3377.97	7.48739	3377.97	2.48753	3377.97	-2.50108	3377.97	-7.5151
3378.06	7.49925	3378.06	2.4892	3378.06	-2.50556	3378.06	-7.5114
3378.16	7.50372	3378.16	2.49342	3378.16	-2.50336	3378.16	-7.50389
3378.26	7.49521	3378.26	2.49125	3378.26	-2.5028	3378.26	-7.50259
3378.36	7.49329	3378.36	2.49275	3378.36	-2.50389	3378.36	-7.5058
3378.46	7.49225	3378.46	2.49706	3378.46	-2.5069	3378.46	-7.5056
3378.55	7.48819	3378.55	2.48983	3378.55	-2.50707	3378.55	-7.50321
3378.65	7.49109	3378.65	2.49012	3378.65	-2.50107	3378.65	-7.49632
3378.75	7.49584	3378.75	2.50121	3378.75	-2.50362	3378.75	-7.48963
3378.85	7.49922	3378.85	2.49825	3378.85	-2.51168	3378.85	-7.49478
3378.94	7.50081	3378.94	2.49107	3378.94	-2.5075	3378.94	-7.50499
3379.04	7.49966	3379.04	2.49375	3379.04	-2.50206	3379.04	-7.50797
3379.14	7.49907	3379.14	2.49421	3379.14	-2.50412	3379.14	-7.5028
3379.24	7.49614	3379.24	2.49189	3379.24	-2.50275	3379.24	-7.50323
3379.33	7.49543	3379.33	2.49853	3379.33	-2.50321	3379.33	-7.50786
3379.43	7.49636	3379.43	2.50808	3379.43	-2.50695	3379.43	-7.50237
3379.53	7.49381	3379.53	2.50298	3379.53	-2.50346	3379.53	-7.49788
3379.63	7.48977	3379.63	2.49115	3379.63	-2.49397	3379.63	-7.50406
3379.72	7.48898	3379.72	2.48763	3379.72	-2.49373	3379.72	-7.51046
3379.82	7.49497	3379.82	2.48982	3379.82	-2.5012	3379.82	-7.50532
3379.92	7.49554	3379.92	2.48911	3379.92	-2.50116	3379.92	-7.49941
3380.02	7.48899	3380.02	2.48381	3380.02	-2.49892	3380.02	-7.50356
3380.12	7.48445	3380.12	2.48119	3380.12	-2.49976	3380.12	-7.50892
3380.21	7.4824	3380.21	2.47843	3380.21	-2.50544	3380.21	-7.50781
3380.31	7.48457	3380.31	2.48634	3380.31	-2.50931	3380.31	-7.5099
3380.41	7.48786	3380.41	2.50077	3380.41	-2.51019	3380.41	-7.51846
3380.51	7.48762	3380.51	2.50133	3380.51	-2.51732	3380.51	-7.51625
3380.6	7.48548	3380.6	2.49677	3380.6	-2.51543	3380.6	-7.5115
3380.7	7.48172	3380.7	2.48591	3380.7	-2.50347	3380.7	-7.51086
3380.8	7.48035	3380.8	2.47908	3380.8	-2.50261	3380.8	-7.50618
3380.9	7.48015	3380.9	2.49063	3380.9	-2.50664	3380.9	-7.50275
3380.99	7.4757	3380.99	2.49545	3380.99	-2.50656	3380.99	-7.5028
3381.09	7.47942	3381.09	2.48477	3381.09	-2.50668	3381.09	-7.50169
3381.19	7.48987	3381.19	2.48062	3381.19	-2.50516	3381.19	-7.49406
3381.29	7.48999	3381.29	2.48269	3381.29	-2.50425	3381.29	-7.49178
3381.39	7.48922	3381.39	2.48309	3381.39	-2.50409	3381.39	-7.49678
3381.48	7.49028	3381.48	2.48604	3381.48	-2.50182	3381.48	-7.49403
3381.58	7.48864	3381.58	2.48694	3381.58	-2.50562	3381.58	-7.49283
3381.68	7.49149	3381.68	2.4836	3381.68	-2.51041	3381.68	-7.4985
3381.78	7.49631	3381.78	2.48246	3381.78	-2.50873	3381.78	-7.50536
3381.87	7.49769	3381.87	2.4862	3381.87	-2.50859	3381.87	-7.51226
3381.97	7.49393	3381.97	2.49413	3381.97	-2.50723	3381.97	-7.50647
3382.07	7.49052	3382.07	2.49748	3382.07	-2.50542	3382.07	-7.49121
3382.17	7.4887	3382.17	2.49177	3382.17	-2.50673	3382.17	-7.49195
3382.26	7.48587	3382.26	2.48833	3382.26	-2.50569	3382.26	-7.49968
3382.36	7.48971	3382.36	2.48675	3382.36	-2.50496	3382.36	-7.49656
3382.46	7.49854	3382.46	2.48979	3382.46	-2.50461	3382.46	-7.4945
3382.56	7.49974	3382.56	2.4987	3382.56	-2.49939	3382.56	-7.49499
3382.65	7.49474	3382.65	2.49485	3382.65	-2.50358	3382.65	-7.49573
3382.75	7.49039	3382.75	2.48298	3382.75	-2.51297	3382.75	-7.49441
3382.85	7.4893	3382.85	2.48261	3382.85	-2.50467	3382.85	-7.49319
3382.95	7.49128	3382.95	2.49222	3382.95	-2.49942	3382.95	-7.49629
3383.05	7.49121	3383.05	2.49711	3383.05	-2.504	3383.05	-7.50267
3383.14	7.48808	3383.14	2.49267	3383.14	-2.50462	3383.14	-7.50766
3383.24	7.48942	3383.24	2.4886	3383.24	-2.50803	3383.24	-7.50362
3383.34	7.49399	3383.34	2.48936	3383.34	-2.5037	3383.34	-7.49948
3383.44	7.49215	3383.44	2.48984	3383.44	-2.49754	3383.44	-7.49231
3383.53	7.49086	3383.53	2.48762	3383.53	-2.50547	3383.53	-7.48872
3383.63	7.4943	3383.63	2.49029	3383.63	-2.51104	3383.63	-7.49504
3383.73	7.49462	3383.73	2.49904	3383.73	-2.51167	3383.73	-7.4998
3383.83	7.49641	3383.83	2.50245	3383.83	-2.51405	3383.83	-7.50639
3383.92	7.50104	3383.92	2.50377	3383.92	-2.50941	3383.92	-7.51286
3384.02	7.50141	3384.02	2.50245	3384.02	-2.50287	3384.02	-7.51411
3384.12	7.49781	3384.12	2.49745	3384.12	-2.50626	3384.12	-7.50996
3384.22	7.49707	3384.22	2.49782	3384.22	-2.5071	3384.22	-7.50552
3384.31	7.50037	3384.31	2.49526	3384.31	-2.49893	3384.31	-7.50594
3384.41	7.50034	3384.41	2.49503	3384.41	-2.50098	3384.41	-7.50368
3384.51	7.49654	3384.51	2.49662	3384.51	-2.50932	3384.51	-7.49991
3384.61	7.48653	3384.61	2.49037	3384.61	-2.50863	3384.61	-7.50042
3384.71	7.47803	3384.71	2.49314	3384.71	-2.50592	3384.71	-7.50079
3384.8	7.48189	3384.8	2.49695	3384.8	-2.50531	3384.8	-7.50265
3384.9	7.48899	3384.9	2.48978	3384.9	-2.49985	3384.9	-7.50654
3385	7.49322	3385	2.48392	3385	-2.49905	3385	-7.50768
3385.1	7.49487	3385.1	2.4796	3385.1	-2.5092	3385.1	-7.50752
3385.19	7.49333	3385.19	2.48235	3385.19	-2.51102	3385.19	-7.50492
3385.29	7.48729	3385.29	2.48862	3385.29	-2.50783	3385.29	-7.50123
3385.39	7.48755	3385.39	2.4852	3385.39	-2.51243	3385.39	-7.49996
3385.49	7.49564	3385.49	2.48083	3385.49	-2.51352	3385.49	-7.49803
3385.58	7.49681	3385.58	2.48475	3385.58	-2.50706	3385.58	-7.4975
3385.68	7.49508	3385.68	2.4922	3385.68	-2.5015	3385.68	-7.49662
3385.78	7.48949	3385.78	2.49288	3385.78	-2.504	3385.78	-7.49524
3385.88	7.48383	3385.88	2.49342	3385.88	-2.51075	3385.88	-7.49579
3385.97	7.48872	3385.97	2.49753	3385.97	-2.51478	3385.97	-7.49609
3386.07	7.49647	3386.07	2.4968	3386.07	-2.51621	3386.07	-7.49411
3386.17	7.50161	3386.17	2.49502	3386.17	-2.51372	3386.17	-7.49585
3386.27	7.50247	3386.27	2.49312	3386.27	-2.51238	3386.27	-7.50235
3386.37	7.5031	3386.37	2.49614	3386.37	-2.51244	3386.37	-7.50304
3386.46	7.50303	3386.46	2.50098	3386.46	-2.50735	3386.46	-7.50197
3386.56	7.49974	3386.56	2.49717	3386.56	-2.5014	3386.56	-7.49926
3386.66	7.49617	3386.66	2.49622	3386.66	-2.50173	3386.66	-7.49114
3386.76	7.48948	3386.76	2.49446	3386.76	-2.50376	3386.76	-7.49063
3386.85	7.48364	3386.85	2.48056	3386.85	-2.50202	3386.85	-7.50285
3386.95	7.49085	3386.95	2.47097	3386.95	-2.49828	3386.95	-7.5112
3387.05	7.50457	3387.05	2.47622	3387.05	-2.50074	3387.05	-7.50572
3387.15	7.5024	3387.15	2.48522	3387.15	-2.50971	3387.15	-7.49672
3387.24	7.49639	3387.24	2.49018	3387.24	-2.51023	3387.24	-7.49683
3387.34	7.501	3387.34	2.4916	3387.34	-2.50284	3387.34	-7.50438
3387.44	7.49886	3387.44	2.48988	3387.44	-2.49917	3387.44	-7.50586
3387.54	7.49468	3387.54	2.48839	3387.54	-2.50533	3387.54	-7.49752
3387.64	7.50057	3387.64	2.49132	3387.64	-2.51057	3387.64	-7.49866
3387.73	7.50108	3387.73	2.49393	3387.73	-2.50898	3387.73	-7.51038
3387.83	7.48722	3387.83	2.49273	3387.83	-2.50758	3387.83	-7.51075
3387.93	7.47336	3387.93	2.4899	3387.93	-2.50695	3387.93	-7.50211
3388.03	7.46991	3388.03	2.48798	3388.03	-2.51081	3388.03	-7.49865
3388.12	7.47614	3388.12	2.48694	3388.12	-2.51225	3388.12	-7.49978
3388.22	7.48601	3388.22	2.48973	3388.22	-2.51247	3388.22	-7.50123
3388.32	7.49042	3388.32	2.49676	3388.32	-2.51793	3388.32	-7.50554
3388.42	7.49298	3388.42	2.49987	3388.42	-2.51557	3388.42	-7.5078
3388.51	7.49955	3388.51	2.49888	3388.51	-2.50524	3388.51	-7.5083
3388.61	7.50041	3388.61	2.49325	3388.61	-2.503	3388.61	-7.5108
3388.71	7.49276	3388.71	2.49171	3388.71	-2.50925	3388.71	-7.50884
3388.81	7.48719	3388.81	2.49821	3388.81	-2.50854	3388.81	-7.50714
3388.9	7.48548	3388.9	2.50097	3388.9	-2.50536	3388.9	-7.50628
3389	7.48307	3389	2.50049	3389	-2.51054	3389	-7.50161

## Sheet: S5c
1 cycle		2 cycle		3 cycle		4 cycle
3289.1	1.5	3289.1	0.5	3289.1	-0.5	3289.1	-1.5
3289.2	1.5	3289.2	0.5	3289.2	-0.5	3289.2	-1.5
3289.3	1.5	3289.3	0.5	3289.3	-0.5	3289.3	-1.5
3289.39	1.5	3289.39	0.5	3289.39	-0.5	3289.39	-1.5
3289.49	1.5	3289.49	0.5	3289.49	-0.5	3289.49	-1.5
3289.59	1.5	3289.59	0.5	3289.59	-0.5	3289.59	-1.5
3289.69	1.5	3289.69	0.5	3289.69	-0.5	3289.69	-1.5
3289.78	1.5	3289.78	0.5	3289.78	-0.5	3289.78	-1.5
3289.88	1.5	3289.88	0.5	3289.88	-0.5	3289.88	-1.5
3289.98	1.5	3289.98	0.5	3289.98	-0.5	3289.98	-1.5
3290.08	1.5	3290.08	0.5	3290.08	-0.5	3290.08	-1.5
3290.17	1.5	3290.17	0.5	3290.17	-0.5	3290.17	-1.5
3290.27	1.5	3290.27	0.5	3290.27	-0.5	3290.27	-1.5
3290.37	1.5	3290.37	0.5	3290.37	-0.5	3290.37	-1.5
3290.47	1.5	3290.47	0.5	3290.47	-0.5	3290.47	-1.5
3290.56	1.5	3290.56	0.5	3290.56	-0.5	3290.56	-1.5
3290.66	1.5	3290.66	0.5	3290.66	-0.5	3290.66	-1.5
3290.76	1.5	3290.76	0.5	3290.76	-0.5	3290.76	-1.5
3290.86	1.5	3290.86	0.5	3290.86	-0.5	3290.86	-1.5
3290.96	1.5	3290.96	0.5	3290.96	-0.5	3290.96	-1.5
3291.05	1.5	3291.05	0.5	3291.05	-0.5	3291.05	-1.5
3291.15	1.5	3291.15	0.5	3291.15	-0.5	3291.15	-1.5
3291.25	1.5	3291.25	0.5	3291.25	-0.5	3291.25	-1.5
3291.35	1.5	3291.35	0.5	3291.35	-0.5	3291.35	-1.5
3291.44	1.5	3291.44	0.5	3291.44	-0.5	3291.44	-1.5
3291.54	1.5	3291.54	0.5	3291.54	-0.5	3291.54	-1.5
3291.64	1.5	3291.64	0.5	3291.64	-0.5	3291.64	-1.5
3291.74	1.5	3291.74	0.5	3291.74	-0.5	3291.74	-1.5
3291.83	1.5	3291.83	0.5	3291.83	-0.5	3291.83	-1.5
3291.93	1.5	3291.93	0.5	3291.93	-0.5	3291.93	-1.5
3292.03	1.5	3292.03	0.5	3292.03	-0.5	3292.03	-1.5
3292.13	1.50001	3292.13	0.5	3292.13	-0.5	3292.13	-1.5
3292.22	1.50001	3292.22	0.5	3292.22	-0.5	3292.22	-1.5
3292.32	1.50001	3292.32	0.5	3292.32	-0.5	3292.32	-1.5
3292.42	1.50001	3292.42	0.5	3292.42	-0.5	3292.42	-1.5
3292.52	1.50001	3292.52	0.5	3292.52	-0.5	3292.52	-1.5
3292.62	1.50001	3292.62	0.50001	3292.62	-0.5	3292.62	-1.5
3292.71	1.50001	3292.71	0.50001	3292.71	-0.5	3292.71	-1.5
3292.81	1.50001	3292.81	0.50001	3292.81	-0.5	3292.81	-1.5
3292.91	1.50001	3292.91	0.50001	3292.91	-0.5	3292.91	-1.5
3293.01	1.50001	3293.01	0.50001	3293.01	-0.5	3293.01	-1.5
3293.1	1.50001	3293.1	0.50001	3293.1	-0.5	3293.1	-1.5
3293.2	1.50001	3293.2	0.50001	3293.2	-0.5	3293.2	-1.5
3293.3	1.50001	3293.3	0.50001	3293.3	-0.5	3293.3	-1.5
3293.4	1.50001	3293.4	0.50001	3293.4	-0.5	3293.4	-1.5
3293.49	1.50001	3293.49	0.50001	3293.49	-0.5	3293.49	-1.5
3293.59	1.50001	3293.59	0.50001	3293.59	-0.5	3293.59	-1.5
3293.69	1.50001	3293.69	0.50001	3293.69	-0.5	3293.69	-1.5
3293.79	1.50001	3293.79	0.50001	3293.79	-0.5	3293.79	-1.5
3293.89	1.50001	3293.89	0.50001	3293.89	-0.5	3293.89	-1.5
3293.98	1.50001	3293.98	0.50001	3293.98	-0.5	3293.98	-1.5
3294.08	1.50001	3294.08	0.50001	3294.08	-0.5	3294.08	-1.5
3294.18	1.50001	3294.18	0.50001	3294.18	-0.5	3294.18	-1.5
3294.28	1.50001	3294.28	0.50001	3294.28	-0.5	3294.28	-1.5
3294.37	1.50001	3294.37	0.50001	3294.37	-0.5	3294.37	-1.5
3294.47	1.50001	3294.47	0.50001	3294.47	-0.5	3294.47	-1.5
3294.57	1.50001	3294.57	0.50001	3294.57	-0.5	3294.57	-1.5
3294.67	1.50001	3294.67	0.50001	3294.67	-0.5	3294.67	-1.5
3294.76	1.50001	3294.76	0.50001	3294.76	-0.5	3294.76	-1.5
3294.86	1.50001	3294.86	0.50001	3294.86	-0.5	3294.86	-1.5
3294.96	1.50001	3294.96	0.50001	3294.96	-0.5	3294.96	-1.5
3295.06	1.50001	3295.06	0.50001	3295.06	-0.5	3295.06	-1.5
3295.15	1.50001	3295.15	0.50001	3295.15	-0.5	3295.15	-1.5
3295.25	1.50001	3295.25	0.50001	3295.25	-0.5	3295.25	-1.5
3295.35	1.50001	3295.35	0.50001	3295.35	-0.5	3295.35	-1.5
3295.45	1.50001	3295.45	0.50001	3295.45	-0.5	3295.45	-1.5
3295.55	1.50001	3295.55	0.50001	3295.55	-0.5	3295.55	-1.5
3295.64	1.50001	3295.64	0.50001	3295.64	-0.5	3295.64	-1.5
3295.74	1.50001	3295.74	0.50001	3295.74	-0.5	3295.74	-1.5
3295.84	1.50001	3295.84	0.50001	3295.84	-0.5	3295.84	-1.5
3295.94	1.50001	3295.94	0.50001	3295.94	-0.5	3295.94	-1.5
3296.03	1.50001	3296.03	0.50001	3296.03	-0.5	3296.03	-1.5
3296.13	1.50001	3296.13	0.50001	3296.13	-0.5	3296.13	-1.5
3296.23	1.50001	3296.23	0.50001	3296.23	-0.5	3296.23	-1.5
3296.33	1.50001	3296.33	0.50001	3296.33	-0.5	3296.33	-1.5
3296.42	1.50001	3296.42	0.50001	3296.42	-0.5	3296.42	-1.5
3296.52	1.50001	3296.52	0.50001	3296.52	-0.5	3296.52	-1.5
3296.62	1.50001	3296.62	0.50001	3296.62	-0.5	3296.62	-1.5
3296.72	1.50001	3296.72	0.50001	3296.72	-0.5	3296.72	-1.5
3296.81	1.50001	3296.81	0.50001	3296.81	-0.5	3296.81	-1.5
3296.91	1.50001	3296.91	0.50001	3296.91	-0.5	3296.91	-1.5
3297.01	1.50001	3297.01	0.50001	3297.01	-0.5	3297.01	-1.5
3297.11	1.50001	3297.11	0.50001	3297.11	-0.5	3297.11	-1.5
3297.21	1.50001	3297.21	0.50001	3297.21	-0.5	3297.21	-1.5
3297.3	1.50001	3297.3	0.50001	3297.3	-0.5	3297.3	-1.5
3297.4	1.50001	3297.4	0.50001	3297.4	-0.5	3297.4	-1.5
3297.5	1.50001	3297.5	0.50001	3297.5	-0.5	3297.5	-1.5
3297.6	1.50001	3297.6	0.50001	3297.6	-0.5	3297.6	-1.5
3297.69	1.50001	3297.69	0.50001	3297.69	-0.5	3297.69	-1.5
3297.79	1.50001	3297.79	0.50001	3297.79	-0.5	3297.79	-1.5
3297.89	1.50001	3297.89	0.50001	3297.89	-0.5	3297.89	-1.5
3297.99	1.50001	3297.99	0.50001	3297.99	-0.5	3297.99	-1.5
3298.08	1.50001	3298.08	0.50001	3298.08	-0.5	3298.08	-1.5
3298.18	1.50001	3298.18	0.50001	3298.18	-0.5	3298.18	-1.5
3298.28	1.50001	3298.28	0.50001	3298.28	-0.5	3298.28	-1.5
3298.38	1.50001	3298.38	0.50001	3298.38	-0.5	3298.38	-1.5
3298.47	1.50001	3298.47	0.50001	3298.47	-0.5	3298.47	-1.5
3298.57	1.50001	3298.57	0.50001	3298.57	-0.5	3298.57	-1.5
3298.67	1.50001	3298.67	0.50001	3298.67	-0.5	3298.67	-1.5
3298.77	1.50001	3298.77	0.50001	3298.77	-0.5	3298.77	-1.5
3298.87	1.50001	3298.87	0.50001	3298.87	-0.5	3298.87	-1.5
3298.96	1.50001	3298.96	0.50001	3298.96	-0.5	3298.96	-1.5
3299.06	1.50001	3299.06	0.50001	3299.06	-0.5	3299.06	-1.5
3299.16	1.50001	3299.16	0.50001	3299.16	-0.5	3299.16	-1.5
3299.26	1.50001	3299.26	0.50001	3299.26	-0.5	3299.26	-1.5
3299.35	1.50001	3299.35	0.50001	3299.35	-0.5	3299.35	-1.5
3299.45	1.50001	3299.45	0.50001	3299.45	-0.5	3299.45	-1.5
3299.55	1.50001	3299.55	0.50001	3299.55	-0.5	3299.55	-1.5
3299.65	1.50001	3299.65	0.50001	3299.65	-0.5	3299.65	-1.5
3299.74	1.50001	3299.74	0.50001	3299.74	-0.5	3299.74	-1.5
3299.84	1.50001	3299.84	0.50001	3299.84	-0.5	3299.84	-1.5
3299.94	1.50001	3299.94	0.50001	3299.94	-0.5	3299.94	-1.5
3300.04	1.50001	3300.04	0.50001	3300.04	-0.5	3300.04	-1.5
3300.14	1.50001	3300.14	0.50001	3300.14	-0.5	3300.14	-1.5
3300.23	1.50001	3300.23	0.50001	3300.23	-0.5	3300.23	-1.5
3300.33	1.50001	3300.33	0.50001	3300.33	-0.5	3300.33	-1.5
3300.43	1.50002	3300.43	0.50001	3300.43	-0.5	3300.43	-1.5
3300.53	1.50002	3300.53	0.50001	3300.53	-0.5	3300.53	-1.5
3300.62	1.50002	3300.62	0.50001	3300.62	-0.5	3300.62	-1.5
3300.72	1.50002	3300.72	0.50001	3300.72	-0.5	3300.72	-1.5
3300.82	1.50002	3300.82	0.50001	3300.82	-0.5	3300.82	-1.5
3300.92	1.50002	3300.92	0.50001	3300.92	-0.5	3300.92	-1.5
3301.01	1.50002	3301.01	0.50001	3301.01	-0.5	3301.01	-1.5
3301.11	1.50002	3301.11	0.50001	3301.11	-0.5	3301.11	-1.5
3301.21	1.50002	3301.21	0.50001	3301.21	-0.5	3301.21	-1.5
3301.31	1.50002	3301.31	0.50001	3301.31	-0.5	3301.31	-1.5
3301.4	1.50002	3301.4	0.50001	3301.4	-0.5	3301.4	-1.5
3301.5	1.50002	3301.5	0.50001	3301.5	-0.5	3301.5	-1.5
3301.6	1.50002	3301.6	0.50002	3301.6	-0.5	3301.6	-1.5
3301.7	1.50002	3301.7	0.50002	3301.7	-0.5	3301.7	-1.5
3301.8	1.50002	3301.8	0.50002	3301.8	-0.5	3301.8	-1.5
3301.89	1.50002	3301.89	0.50002	3301.89	-0.5	3301.89	-1.5
3301.99	1.50002	3301.99	0.50002	3301.99	-0.5	3301.99	-1.5
3302.09	1.50002	3302.09	0.50002	3302.09	-0.5	3302.09	-1.5
3302.19	1.50002	3302.19	0.50002	3302.19	-0.5	3302.19	-1.5
3302.28	1.50002	3302.28	0.50002	3302.28	-0.5	3302.28	-1.5
3302.38	1.50002	3302.38	0.50002	3302.38	-0.5	3302.38	-1.5
3302.48	1.50002	3302.48	0.50002	3302.48	-0.5	3302.48	-1.5
3302.58	1.50002	3302.58	0.50002	3302.58	-0.5	3302.58	-1.5
3302.67	1.50002	3302.67	0.50002	3302.67	-0.5	3302.67	-1.5
3302.77	1.50002	3302.77	0.50002	3302.77	-0.5	3302.77	-1.5
3302.87	1.50002	3302.87	0.50002	3302.87	-0.5	3302.87	-1.5
3302.97	1.50002	3302.97	0.50002	3302.97	-0.5	3302.97	-1.5
3303.06	1.50002	3303.06	0.50002	3303.06	-0.5	3303.06	-1.5
3303.16	1.50002	3303.16	0.50002	3303.16	-0.5	3303.16	-1.5
3303.26	1.50002	3303.26	0.50002	3303.26	-0.49999	3303.26	-1.5
3303.36	1.50002	3303.36	0.50002	3303.36	-0.49999	3303.36	-1.5
3303.46	1.50002	3303.46	0.50002	3303.46	-0.49999	3303.46	-1.5
3303.55	1.50002	3303.55	0.50002	3303.55	-0.49999	3303.55	-1.5
3303.65	1.50003	3303.65	0.50002	3303.65	-0.49999	3303.65	-1.5
3303.75	1.50003	3303.75	0.50002	3303.75	-0.49999	3303.75	-1.5
3303.85	1.50003	3303.85	0.50002	3303.85	-0.49999	3303.85	-1.5
3303.94	1.50003	3303.94	0.50002	3303.94	-0.49999	3303.94	-1.5
3304.04	1.50003	3304.04	0.50002	3304.04	-0.49999	3304.04	-1.5
3304.14	1.50003	3304.14	0.50002	3304.14	-0.49999	3304.14	-1.5
3304.24	1.50003	3304.24	0.50002	3304.24	-0.49999	3304.24	-1.5
3304.33	1.50003	3304.33	0.50002	3304.33	-0.49999	3304.33	-1.5
3304.43	1.50003	3304.43	0.50002	3304.43	-0.49999	3304.43	-1.5
3304.53	1.50003	3304.53	0.50002	3304.53	-0.49999	3304.53	-1.5
3304.63	1.50003	3304.63	0.50002	3304.63	-0.49999	3304.63	-1.5
3304.72	1.50003	3304.72	0.50002	3304.72	-0.49999	3304.72	-1.5
3304.82	1.50003	3304.82	0.50003	3304.82	-0.49999	3304.82	-1.5
3304.92	1.50003	3304.92	0.50003	3304.92	-0.49999	3304.92	-1.5
3305.02	1.50003	3305.02	0.50003	3305.02	-0.49999	3305.02	-1.5
3305.12	1.50003	3305.12	0.50003	3305.12	-0.49999	3305.12	-1.5
3305.21	1.50003	3305.21	0.50003	3305.21	-0.49999	3305.21	-1.5
3305.31	1.50003	3305.31	0.50003	3305.31	-0.49999	3305.31	-1.5
3305.41	1.50003	3305.41	0.50003	3305.41	-0.49999	3305.41	-1.5
3305.51	1.50003	3305.51	0.50003	3305.51	-0.49999	3305.51	-1.5
3305.6	1.50004	3305.6	0.50003	3305.6	-0.49999	3305.6	-1.5
3305.7	1.50004	3305.7	0.50003	3305.7	-0.49999	3305.7	-1.5
3305.8	1.50004	3305.8	0.50003	3305.8	-0.49999	3305.8	-1.5
3305.9	1.50004	3305.9	0.50003	3305.9	-0.49999	3305.9	-1.5
3305.99	1.50004	3305.99	0.50003	3305.99	-0.49999	3305.99	-1.5
3306.09	1.50004	3306.09	0.50003	3306.09	-0.49999	3306.09	-1.5
3306.19	1.50004	3306.19	0.50003	3306.19	-0.49999	3306.19	-1.5
3306.29	1.50004	3306.29	0.50003	3306.29	-0.49999	3306.29	-1.5
3306.39	1.50004	3306.39	0.50003	3306.39	-0.49999	3306.39	-1.5
3306.48	1.50004	3306.48	0.50003	3306.48	-0.49999	3306.48	-1.5
3306.58	1.50004	3306.58	0.50003	3306.58	-0.49999	3306.58	-1.5
3306.68	1.50004	3306.68	0.50004	3306.68	-0.49999	3306.68	-1.5
3306.78	1.50004	3306.78	0.50004	3306.78	-0.49999	3306.78	-1.5
3306.87	1.50005	3306.87	0.50004	3306.87	-0.49999	3306.87	-1.5
3306.97	1.50005	3306.97	0.50004	3306.97	-0.49999	3306.97	-1.5
3307.07	1.50005	3307.07	0.50004	3307.07	-0.49999	3307.07	-1.5
3307.17	1.50005	3307.17	0.50004	3307.17	-0.49999	3307.17	-1.5
3307.26	1.50005	3307.26	0.50004	3307.26	-0.49999	3307.26	-1.5
3307.36	1.50005	3307.36	0.50004	3307.36	-0.49999	3307.36	-1.5
3307.46	1.50005	3307.46	0.50004	3307.46	-0.49999	3307.46	-1.5
3307.56	1.50005	3307.56	0.50004	3307.56	-0.49999	3307.56	-1.5
3307.65	1.50005	3307.65	0.50004	3307.65	-0.49999	3307.65	-1.5
3307.75	1.50005	3307.75	0.50004	3307.75	-0.49999	3307.75	-1.5
3307.85	1.50006	3307.85	0.50004	3307.85	-0.49999	3307.85	-1.5
3307.95	1.50006	3307.95	0.50005	3307.95	-0.49999	3307.95	-1.5
3308.05	1.50006	3308.05	0.50005	3308.05	-0.49999	3308.05	-1.5
3308.14	1.50006	3308.14	0.50005	3308.14	-0.49999	3308.14	-1.5
3308.24	1.50006	3308.24	0.50005	3308.24	-0.49999	3308.24	-1.5
3308.34	1.50006	3308.34	0.50005	3308.34	-0.49999	3308.34	-1.5
3308.44	1.50006	3308.44	0.50005	3308.44	-0.49999	3308.44	-1.5
3308.53	1.50006	3308.53	0.50005	3308.53	-0.49999	3308.53	-1.5
3308.63	1.50007	3308.63	0.50005	3308.63	-0.49999	3308.63	-1.5
3308.73	1.50007	3308.73	0.50005	3308.73	-0.49999	3308.73	-1.5
3308.83	1.50007	3308.83	0.50006	3308.83	-0.49999	3308.83	-1.5
3308.92	1.50007	3308.92	0.50006	3308.92	-0.49999	3308.92	-1.5
3309.02	1.50007	3309.02	0.50006	3309.02	-0.49999	3309.02	-1.5
3309.12	1.50007	3309.12	0.50006	3309.12	-0.49999	3309.12	-1.5
3309.22	1.50008	3309.22	0.50006	3309.22	-0.49999	3309.22	-1.5
3309.31	1.50008	3309.31	0.50006	3309.31	-0.49999	3309.31	-1.5
3309.41	1.50008	3309.41	0.50006	3309.41	-0.49999	3309.41	-1.5
3309.51	1.50008	3309.51	0.50007	3309.51	-0.49999	3309.51	-1.5
3309.61	1.50008	3309.61	0.50007	3309.61	-0.49999	3309.61	-1.5
3309.71	1.50009	3309.71	0.50007	3309.71	-0.49999	3309.71	-1.5
3309.8	1.50009	3309.8	0.50007	3309.8	-0.49998	3309.8	-1.5
3309.9	1.50009	3309.9	0.50007	3309.9	-0.49998	3309.9	-1.5
3310	1.50009	3310	0.50007	3310	-0.49998	3310	-1.5
3310.1	1.50009	3310.1	0.50008	3310.1	-0.49998	3310.1	-1.5
3310.19	1.5001	3310.19	0.50008	3310.19	-0.49998	3310.19	-1.5
3310.29	1.5001	3310.29	0.50008	3310.29	-0.49998	3310.29	-1.5
3310.39	1.5001	3310.39	0.50008	3310.39	-0.49998	3310.39	-1.5
3310.49	1.50011	3310.49	0.50008	3310.49	-0.49998	3310.49	-1.5
3310.58	1.50011	3310.58	0.50009	3310.58	-0.49998	3310.58	-1.5
3310.68	1.50011	3310.68	0.50009	3310.68	-0.49998	3310.68	-1.5
3310.78	1.50011	3310.78	0.50009	3310.78	-0.49998	3310.78	-1.5
3310.88	1.50012	3310.88	0.50009	3310.88	-0.49998	3310.88	-1.5
3310.97	1.50012	3310.97	0.5001	3310.97	-0.49998	3310.97	-1.5
3311.07	1.50012	3311.07	0.5001	3311.07	-0.49998	3311.07	-1.5
3311.17	1.50013	3311.17	0.5001	3311.17	-0.49998	3311.17	-1.5
3311.27	1.50013	3311.27	0.5001	3311.27	-0.49998	3311.27	-1.5
3311.37	1.50013	3311.37	0.50011	3311.37	-0.49998	3311.37	-1.5
3311.46	1.50014	3311.46	0.50011	3311.46	-0.49998	3311.46	-1.5
3311.56	1.50014	3311.56	0.50011	3311.56	-0.49998	3311.56	-1.5
3311.66	1.50015	3311.66	0.50012	3311.66	-0.49998	3311.66	-1.5
3311.76	1.50015	3311.76	0.50012	3311.76	-0.49997	3311.76	-1.5
3311.85	1.50016	3311.85	0.50012	3311.85	-0.49997	3311.85	-1.5
3311.95	1.50016	3311.95	0.50013	3311.95	-0.49997	3311.95	-1.49999
3312.05	1.50017	3312.05	0.50013	3312.05	-0.49997	3312.05	-1.49999
3312.15	1.50017	3312.15	0.50014	3312.15	-0.49997	3312.15	-1.49999
3312.24	1.50018	3312.24	0.50014	3312.24	-0.49997	3312.24	-1.49999
3312.34	1.50018	3312.34	0.50014	3312.34	-0.49997	3312.34	-1.49999
3312.44	1.50019	3312.44	0.50015	3312.44	-0.49997	3312.44	-1.49999
3312.54	1.50019	3312.54	0.50015	3312.54	-0.49997	3312.54	-1.49999
3312.64	1.5002	3312.64	0.50016	3312.64	-0.49997	3312.64	-1.49999
3312.73	1.50021	3312.73	0.50016	3312.73	-0.49997	3312.73	-1.49999
3312.83	1.50021	3312.83	0.50017	3312.83	-0.49996	3312.83	-1.49999
3312.93	1.50022	3312.93	0.50018	3312.93	-0.49996	3312.93	-1.49999
3313.03	1.50023	3313.03	0.50018	3313.03	-0.49996	3313.03	-1.49999
3313.12	1.50024	3313.12	0.50019	3313.12	-0.49996	3313.12	-1.49999
3313.22	1.50024	3313.22	0.50019	3313.22	-0.49996	3313.22	-1.49999
3313.32	1.50025	3313.32	0.5002	3313.32	-0.49996	3313.32	-1.49999
3313.42	1.50026	3313.42	0.50021	3313.42	-0.49996	3313.42	-1.49999
3313.51	1.50027	3313.51	0.50022	3313.51	-0.49995	3313.51	-1.49999
3313.61	1.50028	3313.61	0.50022	3313.61	-0.49995	3313.61	-1.49999
3313.71	1.50029	3313.71	0.50023	3313.71	-0.49995	3313.71	-1.49999
3313.81	1.5003	3313.81	0.50024	3313.81	-0.49995	3313.81	-1.49999
3313.9	1.50032	3313.9	0.50025	3313.9	-0.49995	3313.9	-1.49999
3314	1.50033	3314	0.50026	3314	-0.49995	3314	-1.49999
3314.1	1.50034	3314.1	0.50027	3314.1	-0.49994	3314.1	-1.49999
3314.2	1.50035	3314.2	0.50028	3314.2	-0.49994	3314.2	-1.49999
3314.3	1.50037	3314.3	0.50029	3314.3	-0.49994	3314.3	-1.49999
3314.39	1.50038	3314.39	0.50031	3314.39	-0.49994	3314.39	-1.49999
3314.49	1.5004	3314.49	0.50032	3314.49	-0.49993	3314.49	-1.49999
3314.59	1.50042	3314.59	0.50033	3314.59	-0.49993	3314.59	-1.49999
3314.69	1.50044	3314.69	0.50035	3314.69	-0.49993	3314.69	-1.49999
3314.78	1.50045	3314.78	0.50036	3314.78	-0.49993	3314.78	-1.49998
3314.88	1.50047	3314.88	0.50038	3314.88	-0.49992	3314.88	-1.49998
3314.98	1.5005	3314.98	0.50039	3314.98	-0.49992	3314.98	-1.49998
3315.08	1.50052	3315.08	0.50041	3315.08	-0.49991	3315.08	-1.49998
3315.17	1.50054	3315.17	0.50043	3315.17	-0.49991	3315.17	-1.49998
3315.27	1.50057	3315.27	0.50045	3315.27	-0.49991	3315.27	-1.49998
3315.37	1.50059	3315.37	0.50047	3315.37	-0.4999	3315.37	-1.49998
3315.47	1.50062	3315.47	0.5005	3315.47	-0.4999	3315.47	-1.49998
3315.56	1.50065	3315.56	0.50052	3315.56	-0.49989	3315.56	-1.49998
3315.66	1.50069	3315.66	0.50055	3315.66	-0.49989	3315.66	-1.49998
3315.76	1.50072	3315.76	0.50057	3315.76	-0.49988	3315.76	-1.49998
3315.86	1.50076	3315.86	0.5006	3315.86	-0.49987	3315.86	-1.49997
3315.96	1.5008	3315.96	0.50063	3315.96	-0.49987	3315.96	-1.49997
3316.05	1.50084	3316.05	0.50067	3316.05	-0.49986	3316.05	-1.49997
3316.15	1.50089	3316.15	0.50071	3316.15	-0.49985	3316.15	-1.49997
3316.25	1.50094	3316.25	0.50074	3316.25	-0.49985	3316.25	-1.49997
3316.35	1.50099	3316.35	0.50079	3316.35	-0.49984	3316.35	-1.49997
3316.44	1.50105	3316.44	0.50083	3316.44	-0.49983	3316.44	-1.49996
3316.54	1.50111	3316.54	0.50088	3316.54	-0.49982	3316.54	-1.49996
3316.64	1.50118	3316.64	0.50093	3316.64	-0.49981	3316.64	-1.49996
3316.74	1.50125	3316.74	0.50099	3316.74	-0.49979	3316.74	-1.49996
3316.83	1.50132	3316.83	0.50105	3316.83	-0.49978	3316.83	-1.49995
3316.93	1.50141	3316.93	0.50112	3316.93	-0.49977	3316.93	-1.49995
3317.03	1.5015	3317.03	0.50119	3317.03	-0.49975	3317.03	-1.49995
3317.13	1.5016	3317.13	0.50127	3317.13	-0.49973	3317.13	-1.49994
3317.22	1.50171	3317.22	0.50135	3317.22	-0.49972	3317.22	-1.49994
3317.32	1.50182	3317.32	0.50144	3317.32	-0.4997	3317.32	-1.49993
3317.42	1.50195	3317.42	0.50154	3317.42	-0.49968	3317.42	-1.49993
3317.52	1.50209	3317.52	0.50166	3317.52	-0.49965	3317.52	-1.49992
3317.62	1.50224	3317.62	0.50178	3317.62	-0.49963	3317.62	-1.49992
3317.71	1.50241	3317.71	0.50191	3317.71	-0.4996	3317.71	-1.49991
3317.81	1.50259	3317.81	0.50205	3317.81	-0.49957	3317.81	-1.4999
3317.91	1.5028	3317.91	0.50222	3317.91	-0.49953	3317.91	-1.49989
3318.01	1.50303	3318.01	0.5024	3318.01	-0.49949	3318.01	-1.49988
3318.1	1.50329	3318.1	0.5026	3318.1	-0.49944	3318.1	-1.49986
3318.2	1.50358	3318.2	0.50284	3318.2	-0.49938	3318.2	-1.49984
3318.3	1.50393	3318.3	0.50311	3318.3	-0.49932	3318.3	-1.49981
3318.4	1.50435	3318.4	0.50344	3318.4	-0.49923	3318.4	-1.49977
3318.49	1.50487	3318.49	0.50385	3318.49	-0.4991	3318.49	-1.49971
3318.59	1.50555	3318.59	0.50437	3318.59	-0.49894	3318.59	-1.49961
3318.69	1.50646	3318.69	0.50506	3318.69	-0.4987	3318.69	-1.49947
3318.79	1.50772	3318.79	0.50599	3318.79	-0.49836	3318.79	-1.49926
3318.89	1.50949	3318.89	0.50728	3318.89	-0.49786	3318.89	-1.49896
3318.98	1.512	3318.98	0.50908	3318.98	-0.49715	3318.98	-1.49853
3319.08	1.51556	3319.08	0.51158	3319.08	-0.49613	3319.08	-1.49793
3319.18	1.52057	3319.18	0.51504	3319.18	-0.49471	3319.18	-1.49713
3319.28	1.52752	3319.28	0.51977	3319.28	-0.49276	3319.28	-1.49609
3319.37	1.53699	3319.37	0.5261	3319.37	-0.49016	3319.37	-1.49476
3319.47	1.54959	3319.47	0.53442	3319.47	-0.48676	3319.47	-1.49313
3319.57	1.56593	3319.57	0.54505	3319.57	-0.48248	3319.57	-1.49121
3319.67	1.58652	3319.67	0.55827	3319.67	-0.47725	3319.67	-1.48903
3319.76	1.61164	3319.76	0.57421	3319.76	-0.47107	3319.76	-1.48668
3319.86	1.64124	3319.86	0.59275	3319.86	-0.46406	3319.86	-1.48427
3319.96	1.67477	3319.96	0.61351	3319.96	-0.45647	3319.96	-1.48197
3320.06	1.71107	3320.06	0.6357	3320.06	-0.44868	3320.06	-1.47999
3320.15	1.7483	3320.15	0.65817	3320.15	-0.44121	3320.15	-1.47856
3320.25	1.78395	3320.25	0.67935	3320.25	-0.43471	3320.25	-1.47789
3320.35	1.81497	3320.35	0.69739	3320.35	-0.42988	3320.35	-1.47818
3320.45	1.83793	3320.45	0.71025	3320.45	-0.42743	3320.45	-1.47955
3320.55	1.84941	3320.55	0.71592	3320.55	-0.428	3320.55	-1.48207
3320.64	1.84639	3320.64	0.71264	3320.64	-0.43205	3320.64	-1.48566
3320.74	1.82664	3320.74	0.69917	3320.74	-0.43976	3320.74	-1.49017
3320.84	1.78922	3320.84	0.67505	3320.84	-0.45101	3320.84	-1.49533
3320.94	1.73469	3320.94	0.6407	3320.94	-0.46534	3320.94	-1.50082
3321.03	1.66535	3321.03	0.59759	3321.03	-0.48193	3321.03	-1.50624
3321.13	1.58508	3321.13	0.54812	3321.13	-0.49975	3321.13	-1.51125
3321.23	1.49903	3321.23	0.49544	3321.23	-0.51758	3321.23	-1.51551
3321.33	1.41305	3321.33	0.44307	3321.33	-0.53422	3321.33	-1.51879
3321.42	1.33297	3321.42	0.39449	3321.42	-0.54862	3321.42	-1.52097
3321.52	1.26393	3321.52	0.35274	3321.52	-0.55997	3321.52	-1.52202
3321.62	1.20978	3321.62	0.32008	3321.62	-0.56778	3321.62	-1.522
3321.72	1.17276	3321.72	0.29779	3321.72	-0.57192	3321.72	-1.52109
3321.81	1.15342	3321.81	0.28614	3321.81	-0.57259	3321.81	-1.51947
3321.91	1.15075	3321.91	0.28451	3321.91	-0.57022	3321.91	-1.51737
3322.01	1.16253	3322.01	0.29155	3322.01	-0.56544	3322.01	-1.51502
3322.11	1.18572	3322.11	0.30545	3322.11	-0.55897	3322.11	-1.51261
3322.21	1.21688	3322.21	0.32417	3322.21	-0.55152	3322.21	-1.5103
3322.3	1.2526	3322.3	0.3457	3322.3	-0.54373	3322.3	-1.50819
3322.4	1.28983	3322.4	0.36822	3322.4	-0.53613	3322.4	-1.50635
3322.5	1.32609	3322.5	0.39024	3322.5	-0.5291	3322.5	-1.50481
3322.6	1.35954	3322.6	0.41066	3322.6	-0.5229	3322.6	-1.50357
3322.69	1.38904	3322.69	0.42878	3322.69	-0.51764	3322.69	-1.5026
3322.79	1.41406	3322.79	0.44425	3322.79	-0.51333	3322.79	-1.50187
3322.89	1.43455	3322.89	0.45701	3322.89	-0.50992	3322.89	-1.50133
3322.99	1.45079	3322.99	0.46722	3322.99	-0.50729	3322.99	-1.50094
3323.08	1.46332	3323.08	0.47516	3323.08	-0.50533	3323.08	-1.50067
3323.18	1.47272	3323.18	0.4812	3323.18	-0.50389	3323.18	-1.50048
3323.28	1.47962	3323.28	0.48568	3323.28	-0.50286	3323.28	-1.50036
3323.38	1.48459	3323.38	0.48896	3323.38	-0.50214	3323.38	-1.50027
3323.47	1.48813	3323.47	0.49132	3323.47	-0.50164	3323.47	-1.50021
3323.57	1.49061	3323.57	0.49302	3323.57	-0.5013	3323.57	-1.50018
3323.67	1.49237	3323.67	0.49424	3323.67	-0.50106	3323.67	-1.50015
3323.77	1.49362	3323.77	0.49513	3323.77	-0.50089	3323.77	-1.50013
3323.87	1.49452	3323.87	0.49578	3323.87	-0.50077	3323.87	-1.50012
3323.96	1.4952	3323.96	0.49628	3323.96	-0.50068	3323.96	-1.5001
3324.06	1.49572	3324.06	0.49667	3324.06	-0.5006	3324.06	-1.50009
3324.16	1.49614	3324.16	0.49699	3324.16	-0.50055	3324.16	-1.50009
3324.26	1.49649	3324.26	0.49726	3324.26	-0.5005	3324.26	-1.50008
3324.35	1.49678	3324.35	0.49749	3324.35	-0.50046	3324.35	-1.50007
3324.45	1.49704	3324.45	0.49769	3324.45	-0.50042	3324.45	-1.50007
3324.55	1.49727	3324.55	0.49786	3324.55	-0.50039	3324.55	-1.50006
3324.65	1.49747	3324.65	0.49802	3324.65	-0.50036	3324.65	-1.50006
3324.74	1.49766	3324.74	0.49817	3324.74	-0.50034	3324.74	-1.50005
3324.84	1.49783	3324.84	0.4983	3324.84	-0.50031	3324.84	-1.50005
3324.94	1.49798	3324.94	0.49842	3324.94	-0.50029	3324.94	-1.50005
3325.04	1.49812	3325.04	0.49853	3325.04	-0.50027	3325.04	-1.50004
3325.14	1.49825	3325.14	0.49863	3325.14	-0.50025	3325.14	-1.50004
3325.23	1.49837	3325.23	0.49872	3325.23	-0.50024	3325.23	-1.50004
3325.33	1.49847	3325.33	0.4988	3325.33	-0.50022	3325.33	-1.50004
3325.43	1.49857	3325.43	0.49888	3325.43	-0.50021	3325.43	-1.50003
3325.53	1.49867	3325.53	0.49895	3325.53	-0.50019	3325.53	-1.50003
3325.62	1.49875	3325.62	0.49902	3325.62	-0.50018	3325.62	-1.50003
3325.72	1.49883	3325.72	0.49908	3325.72	-0.50017	3325.72	-1.50003
3325.82	1.4989	3325.82	0.49914	3325.82	-0.50016	3325.82	-1.50003
3325.92	1.49897	3325.92	0.49919	3325.92	-0.50015	3325.92	-1.50003
3326.01	1.49903	3326.01	0.49924	3326.01	-0.50014	3326.01	-1.50002
3326.11	1.49909	3326.11	0.49929	3326.11	-0.50013	3326.11	-1.50002
3326.21	1.49914	3326.21	0.49933	3326.21	-0.50012	3326.21	-1.50002
3326.31	1.4992	3326.31	0.49937	3326.31	-0.50012	3326.31	-1.50002
3326.4	1.49924	3326.4	0.49941	3326.4	-0.50011	3326.4	-1.50002
3326.5	1.49929	3326.5	0.49944	3326.5	-0.5001	3326.5	-1.50002
3326.6	1.49933	3326.6	0.49947	3326.6	-0.5001	3326.6	-1.50002
3326.7	1.49937	3326.7	0.4995	3326.7	-0.50009	3326.7	-1.50002
3326.8	1.4994	3326.8	0.49953	3326.8	-0.50009	3326.8	-1.50001
3326.89	1.49944	3326.89	0.49956	3326.89	-0.50008	3326.89	-1.50001
3326.99	1.49947	3326.99	0.49959	3326.99	-0.50008	3326.99	-1.50001
3327.09	1.4995	3327.09	0.49961	3327.09	-0.50007	3327.09	-1.50001
3327.19	1.49953	3327.19	0.49963	3327.19	-0.50007	3327.19	-1.50001
3327.28	1.49956	3327.28	0.49965	3327.28	-0.50006	3327.28	-1.50001
3327.38	1.49959	3327.38	0.49968	3327.38	-0.50006	3327.38	-1.50001
3327.48	1.49961	3327.48	0.49969	3327.48	-0.50006	3327.48	-1.50001
3327.58	1.49963	3327.58	0.49971	3327.58	-0.50005	3327.58	-1.50001
3327.67	1.49966	3327.67	0.49973	3327.67	-0.50005	3327.67	-1.50001
3327.77	1.49968	3327.77	0.49975	3327.77	-0.50005	3327.77	-1.50001
3327.87	1.4997	3327.87	0.49976	3327.87	-0.50004	3327.87	-1.50001
3327.97	1.49972	3327.97	0.49978	3327.97	-0.50004	3327.97	-1.50001
3328.06	1.49974	3328.06	0.49979	3328.06	-0.50004	3328.06	-1.50001
3328.16	1.49976	3328.16	0.49981	3328.16	-0.50003	3328.16	-1.50001
3328.26	1.49977	3328.26	0.49982	3328.26	-0.50003	3328.26	-1.50001
3328.36	1.49979	3328.36	0.49984	3328.36	-0.50003	3328.36	-1.5
3328.46	1.49981	3328.46	0.49985	3328.46	-0.50003	3328.46	-1.5
3328.55	1.49982	3328.55	0.49986	3328.55	-0.50002	3328.55	-1.5
3328.65	1.49984	3328.65	0.49987	3328.65	-0.50002	3328.65	-1.5
3328.75	1.49985	3328.75	0.49989	3328.75	-0.50002	3328.75	-1.5
3328.85	1.49987	3328.85	0.4999	3328.85	-0.50002	3328.85	-1.5
3328.94	1.49988	3328.94	0.49991	3328.94	-0.50001	3328.94	-1.5
3329.04	1.4999	3329.04	0.49992	3329.04	-0.50001	3329.04	-1.5
3329.14	1.49991	3329.14	0.49993	3329.14	-0.50001	3329.14	-1.5
3329.24	1.49992	3329.24	0.49994	3329.24	-0.50001	3329.24	-1.5
3329.33	1.49994	3329.33	0.49995	3329.33	-0.50001	3329.33	-1.5
3329.43	1.49995	3329.43	0.49996	3329.43	-0.5	3329.43	-1.5
3329.53	1.49996	3329.53	0.49997	3329.53	-0.5	3329.53	-1.5
3329.63	1.49997	3329.63	0.49998	3329.63	-0.5	3329.63	-1.5
3329.72	1.49999	3329.72	0.49999	3329.72	-0.5	3329.72	-1.5
3329.82	1.5	3329.82	0.5	3329.82	-0.5	3329.82	-1.5
3329.92	1.50001	3329.92	0.50001	3329.92	-0.49999	3329.92	-1.5
3330.02	1.50003	3330.02	0.50002	3330.02	-0.49999	3330.02	-1.5
3330.12	1.50004	3330.12	0.50003	3330.12	-0.49999	3330.12	-1.5
3330.21	1.50005	3330.21	0.50004	3330.21	-0.49999	3330.21	-1.5
3330.31	1.50006	3330.31	0.50005	3330.31	-0.49999	3330.31	-1.5
3330.41	1.50008	3330.41	0.50006	3330.41	-0.49998	3330.41	-1.5
3330.51	1.50009	3330.51	0.50007	3330.51	-0.49998	3330.51	-1.5
3330.6	1.5001	3330.6	0.50008	3330.6	-0.49998	3330.6	-1.5
3330.7	1.50012	3330.7	0.50009	3330.7	-0.49998	3330.7	-1.5
3330.8	1.50013	3330.8	0.50011	3330.8	-0.49998	3330.8	-1.49999
3330.9	1.50015	3330.9	0.50012	3330.9	-0.49997	3330.9	-1.49999
3330.99	1.50016	3330.99	0.50013	3330.99	-0.49997	3330.99	-1.49999
3331.09	1.50018	3331.09	0.50014	3331.09	-0.49997	3331.09	-1.49999
3331.19	1.50019	3331.19	0.50015	3331.19	-0.49997	3331.19	-1.49999
3331.29	1.50021	3331.29	0.50017	3331.29	-0.49996	3331.29	-1.49999
3331.39	1.50022	3331.39	0.50018	3331.39	-0.49996	3331.39	-1.49999
3331.48	1.50024	3331.48	0.50019	3331.48	-0.49996	3331.48	-1.49999
3331.58	1.50026	3331.58	0.50021	3331.58	-0.49996	3331.58	-1.49999
3331.68	1.50028	3331.68	0.50022	3331.68	-0.49995	3331.68	-1.49999
3331.78	1.5003	3331.78	0.50024	3331.78	-0.49995	3331.78	-1.49999
3331.87	1.50032	3331.87	0.50025	3331.87	-0.49995	3331.87	-1.49999
3331.97	1.50034	3331.97	0.50027	3331.97	-0.49994	3331.97	-1.49999
3332.07	1.50036	3332.07	0.50029	3332.07	-0.49994	3332.07	-1.49999
3332.17	1.50038	3332.17	0.5003	3332.17	-0.49994	3332.17	-1.49999
3332.26	1.50041	3332.26	0.50032	3332.26	-0.49993	3332.26	-1.49999
3332.36	1.50043	3332.36	0.50034	3332.36	-0.49993	3332.36	-1.49998
3332.46	1.50046	3332.46	0.50036	3332.46	-0.49992	3332.46	-1.49998
3332.56	1.50049	3332.56	0.50039	3332.56	-0.49992	3332.56	-1.49998
3332.65	1.50052	3332.65	0.50041	3332.65	-0.49991	3332.65	-1.49998
3332.75	1.50055	3332.75	0.50043	3332.75	-0.49991	3332.75	-1.49998
3332.85	1.50058	3332.85	0.50046	3332.85	-0.4999	3332.85	-1.49998
3332.95	1.50061	3332.95	0.50049	3332.95	-0.4999	3332.95	-1.49998
3333.05	1.50065	3333.05	0.50052	3333.05	-0.49989	3333.05	-1.49998
3333.14	1.50069	3333.14	0.50055	3333.14	-0.49989	3333.14	-1.49998
3333.24	1.50073	3333.24	0.50058	3333.24	-0.49988	3333.24	-1.49997
3333.34	1.50078	3333.34	0.50062	3333.34	-0.49987	3333.34	-1.49997
3333.44	1.50083	3333.44	0.50066	3333.44	-0.49986	3333.44	-1.49997
3333.53	1.50088	3333.53	0.5007	3333.53	-0.49985	3333.53	-1.49997
3333.63	1.50093	3333.63	0.50074	3333.63	-0.49985	3333.63	-1.49997
3333.73	1.50099	3333.73	0.50079	3333.73	-0.49984	3333.73	-1.49996
3333.83	1.50106	3333.83	0.50084	3333.83	-0.49983	3333.83	-1.49996
3333.92	1.50113	3333.92	0.50089	3333.92	-0.49981	3333.92	-1.49996
3334.02	1.5012	3334.02	0.50095	3334.02	-0.4998	3334.02	-1.49996
3334.12	1.50128	3334.12	0.50101	3334.12	-0.49979	3334.12	-1.49995
3334.22	1.50137	3334.22	0.50108	3334.22	-0.49977	3334.22	-1.49995
3334.31	1.50146	3334.31	0.50116	3334.31	-0.49976	3334.31	-1.49995
3334.41	1.50156	3334.41	0.50124	3334.41	-0.49974	3334.41	-1.49994
3334.51	1.50167	3334.51	0.50132	3334.51	-0.49972	3334.51	-1.49994
3334.61	1.50179	3334.61	0.50142	3334.61	-0.4997	3334.61	-1.49993
3334.71	1.50192	3334.71	0.50152	3334.71	-0.49968	3334.71	-1.49993
3334.8	1.50206	3334.8	0.50163	3334.8	-0.49966	3334.8	-1.49992
3334.9	1.50222	3334.9	0.50176	3334.9	-0.49963	3334.9	-1.49992
3335	1.50239	3335	0.50189	3335	-0.4996	3335	-1.49991
3335.1	1.50258	3335.1	0.50204	3335.1	-0.49957	3335.1	-1.4999
3335.19	1.50279	3335.19	0.50221	3335.19	-0.49953	3335.19	-1.49989
3335.29	1.50303	3335.29	0.50239	3335.29	-0.49949	3335.29	-1.49988
3335.39	1.50329	3335.39	0.5026	3335.39	-0.49944	3335.39	-1.49986
3335.49	1.5036	3335.49	0.50284	3335.49	-0.49939	3335.49	-1.49984
3335.58	1.50396	3335.58	0.50313	3335.58	-0.49931	3335.58	-1.49981
3335.68	1.50439	3335.68	0.50347	3335.68	-0.49922	3335.68	-1.49977
3335.78	1.50494	3335.78	0.50389	3335.78	-0.4991	3335.78	-1.4997
3335.88	1.50566	3335.88	0.50444	3335.88	-0.49892	3335.88	-1.4996
3335.97	1.50662	3335.97	0.50517	3335.97	-0.49868	3335.97	-1.49946
3336.07	1.50796	3336.07	0.50615	3336.07	-0.49832	3336.07	-1.49924
3336.17	1.50984	3336.17	0.50752	3336.17	-0.49781	3336.17	-1.49893
3336.27	1.51252	3336.27	0.50942	3336.27	-0.49707	3336.27	-1.49849
3336.37	1.51631	3336.37	0.51208	3336.37	-0.49602	3336.37	-1.49788
3336.46	1.52163	3336.46	0.51573	3336.46	-0.49456	3336.46	-1.49706
3336.56	1.529	3336.56	0.52072	3336.56	-0.49255	3336.56	-1.49599
3336.66	1.53899	3336.66	0.52737	3336.66	-0.48988	3336.66	-1.49464
3336.76	1.55222	3336.76	0.53607	3336.76	-0.4864	3336.76	-1.49299
3336.85	1.5693	3336.85	0.54713	3336.85	-0.48203	3336.85	-1.49104
3336.95	1.59069	3336.95	0.56083	3336.95	-0.47671	3336.95	-1.48885
3337.05	1.61665	3337.05	0.57723	3337.05	-0.47044	3337.05	-1.48648
3337.15	1.64702	3337.15	0.5962	3337.15	-0.46337	3337.15	-1.48407
3337.24	1.68116	3337.24	0.61728	3337.24	-0.45574	3337.24	-1.48179
3337.34	1.71778	3337.34	0.63961	3337.34	-0.44796	3337.34	-1.47985
3337.44	1.75493	3337.44	0.66198	3337.44	-0.44055	3337.44	-1.47847
3337.54	1.78998	3337.54	0.68275	3337.54	-0.43417	3337.54	-1.47788
3337.64	1.8198	3337.64	0.70004	3337.64	-0.42954	3337.64	-1.47825
3337.73	1.84093	3337.73	0.71179	3337.73	-0.42735	3337.73	-1.47972
3337.83	1.84999	3337.83	0.71601	3337.83	-0.42824	3337.83	-1.48232
3337.93	1.84407	3337.93	0.71102	3337.93	-0.43262	3337.93	-1.486
3338.03	1.82115	3338.03	0.69571	3338.03	-0.44068	3338.03	-1.49058
3338.12	1.78053	3338.12	0.66974	3338.12	-0.45225	3338.12	-1.49578
3338.22	1.7231	3338.22	0.63374	3338.22	-0.46683	3338.22	-1.50128
3338.32	1.65145	3338.32	0.58932	3338.32	-0.48359	3338.32	-1.50668
3338.42	1.56972	3338.42	0.53905	3338.42	-0.50146	3338.42	-1.51163
3338.51	1.48324	3338.51	0.48616	3338.51	-0.51923	3338.51	-1.51582
3338.61	1.39791	3338.61	0.43421	3338.61	-0.5357	3338.61	-1.51902
3338.71	1.31948	3338.71	0.38662	3338.71	-0.54984	3338.71	-1.5211
3338.81	1.2529	3338.81	0.34633	3338.81	-0.56087	3338.81	-1.52205
3338.9	1.20174	3338.9	0.31541	3338.9	-0.56833	3338.9	-1.52196
3339	1.16793	3339	0.29498	3339	-0.57213	3339	-1.52098
3339.1	1.15172	3339.1	0.28514	3339.1	-0.57249	3339.1	-1.51931
3339.2	1.15187	3339.2	0.28514	3339.2	-0.56986	3339.2	-1.51718
3339.3	1.16596	3339.3	0.29352	3339.3	-0.56489	3339.3	-1.51482
3339.39	1.19085	3339.39	0.30841	3339.39	-0.5583	3339.39	-1.51241
3339.49	1.22308	3339.49	0.32776	3339.49	-0.55079	3339.49	-1.51011
3339.59	1.25929	3339.59	0.34959	3339.59	-0.543	3339.59	-1.50802
3339.69	1.29652	3339.69	0.37212	3339.69	-0.53544	3339.69	-1.50621
3339.78	1.33238	3339.78	0.39392	3339.78	-0.52848	3339.78	-1.5047
3339.88	1.36518	3339.88	0.41398	3339.88	-0.52236	3339.88	-1.50348
3339.98	1.39389	3339.98	0.43165	3339.98	-0.51719	3339.98	-1.50253
3340.08	1.41808	3340.08	0.44665	3340.08	-0.51297	3340.08	-1.50182
3340.17	1.43777	3340.17	0.45895	3340.17	-0.50964	3340.17	-1.50129
3340.27	1.4533	3340.27	0.46874	3340.27	-0.50708	3340.27	-1.50091
3340.37	1.46521	3340.37	0.47633	3340.37	-0.50517	3340.37	-1.50065
3340.47	1.47412	3340.47	0.48206	3340.47	-0.50378	3340.47	-1.50047
3340.56	1.48063	3340.56	0.48631	3340.56	-0.50279	3340.56	-1.50035
3340.66	1.48531	3340.66	0.48941	3340.66	-0.50209	3340.66	-1.50027
3340.76	1.48862	3340.76	0.49165	3340.76	-0.50161	3340.76	-1.50021
3340.86	1.49096	3340.86	0.49325	3340.86	-0.50127	3340.86	-1.50017
3340.96	1.49261	3340.96	0.4944	3340.96	-0.50104	3340.96	-1.50015
3341.05	1.49378	3341.05	0.49524	3341.05	-0.50088	3341.05	-1.50013
3341.15	1.49464	3341.15	0.49586	3341.15	-0.50076	3341.15	-1.50011
3341.25	1.49528	3341.25	0.49634	3341.25	-0.50067	3341.25	-1.5001
3341.35	1.49578	3341.35	0.49672	3341.35	-0.5006	3341.35	-1.50009
3341.44	1.49619	3341.44	0.49702	3341.44	-0.50055	3341.44	-1.50009
3341.54	1.49652	3341.54	0.49728	3341.54	-0.5005	3341.54	-1.50008
3341.64	1.49681	3341.64	0.49751	3341.64	-0.50046	3341.64	-1.50007
3341.74	1.49706	3341.74	0.4977	3341.74	-0.50042	3341.74	-1.50007
3341.83	1.49729	3341.83	0.49788	3341.83	-0.50039	3341.83	-1.50006
3341.93	1.49749	3341.93	0.49804	3341.93	-0.50036	3341.93	-1.50006
3342.03	1.49767	3342.03	0.49818	3342.03	-0.50034	3342.03	-1.50006
3342.13	1.49784	3342.13	0.49831	3342.13	-0.50031	3342.13	-1.50005
3342.22	1.49799	3342.22	0.49842	3342.22	-0.50029	3342.22	-1.50005
3342.32	1.49813	3342.32	0.49853	3342.32	-0.50027	3342.32	-1.50004
3342.42	1.49825	3342.42	0.49863	3342.42	-0.50025	3342.42	-1.50004
3342.52	1.49837	3342.52	0.49872	3342.52	-0.50024	3342.52	-1.50004
3342.62	1.49848	3342.62	0.4988	3342.62	-0.50022	3342.62	-1.50004
3342.71	1.49857	3342.71	0.49888	3342.71	-0.50021	3342.71	-1.50003
3342.81	1.49866	3342.81	0.49895	3342.81	-0.50019	3342.81	-1.50003
3342.91	1.49875	3342.91	0.49902	3342.91	-0.50018	3342.91	-1.50003
3343.01	1.49883	3343.01	0.49908	3343.01	-0.50017	3343.01	-1.50003
3343.1	1.4989	3343.1	0.49914	3343.1	-0.50016	3343.1	-1.50003
3343.2	1.49896	3343.2	0.49919	3343.2	-0.50015	3343.2	-1.50003
3343.3	1.49903	3343.3	0.49924	3343.3	-0.50014	3343.3	-1.50002
3343.4	1.49908	3343.4	0.49928	3343.4	-0.50013	3343.4	-1.50002
3343.49	1.49914	3343.49	0.49932	3343.49	-0.50013	3343.49	-1.50002
3343.59	1.49919	3343.59	0.49936	3343.59	-0.50012	3343.59	-1.50002
3343.69	1.49924	3343.69	0.4994	3343.69	-0.50011	3343.69	-1.50002
3343.79	1.49928	3343.79	0.49943	3343.79	-0.5001	3343.79	-1.50002
3343.89	1.49932	3343.89	0.49947	3343.89	-0.5001	3343.89	-1.50002
3343.98	1.49936	3343.98	0.4995	3343.98	-0.50009	3343.98	-1.50002
3344.08	1.4994	3344.08	0.49953	3344.08	-0.50009	3344.08	-1.50001
3344.18	1.49943	3344.18	0.49955	3344.18	-0.50008	3344.18	-1.50001
3344.28	1.49946	3344.28	0.49958	3344.28	-0.50008	3344.28	-1.50001
3344.37	1.49949	3344.37	0.4996	3344.37	-0.50007	3344.37	-1.50001
3344.47	1.49952	3344.47	0.49962	3344.47	-0.50007	3344.47	-1.50001
3344.57	1.49955	3344.57	0.49965	3344.57	-0.50006	3344.57	-1.50001
3344.67	1.49958	3344.67	0.49967	3344.67	-0.50006	3344.67	-1.50001
3344.76	1.4996	3344.76	0.49969	3344.76	-0.50006	3344.76	-1.50001
3344.86	1.49962	3344.86	0.4997	3344.86	-0.50005	3344.86	-1.50001
3344.96	1.49965	3344.96	0.49972	3344.96	-0.50005	3344.96	-1.50001
3345.06	1.49967	3345.06	0.49974	3345.06	-0.50005	3345.06	-1.50001
3345.15	1.49969	3345.15	0.49976	3345.15	-0.50004	3345.15	-1.50001
3345.25	1.49971	3345.25	0.49977	3345.25	-0.50004	3345.25	-1.50001
3345.35	1.49973	3345.35	0.49979	3345.35	-0.50004	3345.35	-1.50001
3345.45	1.49974	3345.45	0.4998	3345.45	-0.50004	3345.45	-1.50001
3345.55	1.49976	3345.55	0.49981	3345.55	-0.50003	3345.55	-1.50001
3345.64	1.49978	3345.64	0.49983	3345.64	-0.50003	3345.64	-1.50001
3345.74	1.4998	3345.74	0.49984	3345.74	-0.50003	3345.74	-1.5
3345.84	1.49981	3345.84	0.49985	3345.84	-0.50003	3345.84	-1.5
3345.94	1.49983	3345.94	0.49986	3345.94	-0.50002	3345.94	-1.5
3346.03	1.49984	3346.03	0.49988	3346.03	-0.50002	3346.03	-1.5
3346.13	1.49986	3346.13	0.49989	3346.13	-0.50002	3346.13	-1.5
3346.23	1.49987	3346.23	0.4999	3346.23	-0.50002	3346.23	-1.5
3346.33	1.49988	3346.33	0.49991	3346.33	-0.50001	3346.33	-1.5
3346.42	1.4999	3346.42	0.49992	3346.42	-0.50001	3346.42	-1.5
3346.52	1.49991	3346.52	0.49993	3346.52	-0.50001	3346.52	-1.5
3346.62	1.49992	3346.62	0.49994	3346.62	-0.50001	3346.62	-1.5
3346.72	1.49994	3346.72	0.49995	3346.72	-0.50001	3346.72	-1.5
3346.81	1.49995	3346.81	0.49996	3346.81	-0.5	3346.81	-1.5
3346.91	1.49996	3346.91	0.49997	3346.91	-0.5	3346.91	-1.5
3347.01	1.49998	3347.01	0.49998	3347.01	-0.5	3347.01	-1.5
3347.11	1.49999	3347.11	0.49999	3347.11	-0.5	3347.11	-1.5
3347.21	1.5	3347.21	0.5	3347.21	-0.5	3347.21	-1.5
3347.3	1.50001	3347.3	0.50001	3347.3	-0.49999	3347.3	-1.5
3347.4	1.50003	3347.4	0.50002	3347.4	-0.49999	3347.4	-1.5
3347.5	1.50004	3347.5	0.50003	3347.5	-0.49999	3347.5	-1.5
3347.6	1.50005	3347.6	0.50004	3347.6	-0.49999	3347.6	-1.5
3347.69	1.50007	3347.69	0.50005	3347.69	-0.49999	3347.69	-1.5
3347.79	1.50008	3347.79	0.50006	3347.79	-0.49998	3347.79	-1.5
3347.89	1.50009	3347.89	0.50007	3347.89	-0.49998	3347.89	-1.5
3347.99	1.50011	3347.99	0.50009	3347.99	-0.49998	3347.99	-1.5
3348.08	1.50012	3348.08	0.5001	3348.08	-0.49998	3348.08	-1.5
3348.18	1.50013	3348.18	0.50011	3348.18	-0.49998	3348.18	-1.49999
3348.28	1.50015	3348.28	0.50012	3348.28	-0.49997	3348.28	-1.49999
3348.38	1.50016	3348.38	0.50013	3348.38	-0.49997	3348.38	-1.49999
3348.47	1.50018	3348.47	0.50014	3348.47	-0.49997	3348.47	-1.49999
3348.57	1.5002	3348.57	0.50016	3348.57	-0.49997	3348.57	-1.49999
3348.67	1.50021	3348.67	0.50017	3348.67	-0.49996	3348.67	-1.49999
3348.77	1.50023	3348.77	0.50018	3348.77	-0.49996	3348.77	-1.49999
3348.87	1.50025	3348.87	0.5002	3348.87	-0.49996	3348.87	-1.49999
3348.96	1.50027	3348.96	0.50021	3348.96	-0.49996	3348.96	-1.49999
3349.06	1.50028	3349.06	0.50023	3349.06	-0.49995	3349.06	-1.49999
3349.16	1.5003	3349.16	0.50024	3349.16	-0.49995	3349.16	-1.49999
3349.26	1.50033	3349.26	0.50026	3349.26	-0.49995	3349.26	-1.49999
3349.35	1.50035	3349.35	0.50028	3349.35	-0.49994	3349.35	-1.49999
3349.45	1.50037	3349.45	0.50029	3349.45	-0.49994	3349.45	-1.49999
3349.55	1.50039	3349.55	0.50031	3349.55	-0.49993	3349.55	-1.49999
3349.65	1.50042	3349.65	0.50033	3349.65	-0.49993	3349.65	-1.49999
3349.74	1.50045	3349.74	0.50036	3349.74	-0.49993	3349.74	-1.49998
3349.84	1.50048	3349.84	0.50038	3349.84	-0.49992	3349.84	-1.49998
3349.94	1.50051	3349.94	0.5004	3349.94	-0.49992	3349.94	-1.49998
3350.04	1.50054	3350.04	0.50043	3350.04	-0.49991	3350.04	-1.49998
3350.14	1.50057	3350.14	0.50045	3350.14	-0.49991	3350.14	-1.49998
3350.23	1.50061	3350.23	0.50048	3350.23	-0.4999	3350.23	-1.49998
3350.33	1.50064	3350.33	0.50051	3350.33	-0.49989	3350.33	-1.49998
3350.43	1.50068	3350.43	0.50054	3350.43	-0.49989	3350.43	-1.49998
3350.53	1.50073	3350.53	0.50058	3350.53	-0.49988	3350.53	-1.49997
3350.62	1.50077	3350.62	0.50061	3350.62	-0.49987	3350.62	-1.49997
3350.72	1.50082	3350.72	0.50065	3350.72	-0.49987	3350.72	-1.49997
3350.82	1.50087	3350.82	0.50069	3350.82	-0.49986	3350.82	-1.49997
3350.92	1.50093	3350.92	0.50074	3350.92	-0.49985	3350.92	-1.49997
3351.01	1.50099	3351.01	0.50078	3351.01	-0.49984	3351.01	-1.49996
3351.11	1.50105	3351.11	0.50083	3351.11	-0.49983	3351.11	-1.49996
3351.21	1.50112	3351.21	0.50089	3351.21	-0.49982	3351.21	-1.49996
3351.31	1.5012	3351.31	0.50095	3351.31	-0.4998	3351.31	-1.49996
3351.4	1.50128	3351.4	0.50101	3351.4	-0.49979	3351.4	-1.49995
3351.5	1.50136	3351.5	0.50108	3351.5	-0.49978	3351.5	-1.49995
3351.6	1.50146	3351.6	0.50116	3351.6	-0.49976	3351.6	-1.49995
3351.7	1.50156	3351.7	0.50124	3351.7	-0.49974	3351.7	-1.49994
3351.8	1.50167	3351.8	0.50133	3351.8	-0.49972	3351.8	-1.49994
3351.89	1.5018	3351.89	0.50142	3351.89	-0.4997	3351.89	-1.49993
3351.99	1.50193	3351.99	0.50153	3351.99	-0.49968	3351.99	-1.49993
3352.09	1.50207	3352.09	0.50164	3352.09	-0.49966	3352.09	-1.49992
3352.19	1.50223	3352.19	0.50177	3352.19	-0.49963	3352.19	-1.49992
3352.28	1.50241	3352.28	0.5019	3352.28	-0.4996	3352.28	-1.49991
3352.38	1.5026	3352.38	0.50206	3352.38	-0.49957	3352.38	-1.4999
3352.48	1.50281	3352.48	0.50223	3352.48	-0.49953	3352.48	-1.49989
3352.58	1.50305	3352.58	0.50241	3352.58	-0.49949	3352.58	-1.49988
3352.67	1.50332	3352.67	0.50263	3352.67	-0.49944	3352.67	-1.49986
3352.77	1.50364	3352.77	0.50288	3352.77	-0.49938	3352.77	-1.49984
3352.87	1.50401	3352.87	0.50317	3352.87	-0.49931	3352.87	-1.49981
3352.97	1.50446	3352.97	0.50352	3352.97	-0.49921	3352.97	-1.49976
3353.06	1.50504	3353.06	0.50396	3353.06	-0.49909	3353.06	-1.49969
3353.16	1.50579	3353.16	0.50454	3353.16	-0.49891	3353.16	-1.49959
3353.26	1.50681	3353.26	0.5053	3353.26	-0.49865	3353.26	-1.49944
3353.36	1.50823	3353.36	0.50634	3353.36	-0.49829	3353.36	-1.49922
3353.46	1.51024	3353.46	0.50779	3353.46	-0.49776	3353.46	-1.4989
3353.55	1.51309	3353.55	0.50981	3353.55	-0.49699	3353.55	-1.49844
3353.65	1.51712	3353.65	0.51262	3353.65	-0.49591	3353.65	-1.49782
3353.75	1.52278	3353.75	0.51648	3353.75	-0.49439	3353.75	-1.49698
3353.85	1.53057	3353.85	0.52173	3353.85	-0.49233	3353.85	-1.49589
3353.94	1.5411	3353.94	0.52871	3353.94	-0.48959	3353.94	-1.49451
3354.04	1.55499	3354.04	0.5378	3354.04	-0.48603	3354.04	-1.49284
3354.14	1.57282	3354.14	0.54931	3354.14	-0.48157	3354.14	-1.49087
3354.24	1.59504	3354.24	0.56347	3354.24	-0.47616	3354.24	-1.48865
3354.33	1.62181	3354.33	0.58034	3354.33	-0.46981	3354.33	-1.48628
3354.43	1.65293	3354.43	0.59973	3354.43	-0.46267	3354.43	-1.48387
3354.53	1.68763	3354.53	0.62109	3354.53	-0.45501	3354.53	-1.48162
3354.63	1.72452	3354.63	0.64353	3354.63	-0.44723	3354.63	-1.47971
3354.72	1.7615	3354.72	0.66575	3354.72	-0.43989	3354.72	-1.47839
3354.82	1.79585	3354.82	0.68606	3354.82	-0.43365	3354.82	-1.47787
3354.92	1.82435	3354.92	0.70252	3354.92	-0.42922	3354.92	-1.47833
3355.02	1.84353	3355.02	0.7131	3355.02	-0.4273	3355.02	-1.47989
3355.12	1.85008	3355.12	0.71582	3355.12	-0.4285	3355.12	-1.48259
3355.21	1.84119	3355.21	0.7091	3355.21	-0.43323	3355.21	-1.48635
3355.31	1.81507	3355.31	0.69193	3355.31	-0.44163	3355.31	-1.49099
3355.41	1.77129	3355.41	0.66413	3355.41	-0.45351	3355.41	-1.49623
3355.51	1.71104	3355.51	0.62652	3355.51	-0.46834	3355.51	-1.50173
3355.6	1.63721	3355.6	0.58087	3355.6	-0.48526	3355.6	-1.50711
3355.7	1.5542	3355.7	0.5299	3355.7	-0.50317	3355.7	-1.51201
3355.8	1.46748	3355.8	0.47692	3355.8	-0.52086	3355.8	-1.51613
3355.9	1.38299	3355.9	0.42549	3355.9	-0.53716	3355.9	-1.51924
3355.99	1.30638	3355.99	0.37898	3355.99	-0.55103	3355.99	-1.52122
3356.09	1.24237	3356.09	0.34019	3356.09	-0.56174	3356.09	-1.52209
3356.19	1.19426	3356.19	0.31105	3356.19	-0.56885	3356.19	-1.52191
3356.29	1.16367	3356.29	0.29249	3356.29	-0.57231	3356.29	-1.52086
3356.39	1.15056	3356.39	0.28445	3356.39	-0.57236	3356.39	-1.51915
3356.48	1.15344	3356.48	0.28602	3356.48	-0.56948	3356.48	-1.517
3356.58	1.16974	3356.58	0.29568	3356.58	-0.56433	3356.58	-1.51462
3356.68	1.19622	3356.68	0.31149	3356.68	-0.55763	3356.68	-1.51222
3356.78	1.22941	3356.78	0.33142	3356.78	-0.55006	3356.78	-1.50993
3356.87	1.26601	3356.87	0.35348	3356.87	-0.54227	3356.87	-1.50786
3356.97	1.30314	3356.97	0.37598	3356.97	-0.53475	3356.97	-1.50608
3357.07	1.33855	3357.07	0.39754	3357.07	-0.52787	3357.07	-1.50459
3357.17	1.37067	3357.17	0.41722	3357.17	-0.52184	3357.17	-1.5034
3357.26	1.39858	3357.26	0.43443	3357.26	-0.51676	3357.26	-1.50247
3357.36	1.42194	3357.36	0.44895	3357.36	-0.51263	3357.36	-1.50177
3357.46	1.44084	3357.46	0.4608	3357.46	-0.50937	3357.46	-1.50126
3357.56	1.45567	3357.56	0.47018	3357.56	-0.50688	3357.56	-1.50089
3357.65	1.46699	3357.65	0.47742	3357.65	-0.50503	3357.65	-1.50063
3357.75	1.47542	3357.75	0.48287	3357.75	-0.50368	3357.75	-1.50046
3357.85	1.48156	3357.85	0.4869	3357.85	-0.50272	3357.85	-1.50034
3357.95	1.48596	3357.95	0.48983	3357.95	-0.50204	3357.95	-1.50026
3358.05	1.48907	3358.05	0.49193	3358.05	-0.50158	3358.05	-1.50021
3358.14	1.49126	3358.14	0.49344	3358.14	-0.50125	3358.14	-1.50017
3358.24	1.49281	3358.24	0.49453	3358.24	-0.50103	3358.24	-1.50015
3358.34	1.49392	3358.34	0.49533	3358.34	-0.50087	3358.34	-1.50013
3358.44	1.49473	3358.44	0.49592	3358.44	-0.50076	3358.44	-1.50011
3358.53	1.49534	3358.53	0.49638	3358.53	-0.50067	3358.53	-1.5001
3358.63	1.49582	3358.63	0.49674	3358.63	-0.5006	3358.63	-1.5001
3358.73	1.49621	3358.73	0.49704	3358.73	-0.50055	3358.73	-1.50009
3358.83	1.49653	3358.83	0.49729	3358.83	-0.5005	3358.83	-1.50008
3358.92	1.49681	3358.92	0.49751	3358.92	-0.50046	3358.92	-1.50007
3359.02	1.49706	3359.02	0.4977	3359.02	-0.50043	3359.02	-1.50007
3359.12	1.49728	3359.12	0.49787	3359.12	-0.5004	3359.12	-1.50006
3359.22	1.49748	3359.22	0.49802	3359.22	-0.50037	3359.22	-1.50006
3359.31	1.49765	3359.31	0.49816	3359.31	-0.50034	3359.31	-1.50006
3359.41	1.49782	3359.41	0.49829	3359.41	-0.50032	3359.41	-1.50005
3359.51	1.49796	3359.51	0.4984	3359.51	-0.5003	3359.51	-1.50005
3359.61	1.4981	3359.61	0.49851	3359.61	-0.50028	3359.61	-1.50005
3359.71	1.49822	3359.71	0.4986	3359.71	-0.50026	3359.71	-1.50004
3359.8	1.49833	3359.8	0.49869	3359.8	-0.50024	3359.8	-1.50004
3359.9	1.49844	3359.9	0.49877	3359.9	-0.50023	3359.9	-1.50004
3360	1.49853	3360	0.49885	3360	-0.50022	3360	-1.50004
3360.1	1.49862	3360.1	0.49892	3360.1	-0.5002	3360.1	-1.50003
3360.19	1.4987	3360.19	0.49898	3360.19	-0.50019	3360.19	-1.50003
3360.29	1.49878	3360.29	0.49904	3360.29	-0.50018	3360.29	-1.50003
3360.39	1.49885	3360.39	0.49909	3360.39	-0.50017	3360.39	-1.50003
3360.49	1.49891	3360.49	0.49914	3360.49	-0.50016	3360.49	-1.50003
3360.58	1.49897	3360.58	0.49919	3360.58	-0.50015	3360.58	-1.50003
3360.68	1.49903	3360.68	0.49923	3360.68	-0.50014	3360.68	-1.50002
3360.78	1.49908	3360.78	0.49928	3360.78	-0.50014	3360.78	-1.50002
3360.88	1.49913	3360.88	0.49931	3360.88	-0.50013	3360.88	-1.50002
3360.97	1.49917	3360.97	0.49935	3360.97	-0.50012	3360.97	-1.50002
3361.07	1.49921	3361.07	0.49938	3361.07	-0.50012	3361.07	-1.50002
3361.17	1.49925	3361.17	0.49941	3361.17	-0.50011	3361.17	-1.50002
3361.27	1.49929	3361.27	0.49944	3361.27	-0.5001	3361.27	-1.50002
3361.37	1.49932	3361.37	0.49947	3361.37	-0.5001	3361.37	-1.50002
3361.46	1.49935	3361.46	0.49949	3361.46	-0.5001	3361.46	-1.50002
3361.56	1.49938	3361.56	0.49952	3361.56	-0.50009	3361.56	-1.50002
3361.66	1.49941	3361.66	0.49954	3361.66	-0.50009	3361.66	-1.50002
3361.76	1.49944	3361.76	0.49956	3361.76	-0.50008	3361.76	-1.50001
3361.85	1.49946	3361.85	0.49958	3361.85	-0.50008	3361.85	-1.50001
3361.95	1.49949	3361.95	0.4996	3361.95	-0.50008	3361.95	-1.50001
3362.05	1.49951	3362.05	0.49961	3362.05	-0.50007	3362.05	-1.50001
3362.15	1.49953	3362.15	0.49963	3362.15	-0.50007	3362.15	-1.50001
3362.24	1.49955	3362.24	0.49965	3362.24	-0.50007	3362.24	-1.50001
3362.34	1.49957	3362.34	0.49966	3362.34	-0.50006	3362.34	-1.50001
3362.44	1.49959	3362.44	0.49967	3362.44	-0.50006	3362.44	-1.50001
3362.54	1.4996	3362.54	0.49969	3362.54	-0.50006	3362.54	-1.50001
3362.64	1.49962	3362.64	0.4997	3362.64	-0.50006	3362.64	-1.50001
3362.73	1.49963	3362.73	0.49971	3362.73	-0.50005	3362.73	-1.50001
3362.83	1.49965	3362.83	0.49972	3362.83	-0.50005	3362.83	-1.50001
3362.93	1.49966	3362.93	0.49973	3362.93	-0.50005	3362.93	-1.50001
3363.03	1.49967	3363.03	0.49974	3363.03	-0.50005	3363.03	-1.50001
3363.12	1.49969	3363.12	0.49975	3363.12	-0.50005	3363.12	-1.50001
3363.22	1.4997	3363.22	0.49976	3363.22	-0.50004	3363.22	-1.50001
3363.32	1.49971	3363.32	0.49977	3363.32	-0.50004	3363.32	-1.50001
3363.42	1.49972	3363.42	0.49978	3363.42	-0.50004	3363.42	-1.50001
3363.51	1.49973	3363.51	0.49979	3363.51	-0.50004	3363.51	-1.50001
3363.61	1.49974	3363.61	0.49979	3363.61	-0.50004	3363.61	-1.50001
3363.71	1.49975	3363.71	0.4998	3363.71	-0.50004	3363.71	-1.50001
3363.81	1.49976	3363.81	0.49981	3363.81	-0.50004	3363.81	-1.50001
3363.9	1.49976	3363.9	0.49981	3363.9	-0.50003	3363.9	-1.50001
3364	1.49977	3364	0.49982	3364	-0.50003	3364	-1.50001
3364.1	1.49978	3364.1	0.49983	3364.1	-0.50003	3364.1	-1.50001
3364.2	1.49979	3364.2	0.49983	3364.2	-0.50003	3364.2	-1.50001
3364.3	1.49979	3364.3	0.49984	3364.3	-0.50003	3364.3	-1.50001
3364.39	1.4998	3364.39	0.49984	3364.39	-0.50003	3364.39	-1.50001
3364.49	1.49981	3364.49	0.49985	3364.49	-0.50003	3364.49	-1.50001
3364.59	1.49981	3364.59	0.49985	3364.59	-0.50003	3364.59	-1.50001
3364.69	1.49982	3364.69	0.49986	3364.69	-0.50003	3364.69	-1.5
3364.78	1.49982	3364.78	0.49986	3364.78	-0.50003	3364.78	-1.5
3364.88	1.49983	3364.88	0.49987	3364.88	-0.50002	3364.88	-1.5
3364.98	1.49983	3364.98	0.49987	3364.98	-0.50002	3364.98	-1.5
3365.08	1.49984	3365.08	0.49987	3365.08	-0.50002	3365.08	-1.5
3365.17	1.49984	3365.17	0.49988	3365.17	-0.50002	3365.17	-1.5
3365.27	1.49985	3365.27	0.49988	3365.27	-0.50002	3365.27	-1.5
3365.37	1.49985	3365.37	0.49988	3365.37	-0.50002	3365.37	-1.5
3365.47	1.49986	3365.47	0.49989	3365.47	-0.50002	3365.47	-1.5
3365.56	1.49986	3365.56	0.49989	3365.56	-0.50002	3365.56	-1.5
3365.66	1.49986	3365.66	0.49989	3365.66	-0.50002	3365.66	-1.5
3365.76	1.49987	3365.76	0.4999	3365.76	-0.50002	3365.76	-1.5
3365.86	1.49987	3365.86	0.4999	3365.86	-0.50002	3365.86	-1.5
3365.96	1.49987	3365.96	0.4999	3365.96	-0.50002	3365.96	-1.5
3366.05	1.49988	3366.05	0.4999	3366.05	-0.50002	3366.05	-1.5
3366.15	1.49988	3366.15	0.49991	3366.15	-0.50002	3366.15	-1.5
3366.25	1.49988	3366.25	0.49991	3366.25	-0.50002	3366.25	-1.5
3366.35	1.49989	3366.35	0.49991	3366.35	-0.50002	3366.35	-1.5
3366.44	1.49989	3366.44	0.49991	3366.44	-0.50002	3366.44	-1.5
3366.54	1.49989	3366.54	0.49992	3366.54	-0.50002	3366.54	-1.5
3366.64	1.49989	3366.64	0.49992	3366.64	-0.50001	3366.64	-1.5
3366.74	1.4999	3366.74	0.49992	3366.74	-0.50001	3366.74	-1.5
3366.83	1.4999	3366.83	0.49992	3366.83	-0.50001	3366.83	-1.5
3366.93	1.4999	3366.93	0.49992	3366.93	-0.50001	3366.93	-1.5
3367.03	1.4999	3367.03	0.49993	3367.03	-0.50001	3367.03	-1.5
3367.13	1.49991	3367.13	0.49993	3367.13	-0.50001	3367.13	-1.5
3367.22	1.49991	3367.22	0.49993	3367.22	-0.50001	3367.22	-1.5
3367.32	1.49991	3367.32	0.49993	3367.32	-0.50001	3367.32	-1.5
3367.42	1.49991	3367.42	0.49993	3367.42	-0.50001	3367.42	-1.5
3367.52	1.49992	3367.52	0.49993	3367.52	-0.50001	3367.52	-1.5
3367.62	1.49992	3367.62	0.49994	3367.62	-0.50001	3367.62	-1.5
3367.71	1.49992	3367.71	0.49994	3367.71	-0.50001	3367.71	-1.5
3367.81	1.49992	3367.81	0.49994	3367.81	-0.50001	3367.81	-1.5
3367.91	1.49992	3367.91	0.49994	3367.91	-0.50001	3367.91	-1.5
3368.01	1.49992	3368.01	0.49994	3368.01	-0.50001	3368.01	-1.5
3368.1	1.49993	3368.1	0.49994	3368.1	-0.50001	3368.1	-1.5
3368.2	1.49993	3368.2	0.49994	3368.2	-0.50001	3368.2	-1.5
3368.3	1.49993	3368.3	0.49994	3368.3	-0.50001	3368.3	-1.5
3368.4	1.49993	3368.4	0.49995	3368.4	-0.50001	3368.4	-1.5
3368.49	1.49993	3368.49	0.49995	3368.49	-0.50001	3368.49	-1.5
3368.59	1.49993	3368.59	0.49995	3368.59	-0.50001	3368.59	-1.5
3368.69	1.49993	3368.69	0.49995	3368.69	-0.50001	3368.69	-1.5
3368.79	1.49994	3368.79	0.49995	3368.79	-0.50001	3368.79	-1.5
3368.89	1.49994	3368.89	0.49995	3368.89	-0.50001	3368.89	-1.5
3368.98	1.49994	3368.98	0.49995	3368.98	-0.50001	3368.98	-1.5
3369.08	1.49994	3369.08	0.49995	3369.08	-0.50001	3369.08	-1.5
3369.18	1.49994	3369.18	0.49995	3369.18	-0.50001	3369.18	-1.5
3369.28	1.49994	3369.28	0.49996	3369.28	-0.50001	3369.28	-1.5
3369.37	1.49994	3369.37	0.49996	3369.37	-0.50001	3369.37	-1.5
3369.47	1.49994	3369.47	0.49996	3369.47	-0.50001	3369.47	-1.5
3369.57	1.49995	3369.57	0.49996	3369.57	-0.50001	3369.57	-1.5
3369.67	1.49995	3369.67	0.49996	3369.67	-0.50001	3369.67	-1.5
3369.76	1.49995	3369.76	0.49996	3369.76	-0.50001	3369.76	-1.5
3369.86	1.49995	3369.86	0.49996	3369.86	-0.50001	3369.86	-1.5
3369.96	1.49995	3369.96	0.49996	3369.96	-0.50001	3369.96	-1.5
3370.06	1.49995	3370.06	0.49996	3370.06	-0.50001	3370.06	-1.5
3370.15	1.49995	3370.15	0.49996	3370.15	-0.50001	3370.15	-1.5
3370.25	1.49995	3370.25	0.49996	3370.25	-0.50001	3370.25	-1.5
3370.35	1.49995	3370.35	0.49996	3370.35	-0.50001	3370.35	-1.5
3370.45	1.49995	3370.45	0.49996	3370.45	-0.50001	3370.45	-1.5
3370.55	1.49995	3370.55	0.49996	3370.55	-0.50001	3370.55	-1.5
3370.64	1.49996	3370.64	0.49997	3370.64	-0.50001	3370.64	-1.5
3370.74	1.49996	3370.74	0.49997	3370.74	-0.50001	3370.74	-1.5
3370.84	1.49996	3370.84	0.49997	3370.84	-0.50001	3370.84	-1.5
3370.94	1.49996	3370.94	0.49997	3370.94	-0.50001	3370.94	-1.5
3371.03	1.49996	3371.03	0.49997	3371.03	-0.50001	3371.03	-1.5
3371.13	1.49996	3371.13	0.49997	3371.13	-0.5	3371.13	-1.5
3371.23	1.49996	3371.23	0.49997	3371.23	-0.5	3371.23	-1.5
3371.33	1.49996	3371.33	0.49997	3371.33	-0.5	3371.33	-1.5
3371.42	1.49996	3371.42	0.49997	3371.42	-0.5	3371.42	-1.5
3371.52	1.49996	3371.52	0.49997	3371.52	-0.5	3371.52	-1.5
3371.62	1.49996	3371.62	0.49997	3371.62	-0.5	3371.62	-1.5
3371.72	1.49996	3371.72	0.49997	3371.72	-0.5	3371.72	-1.5
3371.81	1.49996	3371.81	0.49997	3371.81	-0.5	3371.81	-1.5
3371.91	1.49996	3371.91	0.49997	3371.91	-0.5	3371.91	-1.5
3372.01	1.49996	3372.01	0.49997	3372.01	-0.5	3372.01	-1.5
3372.11	1.49997	3372.11	0.49997	3372.11	-0.5	3372.11	-1.5
3372.21	1.49997	3372.21	0.49997	3372.21	-0.5	3372.21	-1.5
3372.3	1.49997	3372.3	0.49997	3372.3	-0.5	3372.3	-1.5
3372.4	1.49997	3372.4	0.49997	3372.4	-0.5	3372.4	-1.5
3372.5	1.49997	3372.5	0.49997	3372.5	-0.5	3372.5	-1.5
3372.6	1.49997	3372.6	0.49998	3372.6	-0.5	3372.6	-1.5
3372.69	1.49997	3372.69	0.49998	3372.69	-0.5	3372.69	-1.5
3372.79	1.49997	3372.79	0.49998	3372.79	-0.5	3372.79	-1.5
3372.89	1.49997	3372.89	0.49998	3372.89	-0.5	3372.89	-1.5
3372.99	1.49997	3372.99	0.49998	3372.99	-0.5	3372.99	-1.5
3373.08	1.49997	3373.08	0.49998	3373.08	-0.5	3373.08	-1.5
3373.18	1.49997	3373.18	0.49998	3373.18	-0.5	3373.18	-1.5
3373.28	1.49997	3373.28	0.49998	3373.28	-0.5	3373.28	-1.5
3373.38	1.49997	3373.38	0.49998	3373.38	-0.5	3373.38	-1.5
3373.47	1.49997	3373.47	0.49998	3373.47	-0.5	3373.47	-1.5
3373.57	1.49997	3373.57	0.49998	3373.57	-0.5	3373.57	-1.5
3373.67	1.49997	3373.67	0.49998	3373.67	-0.5	3373.67	-1.5
3373.77	1.49997	3373.77	0.49998	3373.77	-0.5	3373.77	-1.5
3373.87	1.49997	3373.87	0.49998	3373.87	-0.5	3373.87	-1.5
3373.96	1.49997	3373.96	0.49998	3373.96	-0.5	3373.96	-1.5
3374.06	1.49997	3374.06	0.49998	3374.06	-0.5	3374.06	-1.5
3374.16	1.49997	3374.16	0.49998	3374.16	-0.5	3374.16	-1.5
3374.26	1.49997	3374.26	0.49998	3374.26	-0.5	3374.26	-1.5
3374.35	1.49998	3374.35	0.49998	3374.35	-0.5	3374.35	-1.5
3374.45	1.49998	3374.45	0.49998	3374.45	-0.5	3374.45	-1.5
3374.55	1.49998	3374.55	0.49998	3374.55	-0.5	3374.55	-1.5
3374.65	1.49998	3374.65	0.49998	3374.65	-0.5	3374.65	-1.5
3374.74	1.49998	3374.74	0.49998	3374.74	-0.5	3374.74	-1.5
3374.84	1.49998	3374.84	0.49998	3374.84	-0.5	3374.84	-1.5
3374.94	1.49998	3374.94	0.49998	3374.94	-0.5	3374.94	-1.5
3375.04	1.49998	3375.04	0.49998	3375.04	-0.5	3375.04	-1.5
3375.14	1.49998	3375.14	0.49998	3375.14	-0.5	3375.14	-1.5
3375.23	1.49998	3375.23	0.49998	3375.23	-0.5	3375.23	-1.5
3375.33	1.49998	3375.33	0.49998	3375.33	-0.5	3375.33	-1.5
3375.43	1.49998	3375.43	0.49998	3375.43	-0.5	3375.43	-1.5
3375.53	1.49998	3375.53	0.49998	3375.53	-0.5	3375.53	-1.5
3375.62	1.49998	3375.62	0.49998	3375.62	-0.5	3375.62	-1.5
3375.72	1.49998	3375.72	0.49998	3375.72	-0.5	3375.72	-1.5
3375.82	1.49998	3375.82	0.49998	3375.82	-0.5	3375.82	-1.5
3375.92	1.49998	3375.92	0.49998	3375.92	-0.5	3375.92	-1.5
3376.01	1.49998	3376.01	0.49998	3376.01	-0.5	3376.01	-1.5
3376.11	1.49998	3376.11	0.49999	3376.11	-0.5	3376.11	-1.5
3376.21	1.49998	3376.21	0.49999	3376.21	-0.5	3376.21	-1.5
3376.31	1.49998	3376.31	0.49999	3376.31	-0.5	3376.31	-1.5
3376.4	1.49998	3376.4	0.49999	3376.4	-0.5	3376.4	-1.5
3376.5	1.49998	3376.5	0.49999	3376.5	-0.5	3376.5	-1.5
3376.6	1.49998	3376.6	0.49999	3376.6	-0.5	3376.6	-1.5
3376.7	1.49998	3376.7	0.49999	3376.7	-0.5	3376.7	-1.5
3376.8	1.49998	3376.8	0.49999	3376.8	-0.5	3376.8	-1.5
3376.89	1.49998	3376.89	0.49999	3376.89	-0.5	3376.89	-1.5
3376.99	1.49998	3376.99	0.49999	3376.99	-0.5	3376.99	-1.5
3377.09	1.49998	3377.09	0.49999	3377.09	-0.5	3377.09	-1.5
3377.19	1.49998	3377.19	0.49999	3377.19	-0.5	3377.19	-1.5
3377.28	1.49998	3377.28	0.49999	3377.28	-0.5	3377.28	-1.5
3377.38	1.49998	3377.38	0.49999	3377.38	-0.5	3377.38	-1.5
3377.48	1.49998	3377.48	0.49999	3377.48	-0.5	3377.48	-1.5
3377.58	1.49998	3377.58	0.49999	3377.58	-0.5	3377.58	-1.5
3377.67	1.49998	3377.67	0.49999	3377.67	-0.5	3377.67	-1.5
3377.77	1.49998	3377.77	0.49999	3377.77	-0.5	3377.77	-1.5
3377.87	1.49998	3377.87	0.49999	3377.87	-0.5	3377.87	-1.5
3377.97	1.49998	3377.97	0.49999	3377.97	-0.5	3377.97	-1.5
3378.06	1.49998	3378.06	0.49999	3378.06	-0.5	3378.06	-1.5
3378.16	1.49998	3378.16	0.49999	3378.16	-0.5	3378.16	-1.5
3378.26	1.49998	3378.26	0.49999	3378.26	-0.5	3378.26	-1.5
3378.36	1.49998	3378.36	0.49999	3378.36	-0.5	3378.36	-1.5
3378.46	1.49998	3378.46	0.49999	3378.46	-0.5	3378.46	-1.5
3378.55	1.49998	3378.55	0.49999	3378.55	-0.5	3378.55	-1.5
3378.65	1.49999	3378.65	0.49999	3378.65	-0.5	3378.65	-1.5
3378.75	1.49999	3378.75	0.49999	3378.75	-0.5	3378.75	-1.5
3378.85	1.49999	3378.85	0.49999	3378.85	-0.5	3378.85	-1.5
3378.94	1.49999	3378.94	0.49999	3378.94	-0.5	3378.94	-1.5
3379.04	1.49999	3379.04	0.49999	3379.04	-0.5	3379.04	-1.5
3379.14	1.49999	3379.14	0.49999	3379.14	-0.5	3379.14	-1.5
3379.24	1.49999	3379.24	0.49999	3379.24	-0.5	3379.24	-1.5
3379.33	1.49999	3379.33	0.49999	3379.33	-0.5	3379.33	-1.5
3379.43	1.49999	3379.43	0.49999	3379.43	-0.5	3379.43	-1.5
3379.53	1.49999	3379.53	0.49999	3379.53	-0.5	3379.53	-1.5
3379.63	1.49999	3379.63	0.49999	3379.63	-0.5	3379.63	-1.5
3379.72	1.49999	3379.72	0.49999	3379.72	-0.5	3379.72	-1.5
3379.82	1.49999	3379.82	0.49999	3379.82	-0.5	3379.82	-1.5
3379.92	1.49999	3379.92	0.49999	3379.92	-0.5	3379.92	-1.5
3380.02	1.49999	3380.02	0.49999	3380.02	-0.5	3380.02	-1.5
3380.12	1.49999	3380.12	0.49999	3380.12	-0.5	3380.12	-1.5
3380.21	1.49999	3380.21	0.49999	3380.21	-0.5	3380.21	-1.5
3380.31	1.49999	3380.31	0.49999	3380.31	-0.5	3380.31	-1.5
3380.41	1.49999	3380.41	0.49999	3380.41	-0.5	3380.41	-1.5
3380.51	1.49999	3380.51	0.49999	3380.51	-0.5	3380.51	-1.5
3380.6	1.49999	3380.6	0.49999	3380.6	-0.5	3380.6	-1.5
3380.7	1.49999	3380.7	0.49999	3380.7	-0.5	3380.7	-1.5
3380.8	1.49999	3380.8	0.49999	3380.8	-0.5	3380.8	-1.5
3380.9	1.49999	3380.9	0.49999	3380.9	-0.5	3380.9	-1.5
3380.99	1.49999	3380.99	0.49999	3380.99	-0.5	3380.99	-1.5
3381.09	1.49999	3381.09	0.49999	3381.09	-0.5	3381.09	-1.5
3381.19	1.49999	3381.19	0.49999	3381.19	-0.5	3381.19	-1.5
3381.29	1.49999	3381.29	0.49999	3381.29	-0.5	3381.29	-1.5
3381.39	1.49999	3381.39	0.49999	3381.39	-0.5	3381.39	-1.5
3381.48	1.49999	3381.48	0.49999	3381.48	-0.5	3381.48	-1.5
3381.58	1.49999	3381.58	0.49999	3381.58	-0.5	3381.58	-1.5
3381.68	1.49999	3381.68	0.49999	3381.68	-0.5	3381.68	-1.5
3381.78	1.49999	3381.78	0.49999	3381.78	-0.5	3381.78	-1.5
3381.87	1.49999	3381.87	0.49999	3381.87	-0.5	3381.87	-1.5
3381.97	1.49999	3381.97	0.49999	3381.97	-0.5	3381.97	-1.5
3382.07	1.49999	3382.07	0.49999	3382.07	-0.5	3382.07	-1.5
3382.17	1.49999	3382.17	0.49999	3382.17	-0.5	3382.17	-1.5
3382.26	1.49999	3382.26	0.49999	3382.26	-0.5	3382.26	-1.5
3382.36	1.49999	3382.36	0.49999	3382.36	-0.5	3382.36	-1.5
3382.46	1.49999	3382.46	0.49999	3382.46	-0.5	3382.46	-1.5
3382.56	1.49999	3382.56	0.49999	3382.56	-0.5	3382.56	-1.5
3382.65	1.49999	3382.65	0.49999	3382.65	-0.5	3382.65	-1.5
3382.75	1.49999	3382.75	0.49999	3382.75	-0.5	3382.75	-1.5
3382.85	1.49999	3382.85	0.49999	3382.85	-0.5	3382.85	-1.5
3382.95	1.49999	3382.95	0.49999	3382.95	-0.5	3382.95	-1.5
3383.05	1.49999	3383.05	0.49999	3383.05	-0.5	3383.05	-1.5
3383.14	1.49999	3383.14	0.49999	3383.14	-0.5	3383.14	-1.5
3383.24	1.49999	3383.24	0.49999	3383.24	-0.5	3383.24	-1.5
3383.34	1.49999	3383.34	0.49999	3383.34	-0.5	3383.34	-1.5
3383.44	1.49999	3383.44	0.49999	3383.44	-0.5	3383.44	-1.5
3383.53	1.49999	3383.53	0.49999	3383.53	-0.5	3383.53	-1.5
3383.63	1.49999	3383.63	0.49999	3383.63	-0.5	3383.63	-1.5
3383.73	1.49999	3383.73	0.49999	3383.73	-0.5	3383.73	-1.5
3383.83	1.49999	3383.83	0.49999	3383.83	-0.5	3383.83	-1.5
3383.92	1.49999	3383.92	0.49999	3383.92	-0.5	3383.92	-1.5
3384.02	1.49999	3384.02	0.49999	3384.02	-0.5	3384.02	-1.5
3384.12	1.49999	3384.12	0.49999	3384.12	-0.5	3384.12	-1.5
3384.22	1.49999	3384.22	0.49999	3384.22	-0.5	3384.22	-1.5
3384.31	1.49999	3384.31	0.49999	3384.31	-0.5	3384.31	-1.5
3384.41	1.49999	3384.41	0.49999	3384.41	-0.5	3384.41	-1.5
3384.51	1.49999	3384.51	0.49999	3384.51	-0.5	3384.51	-1.5
3384.61	1.49999	3384.61	0.49999	3384.61	-0.5	3384.61	-1.5
3384.71	1.49999	3384.71	0.49999	3384.71	-0.5	3384.71	-1.5
3384.8	1.49999	3384.8	0.49999	3384.8	-0.5	3384.8	-1.5
3384.9	1.49999	3384.9	0.49999	3384.9	-0.5	3384.9	-1.5
3385	1.49999	3385	0.49999	3385	-0.5	3385	-1.5
3385.1	1.49999	3385.1	0.49999	3385.1	-0.5	3385.1	-1.5
3385.19	1.49999	3385.19	0.49999	3385.19	-0.5	3385.19	-1.5
3385.29	1.49999	3385.29	0.49999	3385.29	-0.5	3385.29	-1.5
3385.39	1.49999	3385.39	0.49999	3385.39	-0.5	3385.39	-1.5
3385.49	1.49999	3385.49	0.49999	3385.49	-0.5	3385.49	-1.5
3385.58	1.49999	3385.58	0.49999	3385.58	-0.5	3385.58	-1.5
3385.68	1.49999	3385.68	0.49999	3385.68	-0.5	3385.68	-1.5
3385.78	1.49999	3385.78	0.49999	3385.78	-0.5	3385.78	-1.5
3385.88	1.49999	3385.88	0.49999	3385.88	-0.5	3385.88	-1.5
3385.97	1.49999	3385.97	0.49999	3385.97	-0.5	3385.97	-1.5
3386.07	1.49999	3386.07	0.49999	3386.07	-0.5	3386.07	-1.5
3386.17	1.49999	3386.17	0.49999	3386.17	-0.5	3386.17	-1.5
3386.27	1.49999	3386.27	0.49999	3386.27	-0.5	3386.27	-1.5
3386.37	1.49999	3386.37	0.49999	3386.37	-0.5	3386.37	-1.5
3386.46	1.49999	3386.46	0.49999	3386.46	-0.5	3386.46	-1.5
3386.56	1.49999	3386.56	0.49999	3386.56	-0.5	3386.56	-1.5
3386.66	1.49999	3386.66	0.49999	3386.66	-0.5	3386.66	-1.5
3386.76	1.49999	3386.76	0.49999	3386.76	-0.5	3386.76	-1.5
3386.85	1.49999	3386.85	0.49999	3386.85	-0.5	3386.85	-1.5
3386.95	1.49999	3386.95	0.49999	3386.95	-0.5	3386.95	-1.5
3387.05	1.49999	3387.05	0.49999	3387.05	-0.5	3387.05	-1.5
3387.15	1.49999	3387.15	0.49999	3387.15	-0.5	3387.15	-1.5
3387.24	1.49999	3387.24	0.49999	3387.24	-0.5	3387.24	-1.5
3387.34	1.49999	3387.34	0.49999	3387.34	-0.5	3387.34	-1.5
3387.44	1.49999	3387.44	0.49999	3387.44	-0.5	3387.44	-1.5
3387.54	1.49999	3387.54	0.5	3387.54	-0.5	3387.54	-1.5
3387.64	1.49999	3387.64	0.5	3387.64	-0.5	3387.64	-1.5
3387.73	1.49999	3387.73	0.5	3387.73	-0.5	3387.73	-1.5
3387.83	1.49999	3387.83	0.5	3387.83	-0.5	3387.83	-1.5
3387.93	1.49999	3387.93	0.5	3387.93	-0.5	3387.93	-1.5
3388.03	1.49999	3388.03	0.5	3388.03	-0.5	3388.03	-1.5
3388.12	1.49999	3388.12	0.5	3388.12	-0.5	3388.12	-1.5
3388.22	1.49999	3388.22	0.5	3388.22	-0.5	3388.22	-1.5
3388.32	1.49999	3388.32	0.5	3388.32	-0.5	3388.32	-1.5
3388.42	1.49999	3388.42	0.5	3388.42	-0.5	3388.42	-1.5
3388.51	1.49999	3388.51	0.5	3388.51	-0.5	3388.51	-1.5
3388.61	1.49999	3388.61	0.5	3388.61	-0.5	3388.61	-1.5
3388.71	1.49999	3388.71	0.5	3388.71	-0.5	3388.71	-1.5
3388.81	1.49999	3388.81	0.5	3388.81	-0.5	3388.81	-1.5
3388.9	1.49999	3388.9	0.5	3388.9	-0.5	3388.9	-1.5
3389	1.49999	3389	0.5	3389	-0.5	3389	-1.5
