# Supplementary material for: Precision cancer sono-immunotherapy using deep-tissue activatable semiconducting polymer immunomodulatory nanoparticles
Source: Nat Commun. 2022 Jul 12;13:4032. doi: 10.1038/s41467-022-31551-6 (PMC9276830; doi:10.1038/s41467-022-31551-6)
Supplement: Supplementary file 3 — Source Data [file 41467_2022_31551_MOESM3_ESM.zip › Source Data/Supplementary Source Data/Supplementary Dataset/Supplementary Dataset Fig. S51.xlsx]

## Sheet: S51a
Saline	1.138	1.784	3.16	1.158
Drug	2.16	1.758	1.686	0.945
SPIND2	2.198	2.208	2.907	1.477
Drug + US	1.26	0.615	1.563	1.267
SPIN0 + US	0.817	0.856	0.682	0.993
SPIND2 + US	2.147	2.099	1.989	0.726

## Sheet: S51b
Saline	1.66	1.264	1.768	2.084
Drug	2.004	1.883	2.186	2.256
SPIND2	1.743	0.974	1.385	1.269
Drug + US	1.246	2.483	2.487	1.917
SPIN0 + US	2.006	2.101	1.582	1.053
SPIND2 + US	2.652	0.956	1.238	1.686

## Sheet: S51c
Saline	1.092	0.928	0.482	0.312
Drug	1.418	1.515	0.945	1.928
SPIND2	0.634	1.271	0.876	1.799
Drug + US	0.852	2.844	1.025	0.98
SPIN0 + US	0.91	2.32	0.916	1.126
SPIND2 + US	0.76	1.535	1.024	1.65

## Sheet: S51d
Saline	2.393	1.425	1.379	2.232
Drug	13.729	11.227	6.598	10.213
SPIND2	3.843	2.839	4.387	3.667
Drug + US	15.412	7.339	10.304	8.632
SPIN0 + US	1.516	1.676	1.088	1.734
SPIND2 + US	2.659	3.057	1.887	2.811

## Sheet: S51e
Saline	6.981	5.797	7.433	7.762
Drug	46.122	54.012	59.216	52.608
SPIND2	11.93	12.887	15.426	15.047
Drug + US	47.162	45.08	42.022	40.013
SPIN0 + US	13.25	13.688	14.213	14.153
SPIND2 + US	7.894	11.972	13.873	14.831
