# Supplementary material for: Precision cancer sono-immunotherapy using deep-tissue activatable semiconducting polymer immunomodulatory nanoparticles
Source: Nat Commun. 2022 Jul 12;13:4032. doi: 10.1038/s41467-022-31551-6 (PMC9276830; doi:10.1038/s41467-022-31551-6)
Supplement: Supplementary file 3 — Source Data [file 41467_2022_31551_MOESM3_ESM.zip › Source Data/Supplementary Source Data/Supplementary Dataset/Supplementary Dataset Fig. S53.xlsx]

## Sheet: S53a
Saline	2.947	2.743	2.82	3.05
Drug	3.341	3.313	3.336	3.136
SPIND2	3.12	3.391	3.829	2.367
Drug + US	3.258	3.164	3.198	3.933
SPIN0 + US	3.182	3.005	2.93	3.173
SPIND2 + US	3.538	3.356	3.639	3.294

## Sheet: S53b
Saline	1.4	1.843	2.242	1.529
Drug	1.874	1.889	1.617	1.649
SPIND2	1.468	1.279	2.051	1.68
Drug + US	2.082	1.501	1.332	2.449
SPIN0 + US	2.319	2.86	2.477	2.201
SPIND2 + US	2.554	2.37	2.395	2.373

## Sheet: S53c
Saline	1.811	3.417	1.324	1.458
Drug	1.874	1.889	1.617	1.649
SPIND2	1.388	1.37	1.095	1.34
Drug + US	1.513	1.442	1.162	3.164
SPIN0 + US	1.346	2.119	1.766	1.344
SPIND2 + US	1.593	2.125	1.394	2.224

## Sheet: S53d
Saline	1.341	1.024	0.963	1.459
Drug	9.511	9.998	9.301	9.191
SPIND2	1.683	1.717	1.561	1.644
Drug + US	9.921	9.8	7.946	7.394
SPIN0 + US	1.03	1.059	1.1	1.058
SPIND2 + US	3.54	3.255	3.61	4.062

## Sheet: S53e
Saline	19.977	13.964	18.442	17.468
Drug	30.3	31.139	33.803	33.669
SPIND2	16.962	21.207	17.375	14.491
Drug + US	32.339	34.613	32.272	35.681
SPIN0 + US	22.921	23.253	24.845	21.052
SPIND2 + US	18.076	19.645	16.95	18.77
