# Supplementary material for: Precision cancer sono-immunotherapy using deep-tissue activatable semiconducting polymer immunomodulatory nanoparticles
Source: Nat Commun. 2022 Jul 12;13:4032. doi: 10.1038/s41467-022-31551-6 (PMC9276830; doi:10.1038/s41467-022-31551-6)
Supplement: Supplementary file 3 — Source Data [file 41467_2022_31551_MOESM3_ESM.zip › Source Data/Supplementary Source Data/Supplementary Dataset/Supplementary Dataset Fig. S55.xlsx]

## Sheet: S55a
Saline	2.148	1.141	0.807	2.461
Drug	1.367	1.182	1.105	1.993
SPIND2	0.872	2.723	1.962	2.2
Drug + US	1.485	1.063	1.333	1.581
SPIN0 + US	2.127	2.014	1.71	2.528
SPIND2 + US	2.077	0.996	1.233	1.046

## Sheet: S55b
Saline	2.002	2.09	2.319	2.022
Drug	2.327	2.135	2.434	2.416
SPIND2	5.24	4.469	6.112	4.852
Drug + US	1.977	3.696	1.68	2.816
SPIN0 + US	4.497	4.205	3.454	3.496
SPIND2 + US	3.176	4.007	3.489	6.361

## Sheet: S55c
Saline	1.396	1.804	2.508	1.368
Drug	1.734	2.437	2.519	1.651
SPIND2	2.967	2.674	2.235	2.08
Drug + US	2.194	2.924	2.429	2.281
SPIN0 + US	2.928	2.691	2.569	3.193
SPIND2 + US	1.777	1.852	2.314	1.529

## Sheet: S55d
Saline	2.956	2.947	2.888	2.853
Drug	15.915	20.133	19.424	16.712
SPIND2	3.976	3.21	3.645	2.731
Drug + US	11.521	14.26	13.388	11.396
SPIN0 + US	2.057	1.48	1.54	2.03
SPIND2 + US	2.103	2.484	2.603	3.166

## Sheet: S55e
Saline	3.279	2.377	2.052	2.684
Drug	43.584	43.223	41.716	43.06
SPIND2	6.832	4.151	8.952	4.96
Drug + US	31.612	35.562	34.089	40.692
SPIN0 + US	15.594	19.511	11.027	14.146
SPIND2 + US	22.766	25.473	20.324	14.461
