# Supplementary material for: Precision cancer sono-immunotherapy using deep-tissue activatable semiconducting polymer immunomodulatory nanoparticles
Source: Nat Commun. 2022 Jul 12;13:4032. doi: 10.1038/s41467-022-31551-6 (PMC9276830; doi:10.1038/s41467-022-31551-6)
Supplement: Supplementary file 3 — Source Data [file 41467_2022_31551_MOESM3_ESM.zip › Source Data/Supplementary Source Data/Supplementary Dataset/Supplementary Dataset Fig. S56.xlsx]

## Sheet: S56a
Saline	17.9128	24.8028	23.1214	41.048	29.0506
Drug	212.477	141.035	148.406	90.732	119.948
SPIND2	22.78	35.713	24.335	36.8888	25.2958
Drug + US	102.35	111.718	125.271	108.975	147.546
SPIN0 + US	37.9128	51.3135	22.0215	34.4867	34.4994
SPIND2 + US	47.8243	30.6435	47.2301	28.3805	44.5626

## Sheet: S56b
Saline	39.3473	26.1266	40.8032	39.34	37.8171
Drug	139.717	97.6488	88.8102	98.7755	82.2736
SPIND2	41.8969	16.9026	73.6679	49.6259	55.9309
Drug + US	134.502	96.7539	112.074	91.5987	73.2192
SPIN0 + US	52.8863	55.7967	37.2501	24.7012	39.8753
SPIND2 + US	73.1643	38.1012	60.6312	42.815	41.1714

## Sheet: S56c
Saline	6.55369	8.91794	5.2146	9.16319	7.1472
Drug	40.1633	49.326	44.9262	29.5831	27.8663
SPIND2	6.26429	8.66287	6.2741	5.54814	6.31334
Drug + US	23.1182	54.7462	46.746	36.9211	28.3176
SPIN0 + US	7.65243	12.5771	6.25448	8.02521	11.395
SPIND2 + US	15.1719	17.237	13.3865	16.9132	22.6375

## Sheet: S56d
Saline	7.44674	8.92734	5.91908	4.64045	6.62217
Drug	18.0144	12.6311	15.4693	13.4921	18.5353
SPIND2	6.85603	5.63662	5.90845	6.15901	6.37768
Drug + US	13.2856	16.0767	19.8822	17.372	19.9885
SPIN0 + US	6.26075	7.29337	7.01547	7.59708	8.54618
SPIND2 + US	9.2599	6.87273	7.62442	8.45507	7.19315

## Sheet: S56e
Saline	11.2852	6.30586	11.5629	13.8539	9.99372
Drug	39.9892	28.5648	28.1634	29.4325	23.9585
SPIND2	9.69974	10.8696	7.83655	8.45491	10.0829
Drug + US	28.5689	21.3756	23.9301	39.4804	27.3139
SPIN0 + US	10.902	14.5392	13.6106	8.04132	7.99063
SPIND2 + US	12.236	10.8067	9.78895	18.0689	12.6658

## Sheet: S56f
Saline	2.05801	4.69965	2.84638	6.4882	1.89328
Drug	8.55916	10.6536	12.1245	7.70018	15.0309
SPIND2	4.42902	5.47038	3.02289	2.09331	3.87598
Drug + US	12.6305	8.98865	10.9655	16.1664	13.0246
SPIN0 + US	4.24663	2.08743	2.65812	4.31135	5.16444
SPIND2 + US	7.56486	6.18815	5.44096	2.90522	5.6057

## Sheet: S56g
Saline	19.7595	27.3145	36.8393	30.8485	21.781
Drug	86.6327	152.879	123.301	132.169	76.4955
SPIND2	33.2832	18.0995	30.1402	29.9705	32.8479
Drug + US	68.4315	120.269	134.84	132.464	108.789
SPIN0 + US	34.0578	29.8377	24.5551	28.2072	37.0607
SPIND2 + US	44.955	53.233	47.6774	55.0332	66.4099

## Sheet: S56h
Saline	15.8988	12.0733	26.6355	18.4702	29.6988
Drug	123.509	81.7799	51.4421	65.9858	111.714
SPIND2	16.5056	26.961	17.6118	25.7216	18.4961
Drug + US	142.859	89.3015	79.3122	128.252	78.1542
SPIN0 + US	40.5354	30.8828	18.1113	23.0023	24.0272
SPIND2 + US	28.748	46.7472	47.4945	42.6701	29.9245

## Sheet: S56i
Saline	53.6738	92.6572	51.4284	41.6348	40.4405
Drug	185.959	278.879	145.304	166.277	88.9308
SPIND2	70.8723	55.3459	49.8041	58.2601	47.081
Drug + US	152.088	147.263	197.425	214.05	236.838
SPIN0 + US	63.133	69.9169	86.3988	71.5412	48.992
SPIND2 + US	110.333	83.819	67.146	213.573	104.935

## Sheet: S56j
Saline	20.9811	14.1654	12.626	16.7872	8.25014
Drug	54.7933	81.4214	78.6317	70.118	60.6573
SPIND2	21.7788	17.0904	15.8029	10.0275	15.4996
Drug + US	50.6414	72.5625	86.413	69.5862	64.7159
SPIN0 + US	18.2287	17.6829	14.324	28.6971	31.5567
SPIND2 + US	23.3742	33.8659	25.9493	35.8812	29.728

[truncated: 2 more sheets: S56k, S56l]
