# Supplementary material for: Precision cancer sono-immunotherapy using deep-tissue activatable semiconducting polymer immunomodulatory nanoparticles
Source: Nat Commun. 2022 Jul 12;13:4032. doi: 10.1038/s41467-022-31551-6 (PMC9276830; doi:10.1038/s41467-022-31551-6)
Supplement: Supplementary file 3 — Source Data [file 41467_2022_31551_MOESM3_ESM.zip › Source Data/Supplementary Source Data/Supplementary Dataset/Supplementary Dataset Fig. S57.xlsx]

## Sheet: S57a
Saline	12	17	14	21	20
Drug	18	32	19	36	16
SPIND2	22	8	21	15	19
Drug + US	29	19	34	31	21
SPIN0 + US	14	10	16	23	20
SPIND2 + US	16	23	26	13	28

## Sheet: S57b
Saline	51.7	47.8	42.1	48.9	47.6
Drug	45.9	46.7	48.5	51.2	50.6
SPIND2	48.3	44.5	51	40.4	43.7
Drug + US	49.6	48.6	49.3	51.9	45.7
SPIN0 + US	42.9	44.6	45.4	39.8	45.5
SPIND2 + US	47.3	48.2	51.8	52.7	44.6

## Sheet: S57c
Saline	8.93	5.4	5.06	5.91	8.27
Drug	6.57	6.61	6.68	8.88	7.31
SPIND2	6.39	7.81	7.41	5.23	9.38
Drug + US	6.1	9.6	6.37	7.34	5.86
SPIN0 + US	6.21	5.31	6.65	6.11	6.64
SPIND2 + US	10.83	8.93	6.75	7.83	6.92

## Sheet: S57d
Saline	5	4	5	2	1
Drug	6	7	4	2	4
SPIND2	3	2	5	2	1
Drug + US	5	6	6	4	7
SPIN0 + US	3	3	3	2	4
SPIND2 + US	4	5	4	2	4
