# Supplementary material for: Precision cancer sono-immunotherapy using deep-tissue activatable semiconducting polymer immunomodulatory nanoparticles
Source: Nat Commun. 2022 Jul 12;13:4032. doi: 10.1038/s41467-022-31551-6 (PMC9276830; doi:10.1038/s41467-022-31551-6)
Supplement: Supplementary file 3 — Source Data [file 41467_2022_31551_MOESM3_ESM.zip › Source Data/Supplementary Source Data/Supplementary Dataset/Supplementary Dataset Fig. S58.xlsx]

## Sheet: S58a
Saline	12.74	9.94	10.15	12.6	9.07
Drug	10.29	10.47	8.27	10.59	11.23
SPIND2	10.17	10.63	7.93	11.63	7.92
Drug + US	9.98	11.87	7.27	10.76	7.81
SPIN0 + US	12.14	10.15	9.78	11.81	11.48
SPIND2 + US	9.73	12.75	11.02	9.84	10.78

## Sheet: S58b
Saline	3.2	2.8	2.3	3.3	2.3
Drug	3	3.2	2.7	2.4	2.5
SPIND2	3.2	2.9	2	3	1.8
Drug + US	4	3.2	2.5	2	2.2
SPIN0 + US	1.8	3.3	2.3	2.6	2.9
SPIND2 + US	2.7	3.3	2.9	3.1	2

## Sheet: S58c
Saline	237.1	188.7	190	242.3	173.2
Drug	106.6	143	146	202.4	227.3
SPIND2	196.2	186.2	113.2	220.1	116.3
Drug + US	197.3	218.2	154.5	106.1	155.3
SPIN0 + US	221.7	165.3	176.2	222.7	206.2
SPIND2 + US	176.4	228.8	210.7	213.7	195.6

## Sheet: S58d
Saline	18.6	21.3	18.7	19.2	19
Drug	19.9	20.4	17.6	17.4	18.6
SPIND2	19.2	17.3	14.2	18.9	14.6
Drug + US	20.2	18.3	21.2	18.4	19.8
SPIN0 + US	18.2	20.1	18	18.8	17.9
SPIND2 + US	20.4	18.5	19.1	21.7	18.1

## Sheet: S58e
Saline	471	553	478	498	493
Drug	557	752	430	437	441
SPIND2	463	502	485	474	326
Drug + US	580	498	515	455	473
SPIN0 + US	443	532	447	468	453
SPIND2 + US	514	511	471	531	447

## Sheet: S58f
Saline	39.5	40.4	39.2	38.6	38.8
Drug	42.6	42.3	41	40.3	43.2
SPIND2	41.6	44.6	50	39.9	45
Drug + US	41.3	43.2	40.5	40.5	42.1
SPIN0 + US	41.2	48.5	40.3	40.3	39.7
SPIND2 + US	39.8	41.2	45.2	40.9	40.6

## Sheet: S58g
Saline	27	35	26	26	26
Drug	30	26	29	27	29
SPIND2	28	33	37	28	31
Drug + US	31	29	26	27	28
SPIN0 + US	29	32	27	29	27
SPIND2 + US	25	29	30	27	27

## Sheet: S58h
Saline	17	18.8	16.5	16.8	16.7
Drug	16.1	15.3	17.6	16.7	17.1
SPIND2	16.8	18.4	18.5	17.5	17.2
Drug + US	16.3	16.7	15.7	17.2	16.6
SPIN0 + US	17.5	15.6	16.7	17.9	17
SPIND2 + US	15.7	17.5	18.7	16.5	16.6

## Sheet: S58i
Saline	1556	983	936	1265	878
Drug	1316	1309	1420	1071	1527
SPIND2	855	1325	1261	1446	1108
Drug + US	1514	1626	922	610	845
SPIN0 + US	1199	1329	1446	1227	1143
SPIND2 + US	1147	1522	978	1034	1420

## Sheet: S58j
Saline	1.819	1.585	1.161	1.706	1.148
Drug	1.914	1.84	1.878	1.352	1.75
SPIND2	1.006	1.523	1.503	1.711	1.357
Drug + US	1.7	1.8	0.984	1.83	0.923
SPIN0 + US	2.171	1.28	1.58	1.408	1.451
SPIND2 + US	1.173	1.731	1.194	1.185	1.905

[truncated: 3 more sheets: S58k, S58l, S58m]
