# Supplementary material for: Precision cancer sono-immunotherapy using deep-tissue activatable semiconducting polymer immunomodulatory nanoparticles
Source: Nat Commun. 2022 Jul 12;13:4032. doi: 10.1038/s41467-022-31551-6 (PMC9276830; doi:10.1038/s41467-022-31551-6)
Supplement: Supplementary file 3 — Source Data [file 41467_2022_31551_MOESM3_ESM.zip › Source Data/Supplementary Source Data/Supplementary Dataset/Supplementary Dataset Fig. S59.xlsx]

## Sheet: S59
	Saline		Drug		SPIND2		Drug + US		SPIN0 + US		SPIND2 + US
Time (day)	mean	s.d.	mean	s.d.	mean	s.d.	mean	s.d.	mean	s.d.	mean	s.d.
0	17.96	1.3018	16.795	1.17242	17.341	0.52505	17.559	0.76396	16.67	1.50135	16.985	0.82026
2	18.321	1.08205	16.886	1.14252	17.833	0.3401	18.079	0.60735	17.399	1.32457	17.441	0.86344
4	18.701	1.12594	17.851	1.18355	18.131	0.69743	18.573	0.58905	17.792	1.64351	18.198	0.80195
6	19.439	1.20812	18.099	1.06534	18.114	0.9167	18.378	0.6179	18.07	1.66729	17.3367	0.86872
8	19.211	1.47931	18.103	1.05254	18.477	1.32993	19.12	0.94227	18.159	2.11137	17.0633	1.02593
10	19.87	1.79274	18.616	0.9983	18.589	1.75942	18.65	1.1042	18.61	2.46653	17.3922	1.42107
12	20.097	2.02812	19.174	1.09772	19.2433	1.90141	19.4767	1.70663	19.5138	1.59813	17.3111	1.0401
14	20.215	2.20754	19.409	1.24937	19.4589	1.79062	19.5678	1.88563	19.7271	1.52014	17.9922	1.25792
16	20.846	2.33115	19.934	1.41945	20.2267	1.47795	19.9067	2.73075	20.6471	1.36205	18.3478	1.60488
18	20.649	2.95138	19.5911	1.60121	20.8978	1.82583	20.7689	2.98802	19.9057	1.82749	18.47	1.53174
