# Supplementary material for: Precision cancer sono-immunotherapy using deep-tissue activatable semiconducting polymer immunomodulatory nanoparticles
Source: Nat Commun. 2022 Jul 12;13:4032. doi: 10.1038/s41467-022-31551-6 (PMC9276830; doi:10.1038/s41467-022-31551-6)
Supplement: Supplementary file 3 — Source Data [file 41467_2022_31551_MOESM3_ESM.zip › Source Data/Supplementary Source Data/Supplementary Dataset/Supplementary Dataset Fig. S6.xlsx]

## Sheet: S6a
	Before	After 3 cycle
300	0.325	0.318
300.5	0.324	0.317
301	0.322	0.315
301.5	0.32	0.314
302	0.317	0.312
302.5	0.315	0.31
303	0.313	0.308
303.5	0.31	0.305
304	0.308	0.303
304.5	0.307	0.301
305	0.305	0.299
305.5	0.303	0.297
306	0.3	0.296
306.5	0.299	0.294
307	0.297	0.292
307.5	0.296	0.291
308	0.295	0.29
308.5	0.294	0.29
309	0.294	0.289
309.5	0.293	0.288
310	0.292	0.286
310.5	0.291	0.286
311	0.29	0.284
311.5	0.289	0.283
312	0.289	0.282
312.5	0.288	0.281
313	0.288	0.281
313.5	0.287	0.281
314	0.287	0.281
314.5	0.286	0.281
315	0.286	0.281
315.5	0.285	0.281
316	0.286	0.28
316.5	0.286	0.28
317	0.286	0.281
317.5	0.287	0.281
318	0.287	0.281
318.5	0.287	0.281
319	0.288	0.282
319.5	0.288	0.282
320	0.288	0.282
320.5	0.288	0.283
321	0.288	0.283
321.5	0.288	0.284
322	0.289	0.284
322.5	0.289	0.285
323	0.29	0.285
323.5	0.291	0.285
324	0.291	0.285
324.5	0.292	0.286
325	0.292	0.287
325.5	0.292	0.287
326	0.293	0.287
326.5	0.293	0.287
327	0.293	0.287
327.5	0.293	0.287
328	0.294	0.288
328.5	0.294	0.288
329	0.294	0.289
329.5	0.295	0.289
330	0.296	0.29
330.5	0.296	0.291
331	0.297	0.291
331.5	0.298	0.292
332	0.299	0.294
332.5	0.3	0.294
333	0.301	0.296
333.5	0.302	0.297
334	0.303	0.298
334.5	0.304	0.299
335	0.306	0.3
335.5	0.307	0.301
336	0.307	0.302
336.5	0.309	0.302
337	0.309	0.303
337.5	0.31	0.304
338	0.311	0.305
338.5	0.311	0.306
339	0.312	0.306
339.5	0.313	0.307
340	0.314	0.308
340.5	0.315	0.309
341	0.316	0.31
341.5	0.317	0.311
342	0.318	0.312
342.5	0.318	0.312
343	0.319	0.313
343.5	0.32	0.313
344	0.32	0.315
344.5	0.321	0.316
345	0.323	0.317
345.5	0.324	0.319
346	0.326	0.32
346.5	0.327	0.321
347	0.328	0.323
347.5	0.329	0.323
348	0.331	0.324
348.5	0.332	0.326
349	0.333	0.328
349.5	0.335	0.329
350	0.337	0.331
350.5	0.338	0.334
351	0.34	0.335
351.5	0.341	0.336
352	0.343	0.337
352.5	0.344	0.339
353	0.346	0.341
353.5	0.347	0.342
354	0.35	0.344
354.5	0.351	0.346
355	0.353	0.348
355.5	0.355	0.35
356	0.357	0.352
356.5	0.358	0.353
357	0.36	0.354
357.5	0.362	0.356
358	0.363	0.358
358.5	0.365	0.359
359	0.367	0.361
359.5	0.369	0.362
360	0.37	0.364
360.5	0.371	0.365
361	0.373	0.367
361.5	0.374	0.368
362	0.376	0.37
362.5	0.377	0.371
363	0.378	0.372
363.5	0.379	0.374
364	0.381	0.376
364.5	0.382	0.377
365	0.384	0.378
365.5	0.385	0.379
366	0.386	0.38
366.5	0.387	0.381
367	0.388	0.382
367.5	0.389	0.383
368	0.39	0.384
368.5	0.391	0.385
369	0.392	0.386
369.5	0.392	0.387
370	0.393	0.387
370.5	0.394	0.388
371	0.394	0.388
371.5	0.395	0.389
372	0.395	0.389
372.5	0.396	0.39
373	0.396	0.39
373.5	0.396	0.39
374	0.396	0.39
374.5	0.396	0.389
375	0.396	0.389
375.5	0.395	0.389
376	0.395	0.389
376.5	0.394	0.388
377	0.394	0.388
377.5	0.394	0.388
378	0.394	0.387
378.5	0.393	0.387
379	0.393	0.386
379.5	0.393	0.386
380	0.392	0.385
380.5	0.392	0.385
381	0.392	0.385
381.5	0.391	0.384
382	0.39	0.384
382.5	0.39	0.384
383	0.39	0.383
383.5	0.389	0.383
384	0.388	0.382
384.5	0.387	0.382
385	0.387	0.381
385.5	0.386	0.38
386	0.385	0.38
386.5	0.384	0.378
387	0.384	0.378
387.5	0.383	0.377
388	0.382	0.376
388.5	0.381	0.375
389	0.38	0.374
389.5	0.378	0.373
390	0.377	0.371
390.5	0.375	0.369
391	0.374	0.367
391.5	0.372	0.365
392	0.37	0.363
392.5	0.368	0.361
393	0.365	0.359
393.5	0.363	0.356
394	0.36	0.354
394.5	0.358	0.352
395	0.355	0.349
395.5	0.352	0.346
396	0.35	0.343
396.5	0.346	0.34
397	0.343	0.337
397.5	0.34	0.334
398	0.337	0.331
398.5	0.334	0.328
399	0.331	0.325
399.5	0.327	0.322
400	0.324	0.319
400.5	0.321	0.316
401	0.318	0.313
401.5	0.314	0.309
402	0.311	0.306
402.5	0.308	0.303
403	0.305	0.3
403.5	0.303	0.297
404	0.3	0.294
404.5	0.297	0.292
405	0.294	0.289
405.5	0.292	0.286
406	0.289	0.284
406.5	0.287	0.281
407	0.284	0.279
407.5	0.282	0.277
408	0.28	0.275
408.5	0.278	0.273
409	0.276	0.271
409.5	0.274	0.269
410	0.272	0.267
410.5	0.271	0.265
411	0.269	0.264
411.5	0.267	0.262
412	0.266	0.261
412.5	0.265	0.26
413	0.263	0.258
413.5	0.262	0.257
414	0.261	0.256
414.5	0.259	0.255
415	0.258	0.253
415.5	0.257	0.252
416	0.256	0.252
416.5	0.256	0.251
417	0.255	0.25
417.5	0.254	0.249
418	0.253	0.249
418.5	0.253	0.248
419	0.252	0.248
419.5	0.252	0.247
420	0.252	0.247
420.5	0.252	0.247
421	0.251	0.246
421.5	0.251	0.246
422	0.25	0.245
422.5	0.25	0.245
423	0.25	0.245
423.5	0.25	0.245
424	0.25	0.245
424.5	0.25	0.245
425	0.25	0.245
425.5	0.249	0.244
426	0.249	0.245
426.5	0.249	0.245
427	0.249	0.245
427.5	0.249	0.245
428	0.249	0.245
428.5	0.249	0.245
429	0.249	0.245
429.5	0.249	0.245
430	0.249	0.245
430.5	0.249	0.245
431	0.249	0.245
431.5	0.25	0.245
432	0.25	0.245
432.5	0.25	0.245
433	0.25	0.246
433.5	0.25	0.246
434	0.25	0.246
434.5	0.251	0.246
435	0.251	0.246
435.5	0.251	0.246
436	0.251	0.246
436.5	0.251	0.246
437	0.251	0.246
437.5	0.251	0.246
438	0.251	0.246
438.5	0.251	0.246
439	0.251	0.246
439.5	0.251	0.247
440	0.251	0.247
440.5	0.251	0.247
441	0.251	0.247
441.5	0.251	0.247
442	0.251	0.247
442.5	0.251	0.247
443	0.251	0.247
443.5	0.251	0.247
444	0.252	0.247
444.5	0.252	0.247
445	0.252	0.247
445.5	0.252	0.247
446	0.251	0.247
446.5	0.252	0.247
447	0.252	0.247
447.5	0.252	0.248
448	0.252	0.248
448.5	0.252	0.248
449	0.252	0.248
449.5	0.252	0.248
450	0.252	0.248
450.5	0.252	0.248
451	0.252	0.248
451.5	0.252	0.248
452	0.253	0.248
452.5	0.253	0.249
453	0.253	0.249
453.5	0.253	0.248
454	0.253	0.248
454.5	0.253	0.249
455	0.253	0.249
455.5	0.253	0.249
456	0.253	0.249
456.5	0.253	0.249
457	0.253	0.249
457.5	0.254	0.249
458	0.254	0.249
458.5	0.254	0.249
459	0.254	0.249
459.5	0.254	0.25
460	0.254	0.25
460.5	0.254	0.25
461	0.255	0.251
461.5	0.255	0.251
462	0.255	0.251
462.5	0.255	0.251
463	0.256	0.251
463.5	0.256	0.251
464	0.256	0.251
464.5	0.256	0.252
465	0.256	0.252
465.5	0.256	0.252
466	0.256	0.252
466.5	0.256	0.252
467	0.257	0.253
467.5	0.257	0.253
468	0.257	0.253
468.5	0.257	0.253
469	0.257	0.253
469.5	0.258	0.254
470	0.258	0.254
470.5	0.258	0.254
471	0.258	0.254
471.5	0.258	0.254
472	0.258	0.254
472.5	0.258	0.254
473	0.259	0.255
473.5	0.259	0.255
474	0.259	0.255
474.5	0.259	0.255
475	0.26	0.255
475.5	0.26	0.255
476	0.26	0.255
476.5	0.26	0.256
477	0.26	0.256
477.5	0.26	0.256
478	0.26	0.256
478.5	0.261	0.256
479	0.261	0.256
479.5	0.261	0.257
480	0.261	0.257
480.5	0.261	0.257
481	0.261	0.257
481.5	0.262	0.258
482	0.262	0.258
482.5	0.262	0.258
483	0.262	0.258
483.5	0.262	0.258
484	0.263	0.259
484.5	0.263	0.259
485	0.263	0.259
485.5	0.264	0.26
486	0.264	0.26
486.5	0.264	0.26
487	0.264	0.26
487.5	0.264	0.26
488	0.265	0.26
488.5	0.265	0.261
489	0.265	0.261
489.5	0.266	0.261
490	0.266	0.262
490.5	0.266	0.262
491	0.267	0.262
491.5	0.267	0.263
492	0.267	0.263
492.5	0.267	0.263
493	0.268	0.263
493.5	0.268	0.264
494	0.268	0.264
494.5	0.269	0.264
495	0.269	0.265
495.5	0.269	0.265
496	0.27	0.265
496.5	0.27	0.266
497	0.271	0.266
497.5	0.271	0.266
498	0.271	0.267
498.5	0.272	0.268
499	0.272	0.268
499.5	0.272	0.268
500	0.273	0.269
500.5	0.273	0.269
501	0.274	0.269
501.5	0.274	0.27
502	0.274	0.27
502.5	0.275	0.271
503	0.275	0.271
503.5	0.276	0.272
504	0.276	0.272
504.5	0.277	0.273
505	0.277	0.273
505.5	0.277	0.273
506	0.278	0.274
506.5	0.279	0.274
507	0.279	0.275
507.5	0.28	0.275
508	0.28	0.276
508.5	0.281	0.276
509	0.281	0.277
509.5	0.282	0.278
510	0.282	0.278
510.5	0.283	0.279
511	0.283	0.279
511.5	0.284	0.28
512	0.285	0.28
512.5	0.285	0.281
513	0.286	0.282
513.5	0.287	0.282
514	0.287	0.283
514.5	0.288	0.284
515	0.289	0.284
515.5	0.289	0.285
516	0.29	0.286
516.5	0.291	0.286
517	0.291	0.287
517.5	0.292	0.288
518	0.293	0.288
518.5	0.294	0.289
519	0.294	0.29
519.5	0.295	0.291
520	0.295	0.291
520.5	0.296	0.292
521	0.297	0.293
521.5	0.297	0.293
522	0.298	0.294
522.5	0.299	0.294
523	0.3	0.295
523.5	0.3	0.296
524	0.301	0.296
524.5	0.301	0.297
525	0.302	0.298
525.5	0.303	0.298
526	0.303	0.299
526.5	0.304	0.3
527	0.305	0.3
527.5	0.305	0.301
528	0.306	0.301
528.5	0.307	0.302
529	0.308	0.303
529.5	0.308	0.303
530	0.309	0.304
530.5	0.309	0.305
531	0.31	0.306
531.5	0.311	0.306
532	0.311	0.307
532.5	0.312	0.307
533	0.313	0.308
533.5	0.313	0.308
534	0.314	0.309
534.5	0.314	0.31
535	0.315	0.31
535.5	0.316	0.311
536	0.316	0.312
536.5	0.317	0.312
537	0.318	0.313
537.5	0.318	0.314
538	0.319	0.315
538.5	0.32	0.315
539	0.32	0.316
539.5	0.321	0.316
540	0.321	0.317
540.5	0.322	0.317
541	0.322	0.318
541.5	0.323	0.318
542	0.324	0.319
542.5	0.324	0.32
543	0.325	0.32
543.5	0.325	0.321
544	0.326	0.321
544.5	0.326	0.322
545	0.327	0.322
545.5	0.327	0.323
546	0.328	0.323
546.5	0.328	0.324
547	0.329	0.324
547.5	0.329	0.325
548	0.33	0.325
548.5	0.33	0.325
549	0.331	0.326
549.5	0.331	0.327
550	0.332	0.327
550.5	0.332	0.327
551	0.333	0.328
551.5	0.333	0.328
552	0.333	0.328
552.5	0.334	0.329
553	0.334	0.329
553.5	0.335	0.33
554	0.335	0.33
554.5	0.335	0.33
555	0.336	0.331
555.5	0.336	0.331
556	0.336	0.332
556.5	0.337	0.332
557	0.337	0.333
557.5	0.338	0.333
558	0.338	0.333
558.5	0.338	0.334
559	0.339	0.334
559.5	0.339	0.335
560	0.339	0.335
560.5	0.34	0.335
561	0.341	0.336
561.5	0.341	0.336
562	0.341	0.336
562.5	0.342	0.336
563	0.342	0.337
563.5	0.342	0.337
564	0.343	0.337
564.5	0.343	0.338
565	0.343	0.338
565.5	0.343	0.338
566	0.343	0.338
566.5	0.344	0.339
567	0.344	0.339
567.5	0.344	0.339
568	0.344	0.339
568.5	0.345	0.34
569	0.345	0.34
569.5	0.345	0.34
570	0.345	0.34
570.5	0.345	0.34
571	0.346	0.341
571.5	0.346	0.341
572	0.346	0.341
572.5	0.346	0.341
573	0.346	0.341
573.5	0.346	0.341
574	0.346	0.341
574.5	0.346	0.341
575	0.346	0.341
575.5	0.347	0.342
576	0.347	0.342
576.5	0.347	0.342
577	0.347	0.342
577.5	0.347	0.342
578	0.347	0.342
578.5	0.347	0.342
579	0.347	0.341
579.5	0.347	0.341
580	0.347	0.341
580.5	0.346	0.341
581	0.346	0.341
581.5	0.346	0.341
582	0.346	0.341
582.5	0.346	0.34
583	0.345	0.34
583.5	0.345	0.34
584	0.345	0.34
584.5	0.345	0.339
585	0.344	0.339
585.5	0.344	0.339
586	0.344	0.339
586.5	0.344	0.339
587	0.343	0.338
587.5	0.343	0.338
588	0.342	0.338
588.5	0.342	0.337
589	0.342	0.337
589.5	0.341	0.336
590	0.341	0.336
590.5	0.341	0.336
591	0.34	0.335
591.5	0.34	0.335
592	0.339	0.334
592.5	0.338	0.333
593	0.338	0.333
593.5	0.337	0.332
594	0.337	0.332
594.5	0.336	0.331
595	0.336	0.331
595.5	0.335	0.33
596	0.335	0.33
596.5	0.334	0.329
597	0.333	0.328
597.5	0.332	0.327
598	0.332	0.327
598.5	0.331	0.326
599	0.33	0.325
599.5	0.33	0.324
600	0.329	0.324
600.5	0.328	0.323
601	0.327	0.322
601.5	0.326	0.321
602	0.325	0.321
602.5	0.325	0.32
603	0.324	0.319
603.5	0.323	0.318
604	0.322	0.318
604.5	0.321	0.317
605	0.32	0.316
605.5	0.32	0.315
606	0.319	0.314
606.5	0.318	0.313
607	0.317	0.312
607.5	0.316	0.311
608	0.316	0.311
608.5	0.315	0.31
609	0.314	0.309
609.5	0.313	0.308
610	0.312	0.307
610.5	0.312	0.306
611	0.311	0.306
611.5	0.31	0.305
612	0.309	0.304
612.5	0.308	0.303
613	0.307	0.302
613.5	0.307	0.302
614	0.306	0.301
614.5	0.305	0.3
615	0.304	0.3
615.5	0.304	0.299
616	0.303	0.298
616.5	0.302	0.298
617	0.301	0.297
617.5	0.301	0.296
618	0.3	0.296
618.5	0.299	0.295
619	0.298	0.294
619.5	0.298	0.293
620	0.297	0.292
620.5	0.296	0.292
621	0.296	0.291
621.5	0.295	0.291
622	0.294	0.29
622.5	0.294	0.289
623	0.293	0.289
623.5	0.293	0.288
624	0.292	0.287
624.5	0.291	0.287
625	0.291	0.286
625.5	0.29	0.285
626	0.29	0.285
626.5	0.289	0.284
627	0.288	0.284
627.5	0.288	0.283
628	0.287	0.282
628.5	0.287	0.282
629	0.286	0.282
629.5	0.285	0.281
630	0.285	0.28
630.5	0.284	0.28
631	0.284	0.279
631.5	0.283	0.279
632	0.282	0.278
632.5	0.282	0.278
633	0.281	0.277
633.5	0.281	0.276
634	0.28	0.276
634.5	0.28	0.275
635	0.279	0.275
635.5	0.279	0.274
636	0.278	0.274
636.5	0.278	0.273
637	0.277	0.272
637.5	0.276	0.272
638	0.276	0.271
638.5	0.275	0.27
639	0.274	0.27
639.5	0.274	0.269
640	0.273	0.268
640.5	0.272	0.268
641	0.271	0.267
641.5	0.271	0.266
642	0.27	0.266
642.5	0.269	0.265
643	0.268	0.264
643.5	0.267	0.263
644	0.266	0.262
644.5	0.265	0.261
645	0.264	0.26
645.5	0.264	0.259
646	0.263	0.258
646.5	0.262	0.257
647	0.261	0.256
647.5	0.26	0.255
648	0.258	0.254
648.5	0.257	0.253
649	0.256	0.252
649.5	0.255	0.251
650	0.254	0.25
650.5	0.253	0.249
651	0.252	0.247
651.5	0.25	0.246
652	0.249	0.245
652.5	0.248	0.244
653	0.246	0.242
653.5	0.245	0.241
654	0.244	0.24
654.5	0.242	0.239
655	0.241	0.237
655.5	0.24	0.236
656	0.238	0.234
656.5	0.237	0.233
657	0.236	0.231
657.5	0.234	0.23
658	0.233	0.229
658.5	0.231	0.227
659	0.23	0.226
659.5	0.228	0.224
660	0.227	0.222
660.5	0.225	0.221
661	0.224	0.219
661.5	0.222	0.218
662	0.22	0.216
662.5	0.219	0.215
663	0.217	0.213
663.5	0.216	0.212
664	0.214	0.21
664.5	0.212	0.209
665	0.211	0.207
665.5	0.209	0.205
666	0.207	0.203
666.5	0.206	0.202
667	0.204	0.2
667.5	0.202	0.198
668	0.2	0.196
668.5	0.199	0.195
669	0.197	0.193
669.5	0.195	0.191
670	0.193	0.19
670.5	0.191	0.188
671	0.19	0.186
671.5	0.188	0.185
672	0.186	0.183
672.5	0.184	0.181
673	0.182	0.179
673.5	0.181	0.177
674	0.179	0.175
674.5	0.178	0.174
675	0.176	0.172
675.5	0.174	0.17
676	0.173	0.169
676.5	0.171	0.167
677	0.169	0.166
677.5	0.167	0.164
678	0.166	0.162
678.5	0.164	0.161
679	0.163	0.159
679.5	0.161	0.158
680	0.159	0.156
680.5	0.158	0.155
681	0.157	0.153
681.5	0.155	0.151
682	0.153	0.15
682.5	0.152	0.148
683	0.15	0.147
683.5	0.148	0.145
684	0.147	0.143
684.5	0.145	0.142
685	0.143	0.14
685.5	0.142	0.138
686	0.14	0.137
686.5	0.139	0.136
687	0.137	0.134
687.5	0.136	0.133
688	0.135	0.131
688.5	0.133	0.13
689	0.131	0.128
689.5	0.13	0.126
690	0.128	0.125
690.5	0.126	0.123
691	0.125	0.121
691.5	0.123	0.12
692	0.122	0.119
692.5	0.12	0.117
693	0.119	0.116
693.5	0.118	0.115
694	0.117	0.113
694.5	0.115	0.112
695	0.114	0.111
695.5	0.113	0.109
696	0.111	0.108
696.5	0.11	0.107
697	0.109	0.106
697.5	0.107	0.104
698	0.106	0.103
698.5	0.104	0.102
699	0.103	0.1
699.5	0.102	0.099
700	0.102	0.099
700.5	0.101	0.098
701	0.101	0.098
701.5	0.101	0.097
702	0.1	0.096
702.5	0.098	0.095
703	0.097	0.094
703.5	0.096	0.093
704	0.095	0.092
704.5	0.094	0.091
705	0.093	0.09
705.5	0.092	0.089
706	0.091	0.089
706.5	0.09	0.088
707	0.089	0.086
707.5	0.088	0.085
708	0.087	0.085
708.5	0.086	0.084
709	0.085	0.083
709.5	0.084	0.082
710	0.083	0.081
710.5	0.082	0.08
711	0.081	0.079
711.5	0.08	0.078
712	0.08	0.077
712.5	0.079	0.076
713	0.078	0.075
713.5	0.077	0.074
714	0.076	0.073
714.5	0.075	0.072
715	0.075	0.072
715.5	0.074	0.071
716	0.073	0.07
716.5	0.072	0.069
717	0.072	0.069
717.5	0.071	0.068
718	0.07	0.067
718.5	0.069	0.067
719	0.069	0.066
719.5	0.068	0.065
720	0.067	0.065
720.5	0.067	0.064
721	0.066	0.063
721.5	0.065	0.062
722	0.065	0.062
722.5	0.064	0.061
723	0.064	0.061
723.5	0.063	0.06
724	0.062	0.06
724.5	0.062	0.059
725	0.061	0.058
725.5	0.061	0.058
726	0.06	0.057
726.5	0.06	0.057
727	0.059	0.056
727.5	0.058	0.056
728	0.058	0.055
728.5	0.057	0.055
729	0.057	0.054
729.5	0.056	0.054
730	0.056	0.053
730.5	0.055	0.053
731	0.055	0.052
731.5	0.054	0.052
732	0.054	0.052
732.5	0.053	0.051
733	0.053	0.051
733.5	0.052	0.05
734	0.052	0.05
734.5	0.051	0.049
735	0.051	0.049
735.5	0.051	0.048
736	0.05	0.048
736.5	0.05	0.048
737	0.049	0.047
737.5	0.049	0.047
738	0.049	0.047
738.5	0.048	0.046
739	0.048	0.046
739.5	0.047	0.045
740	0.047	0.045
740.5	0.047	0.044
741	0.047	0.044
741.5	0.046	0.044
742	0.046	0.044
742.5	0.046	0.043
743	0.045	0.043
743.5	0.045	0.042
744	0.045	0.042
744.5	0.044	0.042
745	0.044	0.042
745.5	0.043	0.041
746	0.043	0.041
746.5	0.043	0.041
747	0.043	0.04
747.5	0.043	0.04
748	0.043	0.04
748.5	0.043	0.04
749	0.042	0.04
749.5	0.041	0.039
750	0.041	0.039
750.5	0.041	0.039
751	0.041	0.038
751.5	0.041	0.038
752	0.041	0.038
752.5	0.04	0.038
753	0.04	0.038
753.5	0.04	0.037
754	0.039	0.037
754.5	0.039	0.037
755	0.039	0.037
755.5	0.039	0.037
756	0.039	0.036
756.5	0.038	0.036
757	0.038	0.036
757.5	0.038	0.036
758	0.038	0.036
758.5	0.038	0.036
759	0.038	0.036
759.5	0.037	0.035
760	0.037	0.035
760.5	0.037	0.035
761	0.037	0.034
761.5	0.036	0.034
762	0.036	0.034
762.5	0.036	0.034
763	0.036	0.034
763.5	0.036	0.034
764	0.036	0.034
764.5	0.036	0.034
765	0.035	0.033
765.5	0.035	0.033
766	0.035	0.033
766.5	0.035	0.033
767	0.035	0.033
767.5	0.035	0.033
768	0.034	0.032
768.5	0.034	0.032
769	0.034	0.032
769.5	0.034	0.032
770	0.034	0.032
770.5	0.034	0.031
771	0.033	0.031
771.5	0.033	0.031
772	0.033	0.031
772.5	0.033	0.031
773	0.033	0.031
773.5	0.033	0.03
774	0.032	0.03
774.5	0.032	0.031
775	0.032	0.03
775.5	0.032	0.031
776	0.032	0.03
776.5	0.032	0.03
777	0.032	0.03
777.5	0.032	0.03
778	0.032	0.029
778.5	0.031	0.029
779	0.031	0.029
779.5	0.031	0.029
780	0.031	0.029
780.5	0.031	0.028
781	0.031	0.029
781.5	0.031	0.029
782	0.031	0.029
782.5	0.031	0.029
783	0.031	0.029
783.5	0.031	0.029
784	0.031	0.029
784.5	0.03	0.028
785	0.03	0.028
785.5	0.03	0.028
786	0.029	0.028
786.5	0.029	0.028
787	0.029	0.028
787.5	0.029	0.028
788	0.029	0.027
788.5	0.029	0.027
789	0.029	0.027
789.5	0.029	0.027
790	0.029	0.027
790.5	0.029	0.027
791	0.029	0.027
791.5	0.029	0.027
792	0.029	0.027
792.5	0.029	0.026
793	0.029	0.026
793.5	0.028	0.027
794	0.028	0.026
794.5	0.028	0.026
795	0.028	0.026
795.5	0.028	0.026
796	0.027	0.026
796.5	0.027	0.026
797	0.027	0.026
797.5	0.027	0.026
798	0.027	0.026
798.5	0.027	0.026
799	0.028	0.026
799.5	0.028	0.026
800	0.028	0.025
800.5	0.027	0.025
801	0.027	0.025
801.5	0.027	0.025
802	0.027	0.025
802.5	0.027	0.025
803	0.027	0.025
803.5	0.027	0.025
804	0.027	0.025
804.5	0.026	0.025
805	0.026	0.024
805.5	0.026	0.024
806	0.026	0.024
806.5	0.026	0.024
807	0.026	0.024
807.5	0.026	0.024
808	0.026	0.024
808.5	0.027	0.024
809	0.027	0.024
809.5	0.027	0.025
810	0.026	0.024
810.5	0.026	0.024
811	0.026	0.024
811.5	0.026	0.024
812	0.026	0.024
812.5	0.026	0.024
813	0.026	0.023
813.5	0.025	0.023
814	0.025	0.024
814.5	0.025	0.023
815	0.025	0.024
815.5	0.025	0.024
816	0.025	0.024
816.5	0.025	0.023
817	0.025	0.023
817.5	0.025	0.023
818	0.025	0.023
818.5	0.025	0.023
819	0.025	0.023
819.5	0.025	0.023
820	0.025	0.023
820.5	0.024	0.022
821	0.024	0.022
821.5	0.024	0.022
822	0.024	0.022
822.5	0.024	0.022
823	0.024	0.023
823.5	0.024	0.023
824	0.024	0.022
824.5	0.024	0.022
825	0.024	0.022
825.5	0.024	0.022
826	0.023	0.022
826.5	0.024	0.022
827	0.024	0.022
827.5	0.024	0.022
828	0.024	0.022
828.5	0.024	0.022
829	0.024	0.022
829.5	0.024	0.022
830	0.024	0.022
830.5	0.024	0.022
831	0.024	0.021
831.5	0.024	0.021
832	0.024	0.022
832.5	0.024	0.022
833	0.024	0.022
833.5	0.024	0.022
834	0.024	0.022
834.5	0.024	0.022
835	0.023	0.021
835.5	0.023	0.021
836	0.023	0.021
836.5	0.023	0.021
837	0.022	0.021
837.5	0.022	0.021
838	0.022	0.021
838.5	0.022	0.02
839	0.023	0.021
839.5	0.023	0.02
840	0.022	0.02
840.5	0.022	0.02
841	0.022	0.02
841.5	0.022	0.02
842	0.022	0.02
842.5	0.022	0.021
843	0.022	0.021
843.5	0.022	0.02
844	0.022	0.02
844.5	0.022	0.02
845	0.022	0.02
845.5	0.022	0.02
846	0.022	0.02
846.5	0.022	0.02
847	0.022	0.02
847.5	0.022	0.02
848	0.022	0.02
848.5	0.022	0.02
849	0.022	0.02
849.5	0.022	0.02
850	0.022	0.02
850.5	0.022	0.02
851	0.022	0.02
851.5	0.022	0.02
852	0.022	0.02
852.5	0.022	0.02
853	0.022	0.019
853.5	0.022	0.019
854	0.021	0.019
854.5	0.021	0.019
855	0.021	0.019
855.5	0.021	0.019
856	0.021	0.019
856.5	0.021	0.02
857	0.021	0.02
857.5	0.021	0.02
858	0.021	0.019
858.5	0.021	0.019
859	0.021	0.019
859.5	0.021	0.019
860	0.021	0.019
860.5	0.021	0.019
861	0.02	0.019
861.5	0.02	0.019
862	0.02	0.019
862.5	0.02	0.019
863	0.02	0.019
863.5	0.02	0.019
864	0.02	0.019
864.5	0.02	0.019
865	0.02	0.018
865.5	0.02	0.018
866	0.02	0.018
866.5	0.02	0.018
867	0.02	0.018
867.5	0.02	0.018
868	0.02	0.018
868.5	0.02	0.018
869	0.02	0.018
869.5	0.02	0.018
870	0.02	0.018
870.5	0.02	0.018
871	0.02	0.018
871.5	0.02	0.018
872	0.019	0.018
872.5	0.019	0.018
873	0.019	0.018
873.5	0.019	0.018
874	0.019	0.018
874.5	0.019	0.018
875	0.019	0.018
875.5	0.019	0.017
876	0.019	0.017
876.5	0.019	0.017
877	0.019	0.017
877.5	0.019	0.017
878	0.019	0.018
878.5	0.019	0.018
879	0.019	0.017
879.5	0.019	0.017
880	0.019	0.017
880.5	0.019	0.017
881	0.019	0.017
881.5	0.019	0.017
882	0.019	0.017
882.5	0.019	0.017
883	0.019	0.017
883.5	0.019	0.017
884	0.018	0.017
884.5	0.018	0.017
885	0.018	0.017
885.5	0.018	0.017
886	0.018	0.017
886.5	0.018	0.017
887	0.018	0.017
887.5	0.018	0.017
888	0.018	0.017
888.5	0.018	0.017
889	0.018	0.017
889.5	0.018	0.017
890	0.018	0.017
890.5	0.018	0.017
891	0.018	0.017
891.5	0.018	0.016
892	0.018	0.016
892.5	0.018	0.016
893	0.018	0.016
893.5	0.018	0.016
894	0.018	0.017
894.5	0.018	0.017
895	0.018	0.017
895.5	0.018	0.016
896	0.018	0.017
896.5	0.018	0.016
897	0.018	0.016
897.5	0.018	0.016
898	0.018	0.016
898.5	0.018	0.016
899	0.017	0.016
899.5	0.017	0.016
900	0.017	0.016

## Sheet: S6b
	Before	After 3 cycle
300	0.077	0.272
301	0.077	0.271
302	0.077	0.271
303	0.076	0.272
304	0.076	0.274
305	0.076	0.275
306	0.076	0.278
307	0.076	0.281
308	0.076	0.284
309	0.076	0.288
310	0.076	0.292
311	0.075	0.294
312	0.075	0.298
313	0.075	0.301
314	0.075	0.303
315	0.076	0.305
316	0.076	0.306
317	0.076	0.306
318	0.076	0.306
319	0.076	0.304
320	0.076	0.301
321	0.077	0.298
322	0.077	0.294
323	0.077	0.29
324	0.077	0.285
325	0.078	0.281
326	0.078	0.277
327	0.078	0.273
328	0.078	0.269
329	0.078	0.266
330	0.078	0.264
331	0.078	0.262
332	0.078	0.259
333	0.078	0.258
334	0.077	0.256
335	0.077	0.255
336	0.077	0.253
337	0.077	0.252
338	0.077	0.25
339	0.077	0.249
340	0.076	0.247
341	0.076	0.245
342	0.076	0.243
343	0.076	0.24
344	0.076	0.238
345	0.075	0.235
346	0.075	0.232
347	0.075	0.229
348	0.075	0.226
349	0.075	0.224
350	0.074	0.221
351	0.074	0.219
352	0.074	0.217
353	0.074	0.214
354	0.074	0.213
355	0.073	0.211
356	0.073	0.209
357	0.073	0.208
358	0.073	0.207
359	0.073	0.206
360	0.073	0.205
361	0.073	0.204
362	0.073	0.203
363	0.073	0.202
364	0.073	0.202
365	0.073	0.202
366	0.073	0.202
367	0.073	0.201
368	0.073	0.202
369	0.072	0.201
370	0.072	0.202
371	0.072	0.202
372	0.071	0.202
373	0.07	0.203
374	0.07	0.203
375	0.069	0.204
376	0.068	0.204
377	0.067	0.205
378	0.066	0.206
379	0.065	0.207
380	0.064	0.207
381	0.063	0.208
382	0.062	0.21
383	0.061	0.211
384	0.06	0.212
385	0.058	0.213
386	0.057	0.215
387	0.056	0.215
388	0.056	0.217
389	0.055	0.218
390	0.054	0.219
391	0.053	0.22
392	0.053	0.221
393	0.052	0.222
394	0.052	0.223
395	0.051	0.223
396	0.051	0.225
397	0.05	0.226
398	0.05	0.227
399	0.05	0.228
400	0.05	0.229
401	0.049	0.229
402	0.049	0.231
403	0.049	0.232
404	0.049	0.233
405	0.048	0.234
406	0.048	0.235
407	0.048	0.236
408	0.048	0.237
409	0.048	0.238
410	0.048	0.239
411	0.048	0.24
412	0.047	0.242
413	0.047	0.243
414	0.047	0.244
415	0.047	0.245
416	0.047	0.246
417	0.047	0.248
418	0.047	0.249
419	0.047	0.251
420	0.047	0.253
421	0.047	0.254
422	0.047	0.254
423	0.047	0.255
424	0.047	0.256
425	0.047	0.257
426	0.047	0.258
427	0.047	0.259
428	0.047	0.26
429	0.047	0.261
430	0.047	0.262
431	0.048	0.262
432	0.048	0.264
433	0.048	0.264
434	0.048	0.265
435	0.049	0.265
436	0.049	0.266
437	0.049	0.267
438	0.049	0.268
439	0.05	0.268
440	0.05	0.269
441	0.05	0.269
442	0.051	0.27
443	0.051	0.27
444	0.051	0.27
445	0.051	0.27
446	0.052	0.271
447	0.052	0.271
448	0.052	0.271
449	0.052	0.272
450	0.052	0.272
451	0.052	0.272
452	0.052	0.272
453	0.052	0.272
454	0.053	0.272
455	0.053	0.272
456	0.053	0.273
457	0.053	0.273
458	0.053	0.273
459	0.053	0.273
460	0.053	0.273
461	0.053	0.273
462	0.053	0.272
463	0.054	0.272
464	0.054	0.272
465	0.054	0.271
466	0.054	0.271
467	0.055	0.27
468	0.055	0.27
469	0.055	0.269
470	0.056	0.269
471	0.056	0.268
472	0.056	0.267
473	0.057	0.266
474	0.057	0.265
475	0.058	0.264
476	0.058	0.263
477	0.059	0.263
478	0.059	0.262
479	0.06	0.261
480	0.061	0.259
481	0.061	0.259
482	0.062	0.258
483	0.062	0.257
484	0.063	0.255
485	0.063	0.254
486	0.063	0.253
487	0.063	0.252
488	0.063	0.251
489	0.063	0.249
490	0.063	0.248
491	0.063	0.247
492	0.063	0.246
493	0.063	0.245
494	0.063	0.244
495	0.062	0.243
496	0.062	0.243
497	0.062	0.241
498	0.062	0.24
499	0.061	0.24
500	0.061	0.239
501	0.061	0.238
502	0.061	0.237
503	0.061	0.236
504	0.06	0.235
505	0.06	0.234
506	0.06	0.233
507	0.06	0.232
508	0.061	0.231
509	0.061	0.23
510	0.061	0.23
511	0.061	0.229
512	0.061	0.228
513	0.061	0.227
514	0.062	0.226
515	0.062	0.225
516	0.062	0.224
517	0.063	0.222
518	0.063	0.221
519	0.063	0.22
520	0.064	0.219
521	0.064	0.218
522	0.065	0.216
523	0.065	0.215
524	0.066	0.214
525	0.066	0.213
526	0.067	0.212
527	0.067	0.211
528	0.068	0.21
529	0.068	0.209
530	0.069	0.208
531	0.069	0.206
532	0.07	0.205
533	0.07	0.204
534	0.071	0.203
535	0.072	0.202
536	0.072	0.201
537	0.073	0.2
538	0.073	0.199
539	0.074	0.198
540	0.075	0.197
541	0.075	0.196
542	0.076	0.195
543	0.077	0.195
544	0.077	0.194
545	0.078	0.193
546	0.079	0.192
547	0.079	0.192
548	0.08	0.191
549	0.081	0.19
550	0.081	0.19
551	0.082	0.189
552	0.083	0.189
553	0.084	0.188
554	0.084	0.188
555	0.085	0.187
556	0.086	0.187
557	0.087	0.186
558	0.088	0.186
559	0.089	0.185
560	0.09	0.185
561	0.091	0.185
562	0.091	0.184
563	0.092	0.184
564	0.093	0.183
565	0.094	0.183
566	0.095	0.183
567	0.096	0.182
568	0.097	0.182
569	0.098	0.182
570	0.099	0.182
571	0.1	0.181
572	0.101	0.181
573	0.102	0.181
574	0.103	0.18
575	0.104	0.18
576	0.105	0.18
577	0.106	0.179
578	0.108	0.179
579	0.109	0.179
580	0.11	0.179
581	0.111	0.178
582	0.112	0.178
583	0.113	0.178
584	0.114	0.178
585	0.115	0.177
586	0.116	0.177
587	0.117	0.177
588	0.118	0.177
589	0.119	0.176
590	0.12	0.176
591	0.121	0.176
592	0.122	0.175
593	0.123	0.175
594	0.124	0.175
595	0.125	0.175
596	0.126	0.175
597	0.127	0.174
598	0.128	0.174
599	0.129	0.174
600	0.13	0.173
601	0.132	0.173
602	0.133	0.173
603	0.134	0.172
604	0.135	0.172
605	0.136	0.172
606	0.137	0.171
607	0.139	0.171
608	0.14	0.17
609	0.141	0.17
610	0.142	0.17
611	0.143	0.169
612	0.145	0.169
613	0.146	0.168
614	0.147	0.168
615	0.149	0.167
616	0.15	0.167
617	0.152	0.166
618	0.153	0.166
619	0.155	0.165
620	0.156	0.165
621	0.158	0.164
622	0.16	0.163
623	0.162	0.163
624	0.164	0.162
625	0.166	0.161
626	0.168	0.161
627	0.17	0.16
628	0.172	0.159
629	0.175	0.159
630	0.177	0.158
631	0.18	0.157
632	0.182	0.157
633	0.185	0.156
634	0.187	0.155
635	0.19	0.154
636	0.193	0.154
637	0.196	0.153
638	0.199	0.152
639	0.203	0.151
640	0.206	0.15
641	0.21	0.15
642	0.213	0.149
643	0.217	0.148
644	0.221	0.147
645	0.225	0.146
646	0.229	0.145
647	0.233	0.144
648	0.238	0.144
649	0.242	0.143
650	0.246	0.142
651	0.25	0.141
652	0.254	0.14
653	0.258	0.14
654	0.262	0.139
655	0.265	0.138
656	0.269	0.137
657	0.272	0.136
658	0.276	0.135
659	0.279	0.134
660	0.282	0.133
661	0.285	0.132
662	0.288	0.132
663	0.291	0.13
664	0.293	0.13
665	0.296	0.129
666	0.299	0.128
667	0.301	0.127
668	0.303	0.126
669	0.305	0.125
670	0.307	0.124
671	0.309	0.123
672	0.311	0.122
673	0.313	0.122
674	0.315	0.121
675	0.316	0.12
676	0.318	0.119
677	0.319	0.118
678	0.32	0.117
679	0.322	0.116
680	0.323	0.115
681	0.324	0.115
682	0.325	0.114
683	0.326	0.113
684	0.327	0.112
685	0.328	0.111
686	0.329	0.11
687	0.329	0.109
688	0.33	0.108
689	0.331	0.108
690	0.332	0.107
691	0.332	0.106
692	0.333	0.105
693	0.334	0.104
694	0.335	0.103
695	0.335	0.102
696	0.336	0.101
697	0.337	0.1
698	0.338	0.099
699	0.339	0.098
700	0.341	0.097
701	0.342	0.096
702	0.344	0.095
703	0.345	0.094
704	0.347	0.094
705	0.348	0.093
706	0.35	0.092
707	0.352	0.091
708	0.354	0.09
709	0.356	0.089
710	0.358	0.088
711	0.36	0.087
712	0.362	0.086
713	0.365	0.085
714	0.367	0.084
715	0.369	0.083
716	0.371	0.082
717	0.373	0.081
718	0.374	0.08
719	0.375	0.079
720	0.376	0.078
721	0.378	0.077
722	0.378	0.076
723	0.379	0.075
724	0.38	0.075
725	0.381	0.074
726	0.381	0.073
727	0.382	0.072
728	0.383	0.071
729	0.384	0.07
730	0.385	0.069
731	0.387	0.069
732	0.389	0.068
733	0.391	0.067
734	0.394	0.066
735	0.398	0.066
736	0.401	0.065
737	0.405	0.064
738	0.41	0.063
739	0.415	0.062
740	0.421	0.062
741	0.427	0.061
742	0.433	0.06
743	0.44	0.06
744	0.447	0.059
745	0.455	0.058
746	0.463	0.058
747	0.472	0.057
748	0.481	0.056
749	0.49	0.056
750	0.5	0.055
751	0.51	0.054
752	0.521	0.054
753	0.533	0.053
754	0.545	0.052
755	0.558	0.052
756	0.571	0.051
757	0.585	0.05
758	0.601	0.05
759	0.617	0.049
760	0.633	0.049
761	0.651	0.048
762	0.669	0.047
763	0.688	0.047
764	0.708	0.046
765	0.728	0.046
766	0.749	0.045
767	0.77	0.044
768	0.792	0.044
769	0.815	0.043
770	0.839	0.043
771	0.863	0.042
772	0.888	0.041
773	0.915	0.041
774	0.943	0.04
775	0.973	0.04
776	1.005	0.039
777	1.038	0.039
778	1.072	0.038
779	1.106	0.038
780	1.142	0.037
781	1.181	0.037
782	1.221	0.037
783	1.262	0.036
784	1.304	0.036
785	1.345	0.035
786	1.385	0.035
787	1.425	0.034
788	1.465	0.034
789	1.502	0.033
790	1.537	0.033
791	1.568	0.032
792	1.596	0.032
793	1.619	0.031
794	1.634	0.031
795	1.642	0.031
796	1.642	0.03
797	1.632	0.03
798	1.609	0.029
799	1.573	0.029
800	1.523	0.029
801	1.459	0.028
802	1.381	0.028
803	1.291	0.027
804	1.192	0.027
805	1.089	0.027
806	0.988	0.026
807	0.891	0.026
808	0.802	0.025
809	0.722	0.025
810	0.647	0.025
811	0.583	0.024
812	0.524	0.024
813	0.474	0.024
814	0.428	0.023
815	0.388	0.023
816	0.356	0.023
817	0.324	0.022
818	0.295	0.022
819	0.27	0.022
820	0.247	0.022
821	0.227	0.021
822	0.209	0.021
823	0.193	0.021
824	0.179	0.02
825	0.166	0.02
826	0.154	0.02
827	0.144	0.02
828	0.135	0.019
829	0.126	0.019
830	0.119	0.019
831	0.112	0.019
832	0.105	0.019
833	0.1	0.018
834	0.095	0.018
835	0.09	0.018
836	0.086	0.018
837	0.082	0.018
838	0.078	0.017
839	0.075	0.017
840	0.071	0.017
841	0.068	0.017
842	0.065	0.017
843	0.063	0.017
844	0.06	0.017
845	0.058	0.017
846	0.056	0.017
847	0.053	0.016
848	0.052	0.016
849	0.05	0.016
850	0.048	0.016
851	0.046	0.016
852	0.045	0.016
853	0.044	0.016
854	0.042	0.016
855	0.041	0.016
856	0.04	0.016
857	0.039	0.016
858	0.038	0.015
859	0.037	0.015
860	0.036	0.015
861	0.035	0.015
862	0.034	0.015
863	0.034	0.015
864	0.033	0.015
865	0.032	0.015
866	0.031	0.015
867	0.03	0.015
868	0.03	0.015
869	0.029	0.015
870	0.028	0.015
871	0.028	0.015
872	0.027	0.015
873	0.026	0.015
874	0.026	0.015
875	0.025	0.014
876	0.024	0.014
877	0.024	0.014
878	0.024	0.014
879	0.023	0.014
880	0.022	0.014
881	0.022	0.014
882	0.022	0.014
883	0.021	0.014
884	0.021	0.014
885	0.02	0.014
886	0.02	0.014
887	0.019	0.014
888	0.019	0.014
889	0.018	0.014
890	0.018	0.013
891	0.018	0.013
892	0.017	0.013
893	0.017	0.013
894	0.017	0.013
895	0.016	0.013
896	0.016	0.013
897	0.016	0.013
898	0.015	0.013
899	0.015	0.013
900	0.015	0.013
901	0.014	0.013
902	0.014	0.013
903	0.014	0.013
904	0.014	0.013
905	0.013	0.013
906	0.013	0.013
907	0.013	0.013
908	0.013	0.013
909	0.012	0.013
910	0.012	0.013
911	0.012	0.013
912	0.012	0.013
913	0.011	0.013
914	0.011	0.013
915	0.011	0.013
916	0.011	0.013
917	0.011	0.013
918	0.011	0.013
919	0.011	0.013
920	0.01	0.013
921	0.01	0.013
922	0.01	0.013
923	0.01	0.013
924	0.01	0.013
925	0.01	0.013
926	0.01	0.013
927	0.01	0.013
928	0.009	0.014
929	0.009	0.014
930	0.009	0.014
931	0.009	0.014
932	0.009	0.014
933	0.009	0.014
934	0.009	0.014
935	0.009	0.014
936	0.009	0.014
937	0.009	0.014
938	0.009	0.014
939	0.008	0.014
940	0.008	0.014
941	0.008	0.014
942	0.008	0.014
943	0.008	0.014
944	0.008	0.014
945	0.008	0.015
946	0.008	0.015
947	0.008	0.015
948	0.008	0.015
949	0.008	0.015
950	0.008	0.015
951	0.008	0.015
952	0.007	0.015
953	0.007	0.015
954	0.007	0.015
955	0.007	0.015
956	0.007	0.015
957	0.007	0.015
958	0.007	0.015
959	0.007	0.015
960	0.007	0.015
961	0.007	0.015
962	0.007	0.016
963	0.007	0.016
964	0.007	0.016
965	0.007	0.016
966	0.007	0.016
967	0.007	0.016
968	0.007	0.016
969	0.007	0.016
970	0.006	0.016
971	0.006	0.016
972	0.006	0.016
973	0.006	0.016
974	0.006	0.016
975	0.006	0.016
976	0.006	0.016
977	0.006	0.016
978	0.006	0.016
979	0.006	0.017
980	0.006	0.017
981	0.006	0.017
982	0.006	0.017
983	0.006	0.017
984	0.006	0.017
985	0.006	0.017
986	0.006	0.017
987	0.006	0.017
988	0.006	0.017
989	0.006	0.017
990	0.006	0.017
991	0.006	0.017
992	0.006	0.017
993	0.006	0.018
994	0.006	0.018
995	0.006	0.018
996	0.006	0.018
997	0.006	0.018
998	0.006	0.018
999	0.006	0.018
1000	0.006	0.018
1001	0.006	0.018
1002	0.006	0.019
1003		0.019
1004		0.019
1005		0.019
1006		0.019
1007		0.019
1008		0.019
1009		0.019
1010		0.019
1011		0.02
1012		0.02
1013		0.02
1014		0.02
1015		0.02
1016		0.02
1017		0.021
1018		0.021
1019		0.021
1020		0.021
1021		0.021
1022		0.021
1023		0.022
1024		0.022
1025		0.022
1026		0.022
1027		0.022
1028		0.023
1029		0.023
1030		0.023
1031		0.023
1032		0.023
1033		0.023
1034		0.024
1035		0.024
1036		0.024
1037		0.024
1038		0.024
1039		0.025
1040		0.025
1041		0.025
1042		0.025
1043		0.025
1044		0.026
1045		0.026
1046		0.026
1047		0.026
1048		0.026
1049		0.026
1050		0.027
1051		0.027
1052		0.027
1053		0.027
1054		0.027
1055		0.027
1056		0.028
1057		0.028
1058		0.028
1059		0.028
1060		0.028
1061		0.028
1062		0.028
1063		0.028
1064		0.028
1065		0.028
1066		0.029
1067		0.029
1068		0.029
1069		0.029
1070		0.029
1071		0.029
1072		0.029
1073		0.029
1074		0.029
1075		0.029
1076		0.029
1077		0.029
1078		0.029
1079		0.029
1080		0.029
1081		0.029
1082		0.029
1083		0.029
1084		0.029
1085		0.029
1086		0.029
1087		0.029
1088		0.029
1089		0.029
1090		0.029
1091		0.029
1092		0.029
1093		0.029
1094		0.029
1095		0.029
1096		0.029
1097		0.029
1098		0.029
1099		0.029
1100		0.029
		0.029
		0.029
		0.029
		0.029
		0.029
		0.029
		0.029
		0.029
		0.029
		0.029
		0.029
		0.029
		0.029
		0.029
		0.029
		0.029
		0.029
		0.029
		0.029
		0.029
		0.029
		0.029
		0.029
		0.029
		0.029
		0.029
		0.03
		0.03
		0.03
		0.03
		0.03
		0.03
		0.03
		0.03
		0.03
		0.03
		0.03
		0.03
		0.03
		0.03
		0.03
		0.03
		0.03
		0.03
		0.03
		0.03
		0.03
		0.03
		0.03
		0.03
		0.03
		0.03
		0.03
		0.03
		0.03
		0.03
		0.03
		0.03
		0.03
		0.03
		0.03
		0.03
		0.031
		0.031
		0.031
		0.031
		0.031
		0.031
		0.031
		0.031
		0.031
		0.031
		0.031
		0.031
		0.031
		0.031
		0.031
		0.031
		0.031
		0.031
		0.031
		0.032
		0.032
		0.032
		0.032
		0.032
		0.032
		0.032
		0.032
		0.032
		0.032
		0.032
		0.033
		0.033
		0.033
		0.033
		0.033
		0.033
		0.033
		0.033
		0.033
		0.034
		0.034
		0.034
		0.034
		0.034
		0.034
		0.034
		0.035
		0.035
		0.035
		0.035
		0.035
		0.035
		0.035
		0.035
		0.036
		0.036
		0.036
		0.036
		0.036
		0.036
		0.036
		0.037
		0.037
		0.037
		0.037
		0.037
		0.037
		0.037
		0.037
		0.038
		0.038
		0.038
		0.038
		0.038
		0.038
		0.038
		0.038
		0.038
		0.038
		0.039
		0.039
		0.039
		0.039
		0.039
		0.039
		0.039
		0.039
		0.039
		0.039
		0.039
		0.039
		0.039
		0.039
		0.039
		0.039
		0.039
		0.039
		0.039
		0.038
		0.038
		0.038
		0.038
		0.038
		0.038
		0.038
		0.038
		0.038
		0.037
		0.037
		0.037
		0.037
		0.037
		0.037
		0.036
		0.036
		0.036
		0.036
		0.036
		0.035
		0.035
		0.035
		0.035
		0.034
		0.034
		0.034
		0.034
		0.033
		0.033
		0.033
		0.033
		0.032
		0.032
		0.032
		0.031
		0.031
		0.031
		0.031
		0.03
		0.03
		0.03
		0.03
		0.029
		0.029
		0.029
		0.029
		0.028
		0.028
		0.028
		0.027
		0.027
		0.027
		0.027
		0.027
		0.026
		0.026
		0.026
		0.026
		0.025
		0.025
		0.025
		0.025
		0.024
		0.024
		0.024
		0.024
		0.024
		0.023
		0.023
		0.023
		0.023
		0.023
		0.022
		0.022
		0.022
		0.022
		0.021
		0.021
		0.021
		0.021
		0.021
		0.021
		0.02
		0.02
		0.02
		0.02
		0.02
		0.019
		0.019
		0.019
		0.019
		0.019
		0.019
		0.018
		0.018
		0.018
		0.018
		0.018
		0.018
		0.017
		0.017
		0.017
		0.017
		0.017
		0.016
		0.016
		0.016
		0.016
		0.016
		0.016
		0.016
		0.015
		0.015
		0.015
		0.015
		0.015
		0.014
		0.014
		0.014
		0.014
		0.014
		0.014
		0.013
		0.013
		0.013
		0.013
		0.013
		0.013
		0.012
		0.012
		0.012
		0.012
		0.012
		0.012
		0.011
		0.011
		0.011
		0.011
		0.011
		0.011
		0.01
		0.01
		0.01
		0.01
		0.01
		0.01
		0.009
		0.009
		0.009
		0.009
		0.009
		0.009
		0.009
		0.008
		0.008
		0.008
		0.008
		0.008
		0.008
		0.008
		0.007
		0.007
		0.007
		0.007
		0.007
		0.007
		0.007
		0.007
		0.006
		0.006
		0.006
		0.006
		0.006
		0.006
		0.006
		0.006
		0.006
		0.006
		0.005
		0.005
		0.005
		0.005
		0.005
		0.005
		0.005
		0.005
		0.005
		0.005
		0.004
		0.004
		0.004
		0.004
		0.004
		0.004
		0.004
		0.004
		0.004
		0.004
		0.004
		0.004
		0.004
		0.004
		0.003
		0.003
		0.003
		0.003
		0.003
		0.003
		0.003
		0.003
		0.003
		0.003
		0.003
		0.003
		0.003
		0.003
		0.003
		0.003
		0.003
		0.002
		0.002
		0.002
		0.002
		0.002
		0.002
		0.002
		0.002
		0.002
		0.002
		0.002
		0.002
		0.002
		0.002
		0.002
		0.002
		0.002
		0.002
		0.002
		0.002

## Sheet: S6c
	Before	After 3 cycle
300	0.15	0.03
300.5	0.151	0.03
301	0.151	0.029
301.5	0.152	0.03
302	0.153	0.029
302.5	0.153	0.03
303	0.154	0.029
303.5	0.154	0.03
304	0.155	0.03
304.5	0.156	0.03
305	0.156	0.031
305.5	0.157	0.031
306	0.157	0.031
306.5	0.157	0.031
307	0.157	0.031
307.5	0.157	0.031
308	0.158	0.031
308.5	0.16	0.032
309	0.162	0.032
309.5	0.163	0.033
310	0.165	0.033
310.5	0.166	0.034
311	0.168	0.034
311.5	0.169	0.034
312	0.17	0.034
312.5	0.171	0.034
313	0.172	0.034
313.5	0.174	0.035
314	0.175	0.035
314.5	0.177	0.036
315	0.179	0.036
315.5	0.181	0.037
316	0.183	0.037
316.5	0.185	0.038
317	0.187	0.038
317.5	0.189	0.038
318	0.191	0.038
318.5	0.193	0.039
319	0.195	0.039
319.5	0.197	0.041
320	0.199	0.041
320.5	0.202	0.041
321	0.204	0.041
321.5	0.206	0.042
322	0.209	0.042
322.5	0.212	0.044
323	0.214	0.045
323.5	0.218	0.045
324	0.22	0.046
324.5	0.223	0.046
325	0.225	0.047
325.5	0.228	0.048
326	0.231	0.049
326.5	0.234	0.049
327	0.237	0.05
327.5	0.24	0.05
328	0.243	0.051
328.5	0.246	0.052
329	0.249	0.052
329.5	0.252	0.053
330	0.255	0.053
330.5	0.258	0.054
331	0.262	0.054
331.5	0.265	0.055
332	0.268	0.055
332.5	0.272	0.056
333	0.275	0.057
333.5	0.278	0.058
334	0.282	0.059
334.5	0.286	0.06
335	0.289	0.061
335.5	0.293	0.062
336	0.297	0.063
336.5	0.301	0.064
337	0.305	0.065
337.5	0.31	0.065
338	0.315	0.066
338.5	0.319	0.067
339	0.325	0.068
339.5	0.329	0.069
340	0.334	0.07
340.5	0.339	0.072
341	0.345	0.072
341.5	0.35	0.073
342	0.356	0.074
342.5	0.362	0.075
343	0.368	0.077
343.5	0.374	0.078
344	0.381	0.08
344.5	0.388	0.082
345	0.396	0.083
345.5	0.403	0.085
346	0.411	0.086
346.5	0.419	0.088
347	0.426	0.09
347.5	0.434	0.092
348	0.442	0.093
348.5	0.451	0.095
349	0.46	0.097
349.5	0.469	0.099
350	0.478	0.101
350.5	0.488	0.103
351	0.497	0.105
351.5	0.507	0.107
352	0.517	0.109
352.5	0.526	0.11
353	0.536	0.112
353.5	0.546	0.114
354	0.557	0.116
354.5	0.568	0.119
355	0.579	0.121
355.5	0.59	0.123
356	0.602	0.126
356.5	0.614	0.128
357	0.626	0.13
357.5	0.639	0.133
358	0.652	0.136
358.5	0.665	0.138
359	0.679	0.141
359.5	0.693	0.143
360	0.706	0.146
360.5	0.721	0.148
361	0.734	0.152
361.5	0.749	0.155
362	0.764	0.158
362.5	0.779	0.161
363	0.795	0.164
363.5	0.811	0.167
364	0.827	0.17
364.5	0.844	0.173
365	0.861	0.177
365.5	0.878	0.18
366	0.895	0.184
366.5	0.913	0.188
367	0.931	0.191
367.5	0.949	0.195
368	0.968	0.199
368.5	0.986	0.203
369	1.005	0.206
369.5	1.024	0.209
370	1.043	0.213
370.5	1.061	0.216
371	1.08	0.22
371.5	1.102	0.225
372	1.125	0.23
372.5	1.147	0.234
373	1.17	0.239
373.5	1.193	0.244
374	1.214	0.248
374.5	1.234	0.252
375	1.254	0.256
375.5	1.274	0.261
376	1.293	0.265
376.5	1.312	0.269
377	1.332	0.273
377.5	1.35	0.276
378	1.369	0.28
378.5	1.388	0.284
379	1.406	0.288
379.5	1.424	0.292
380	1.442	0.296
380.5	1.46	0.3
381	1.478	0.304
381.5	1.496	0.308
382	1.514	0.311
382.5	1.531	0.314
383	1.549	0.318
383.5	1.568	0.322
384	1.585	0.325
384.5	1.604	0.329
385	1.623	0.333
385.5	1.643	0.337
386	1.662	0.341
386.5	1.683	0.345
387	1.703	0.349
387.5	1.724	0.353
388	1.743	0.357
388.5	1.763	0.361
389	1.782	0.365
389.5	1.802	0.369
390	1.822	0.373
390.5	1.842	0.377
391	1.862	0.382
391.5	1.882	0.386
392	1.901	0.39
392.5	1.918	0.394
393	1.935	0.398
393.5	1.952	0.402
394	1.967	0.406
394.5	1.98	0.409
395	1.995	0.413
395.5	2.007	0.416
396	2.017	0.419
396.5	2.026	0.422
397	2.033	0.424
397.5	2.038	0.426
398	2.042	0.427
398.5	2.043	0.428
399	2.042	0.429
399.5	2.039	0.428
400	2.033	0.428
400.5	2.022	0.426
401	2.01	0.425
401.5	1.994	0.422
402	1.975	0.419
402.5	1.955	0.416
403	1.932	0.411
403.5	1.906	0.406
404	1.879	0.401
404.5	1.849	0.395
405	1.816	0.389
405.5	1.782	0.382
406	1.747	0.375
406.5	1.712	0.368
407	1.674	0.36
407.5	1.637	0.352
408	1.599	0.344
408.5	1.559	0.336
409	1.519	0.327
409.5	1.479	0.318
410	1.438	0.31
410.5	1.398	0.301
411	1.356	0.292
411.5	1.315	0.283
412	1.274	0.274
412.5	1.233	0.265
413	1.193	0.256
413.5	1.153	0.247
414	1.114	0.239
414.5	1.076	0.23
415	1.038	0.222
415.5	1	0.213
416	0.964	0.205
416.5	0.928	0.197
417	0.894	0.19
417.5	0.859	0.182
418	0.826	0.175
418.5	0.794	0.167
419	0.762	0.16
419.5	0.731	0.153
420	0.702	0.146
420.5	0.672	0.14
421	0.644	0.134
421.5	0.617	0.128
422	0.591	0.122
422.5	0.565	0.117
423	0.541	0.111
423.5	0.518	0.106
424	0.496	0.101
424.5	0.475	0.097
425	0.454	0.092
425.5	0.434	0.088
426	0.416	0.084
426.5	0.397	0.081
427	0.38	0.077
427.5	0.364	0.074
428	0.348	0.071
428.5	0.333	0.067
429	0.319	0.065
429.5	0.304	0.062
430	0.291	0.059
430.5	0.279	0.057
431	0.267	0.054
431.5	0.256	0.052
432	0.245	0.05
432.5	0.235	0.048
433	0.225	0.046
433.5	0.215	0.044
434	0.207	0.042
434.5	0.198	0.041
435	0.19	0.039
435.5	0.183	0.038
436	0.175	0.036
436.5	0.168	0.035
437	0.162	0.034
437.5	0.155	0.033
438	0.15	0.032
438.5	0.144	0.03
439	0.138	0.029
439.5	0.133	0.028
440	0.128	0.027
440.5	0.124	0.026
441	0.119	0.026
441.5	0.115	0.025
442	0.111	0.024
442.5	0.107	0.023
443	0.103	0.022
443.5	0.099	0.022
444	0.096	0.021
444.5	0.093	0.02
445	0.09	0.02
445.5	0.087	0.019
446	0.084	0.018
446.5	0.082	0.018
447	0.079	0.018
447.5	0.077	0.017
448	0.075	0.017
448.5	0.073	0.017
449	0.071	0.016
449.5	0.069	0.016
450	0.067	0.016
450.5	0.065	0.015
451	0.064	0.015
451.5	0.062	0.014
452	0.061	0.014
452.5	0.059	0.014
453	0.058	0.014
453.5	0.057	0.013
454	0.056	0.013
454.5	0.055	0.013
455	0.054	0.013
455.5	0.053	0.013
456	0.052	0.012
456.5	0.051	0.012
457	0.051	0.012
457.5	0.05	0.012
458	0.049	0.012
458.5	0.048	0.012
459	0.048	0.012
459.5	0.047	0.012
460	0.047	0.012
460.5	0.046	0.012
461	0.046	0.011
461.5	0.046	0.011
462	0.045	0.011
462.5	0.045	0.011
463	0.045	0.011
463.5	0.044	0.011
464	0.044	0.011
464.5	0.044	0.011
465	0.044	0.011
465.5	0.044	0.011
466	0.044	0.011
466.5	0.044	0.011
467	0.045	0.011
467.5	0.045	0.011
468	0.045	0.011
468.5	0.046	0.011
469	0.046	0.012
469.5	0.046	0.012
470	0.047	0.012
470.5	0.047	0.012
471	0.047	0.012
471.5	0.048	0.012
472	0.048	0.012
472.5	0.049	0.012
473	0.049	0.012
473.5	0.049	0.012
474	0.049	0.012
474.5	0.05	0.012
475	0.05	0.012
475.5	0.05	0.012
476	0.051	0.013
476.5	0.051	0.013
477	0.052	0.013
477.5	0.052	0.013
478	0.053	0.013
478.5	0.053	0.013
479	0.054	0.013
479.5	0.055	0.013
480	0.056	0.014
480.5	0.056	0.014
481	0.057	0.014
481.5	0.059	0.014
482	0.06	0.015
482.5	0.061	0.015
483	0.063	0.015
483.5	0.065	0.016
484	0.066	0.016
484.5	0.068	0.016
485	0.07	0.017
485.5	0.072	0.017
486	0.075	0.017
486.5	0.077	0.018
487	0.08	0.019
487.5	0.082	0.019
488	0.085	0.02
488.5	0.088	0.02
489	0.091	0.021
489.5	0.094	0.022
490	0.097	0.022
490.5	0.1	0.023
491	0.104	0.024
491.5	0.107	0.024
492	0.11	0.025
492.5	0.114	0.026
493	0.117	0.027
493.5	0.121	0.028
494	0.125	0.029
494.5	0.128	0.029
495	0.131	0.03
495.5	0.135	0.031
496	0.138	0.032
496.5	0.141	0.032
497	0.144	0.033
497.5	0.147	0.033
498	0.149	0.034
498.5	0.152	0.035
499	0.155	0.035
499.5	0.157	0.036
500	0.159	0.036
500.5	0.16	0.037
501	0.161	0.037
501.5	0.162	0.037
502	0.162	0.037
502.5	0.162	0.038
503	0.162	0.038
503.5	0.162	0.037
504	0.161	0.037
504.5	0.16	0.037
505	0.159	0.037
505.5	0.157	0.036
506	0.155	0.036
506.5	0.153	0.035
507	0.15	0.035
507.5	0.148	0.034
508	0.145	0.033
508.5	0.141	0.033
509	0.138	0.032
509.5	0.134	0.031
510	0.131	0.03
510.5	0.127	0.029
511	0.123	0.029
511.5	0.118	0.028
512	0.114	0.026
512.5	0.109	0.025
513	0.105	0.024
513.5	0.101	0.023
514	0.096	0.022
514.5	0.092	0.021
515	0.088	0.02
515.5	0.085	0.019
516	0.081	0.018
516.5	0.078	0.018
517	0.075	0.017
517.5	0.073	0.016
518	0.071	0.016
518.5	0.069	0.015
519	0.068	0.015
519.5	0.067	0.014
520	0.066	0.014
520.5	0.065	0.013
521	0.065	0.013
521.5	0.065	0.013
522	0.066	0.013
522.5	0.067	0.013
523	0.068	0.014
523.5	0.069	0.014
524	0.071	0.014
524.5	0.073	0.014
525	0.075	0.015
525.5	0.078	0.015
526	0.081	0.016
526.5	0.084	0.016
527	0.087	0.017
527.5	0.091	0.018
528	0.094	0.019
528.5	0.098	0.019
529	0.102	0.02
529.5	0.105	0.021
530	0.109	0.022
530.5	0.113	0.023
531	0.116	0.024
531.5	0.12	0.025
532	0.123	0.025
532.5	0.126	0.026
533	0.129	0.027
533.5	0.131	0.027
534	0.134	0.027
534.5	0.136	0.028
535	0.137	0.028
535.5	0.138	0.029
536	0.139	0.029
536.5	0.139	0.029
537	0.139	0.029
537.5	0.138	0.029
538	0.137	0.029
538.5	0.135	0.028
539	0.133	0.028
539.5	0.13	0.027
540	0.127	0.027
540.5	0.124	0.026
541	0.12	0.025
541.5	0.116	0.024
542	0.112	0.023
542.5	0.108	0.023
543	0.103	0.022
543.5	0.099	0.02
544	0.094	0.019
544.5	0.09	0.018
545	0.085	0.017
545.5	0.081	0.016
546	0.077	0.016
546.5	0.073	0.015
547	0.07	0.014
547.5	0.066	0.013
548	0.063	0.012
548.5	0.06	0.012
549	0.058	0.011
549.5	0.055	0.01
550	0.053	0.01
550.5	0.051	0.009
551	0.049	0.009
551.5	0.048	0.008
552	0.046	0.008
552.5	0.045	0.008
553	0.045	0.007
553.5	0.044	0.007
554	0.044	0.007
554.5	0.043	0.007
555	0.043	0.007
555.5	0.043	0.007
556	0.043	0.006
556.5	0.043	0.006
557	0.044	0.006
557.5	0.044	0.006
558	0.045	0.006
558.5	0.046	0.006
559	0.047	0.006
559.5	0.048	0.007
560	0.049	0.007
560.5	0.05	0.007
561	0.052	0.007
561.5	0.053	0.008
562	0.055	0.008
562.5	0.057	0.008
563	0.058	0.009
563.5	0.06	0.009
564	0.062	0.009
564.5	0.064	0.01
565	0.066	0.01
565.5	0.068	0.01
566	0.07	0.011
566.5	0.073	0.011
567	0.075	0.012
567.5	0.077	0.012
568	0.079	0.013
568.5	0.081	0.013
569	0.082	0.014
569.5	0.084	0.014
570	0.086	0.015
570.5	0.087	0.015
571	0.088	0.015
571.5	0.089	0.015
572	0.089	0.015
572.5	0.089	0.016
573	0.09	0.016
573.5	0.089	0.016
574	0.089	0.016
574.5	0.088	0.016
575	0.087	0.016
575.5	0.086	0.015
576	0.085	0.015
576.5	0.083	0.015
577	0.082	0.015
577.5	0.08	0.015
578	0.079	0.015
578.5	0.077	0.014
579	0.076	0.014
579.5	0.074	0.014
580	0.072	0.013
580.5	0.07	0.013
581	0.069	0.013
581.5	0.067	0.012
582	0.065	0.012
582.5	0.063	0.011
583	0.061	0.011
583.5	0.059	0.011
584	0.057	0.01
584.5	0.055	0.01
585	0.053	0.009
585.5	0.051	0.009
586	0.049	0.009
586.5	0.048	0.009
587	0.046	0.008
587.5	0.044	0.008
588	0.043	0.008
588.5	0.041	0.007
589	0.04	0.007
589.5	0.038	0.006
590	0.036	0.006
590.5	0.035	0.006
591	0.034	0.005
591.5	0.033	0.005
592	0.032	0.005
592.5	0.031	0.005
593	0.03	0.005
593.5	0.029	0.004
594	0.028	0.004
594.5	0.027	0.004
595	0.027	0.004
595.5	0.026	0.004
596	0.026	0.004
596.5	0.026	0.004
597	0.025	0.004
597.5	0.025	0.004
598	0.025	0.004
598.5	0.024	0.004
599	0.024	0.004
599.5	0.024	0.004
600	0.024	0.004
600.5	0.024	0.004
601	0.024	0.004
601.5	0.024	0.003
602	0.023	0.003
602.5	0.023	0.003
603	0.023	0.003
603.5	0.023	0.003
604	0.023	0.003
604.5	0.023	0.003
605	0.023	0.003
605.5	0.023	0.003
606	0.023	0.003
606.5	0.023	0.003
607	0.023	0.003
607.5	0.023	0.003
608	0.023	0.003
608.5	0.023	0.003
609	0.023	0.003
609.5	0.024	0.003
610	0.024	0.003
610.5	0.024	0.003
611	0.024	0.003
611.5	0.025	0.003
612	0.025	0.003
612.5	0.026	0.004
613	0.026	0.004
613.5	0.027	0.004
614	0.028	0.004
614.5	0.029	0.004
615	0.029	0.004
615.5	0.031	0.005
616	0.032	0.005
616.5	0.033	0.006
617	0.034	0.006
617.5	0.035	0.006
618	0.036	0.006
618.5	0.037	0.007
619	0.039	0.007
619.5	0.04	0.007
620	0.042	0.008
620.5	0.043	0.008
621	0.045	0.009
621.5	0.046	0.009
622	0.048	0.009
622.5	0.049	0.01
623	0.051	0.01
623.5	0.052	0.01
624	0.053	0.01
624.5	0.055	0.011
625	0.056	0.011
625.5	0.057	0.011
626	0.057	0.011
626.5	0.058	0.011
627	0.058	0.011
627.5	0.058	0.011
628	0.058	0.012
628.5	0.057	0.011
629	0.056	0.011
629.5	0.055	0.011
630	0.054	0.011
630.5	0.052	0.01
631	0.05	0.01
631.5	0.048	0.009
632	0.046	0.009
632.5	0.044	0.008
633	0.042	0.008
633.5	0.039	0.007
634	0.037	0.007
634.5	0.035	0.006
635	0.033	0.006
635.5	0.031	0.005
636	0.029	0.004
636.5	0.027	0.004
637	0.026	0.004
637.5	0.024	0.004
638	0.023	0.003
638.5	0.022	0.003
639	0.021	0.003
639.5	0.021	0.003
640	0.02	0.002
640.5	0.019	0.002
641	0.019	0.002
641.5	0.019	0.002
642	0.018	0.002
642.5	0.018	0.002
643	0.018	0.002
643.5	0.018	0.002
644	0.018	0.002
644.5	0.018	0.002
645	0.018	0.002
645.5	0.018	0.002
646	0.018	0.002
646.5	0.018	0.002
647	0.018	0.002
647.5	0.018	0.002
648	0.017	0.002
648.5	0.017	0.002
649	0.018	0.002
649.5	0.018	0.002
650	0.018	0.002
650.5	0.018	0.003
651	0.018	0.003
651.5	0.018	0.003
652	0.018	0.003
652.5	0.018	0.003
653	0.018	0.003
653.5	0.018	0.003
654	0.018	0.003
654.5	0.018	0.003
655	0.019	0.003
655.5	0.019	0.004
656	0.019	0.004
656.5	0.019	0.004
657	0.019	0.004
657.5	0.019	0.004
658	0.019	0.004
658.5	0.019	0.004
659	0.019	0.004
659.5	0.019	0.004
660	0.019	0.005
660.5	0.019	0.005
661	0.019	0.005
661.5	0.019	0.005
662	0.019	0.005
662.5	0.019	0.005
663	0.019	0.005
663.5	0.019	0.005
664	0.019	0.006
664.5	0.019	0.006
665	0.018	0.006
665.5	0.018	0.006
666	0.018	0.006
666.5	0.018	0.006
667	0.018	0.006
667.5	0.017	0.005
668	0.017	0.005
668.5	0.017	0.005
669	0.017	0.005
669.5	0.016	0.005
670	0.016	0.005
670.5	0.016	0.005
671	0.015	0.005
671.5	0.015	0.004
672	0.014	0.004
672.5	0.014	0.004
673	0.014	0.004
673.5	0.013	0.004
674	0.013	0.003
674.5	0.012	0.003
675	0.012	0.003
675.5	0.012	0.003
676	0.011	0.003
676.5	0.011	0.003
677	0.01	0.002
677.5	0.01	0.002
678	0.01	0.002
678.5	0.009	0.002
679	0.009	0.002
679.5	0.009	0.002
680	0.008	0.001
680.5	0.008	0.001
681	0.007	0.001
681.5	0.007	0.001
682	0.007	0.001
682.5	0.007	0.001
683	0.006	0.001
683.5	0.006	0.001
684	0.006	0.001
684.5	0.006	0
685	0.005	0
685.5	0.005	0
686	0.005	0
686.5	0.004	0
687	0.004	0
687.5	0.004	0
688	0.003	0
688.5	0.003	-0.001
689	0.003	-0.001
689.5	0.003	-0.001
690	0.003	-0.001
690.5	0.003	-0.001
691	0.003	-0.001
691.5	0.003	-0.001
692	0.002	-0.001
692.5	0.002	-0.001
693	0.002	-0.001
693.5	0.002	-0.001
694	0.002	-0.001
694.5	0.002	-0.001
695	0.002	-0.001
695.5	0.002	-0.001
696	0.002	-0.001
696.5	0.002	-0.001
697	0.001	-0.001
697.5	0.001	-0.001
698	0.001	-0.001
698.5	0.001	-0.001
699	0.001	-0.001
699.5	0.001	-0.001
700	0.001	-0.002
700.5	0.001	-0.002
701	0.001	-0.002
701.5	0.001	-0.002
702	0.001	-0.002
702.5	0.001	-0.001
703	0.001	-0.001
703.5	0.001	-0.002
704	0.001	-0.001
704.5	0.001	-0.002
705	0.001	-0.002
705.5	0	-0.002
706	0	-0.002
706.5	0	-0.002
707	0	-0.002
707.5	0	-0.002
708	0	-0.002
708.5	0	-0.002
709	0	-0.002
709.5	0	-0.002
710	0	-0.002
710.5	0	-0.002
711	0.001	-0.002
711.5	0	-0.002
712	0	-0.002
712.5	0.001	-0.001
713	0	-0.001
713.5	0	-0.002
714	0	-0.002
714.5	0	-0.002
715	0	-0.002
715.5	0	-0.002
716	0	-0.002
716.5	0	-0.002
717	0	-0.002
717.5	0	-0.002
718	0	-0.002
718.5	0	-0.002
719	0	-0.002
719.5	0	-0.002
720	0	-0.002
720.5	0	-0.002
721	0	-0.002
721.5	0	-0.002
722	0	-0.002
722.5	0	-0.002
723	0	-0.002
723.5	-0.001	-0.002
724	-0.001	-0.002
724.5	-0.001	-0.002
725	-0.001	-0.002
725.5	-0.001	-0.002
726	-0.001	-0.002
726.5	-0.001	-0.002
727	-0.001	-0.002
727.5	-0.001	-0.002
728	-0.001	-0.002
728.5	0	-0.002
729	0	-0.002
729.5	-0.001	-0.002
730	-0.001	-0.002
730.5	-0.001	-0.002
731	-0.001	-0.002
731.5	-0.001	-0.002
732	0	-0.002
732.5	-0.001	-0.002
733	-0.001	-0.002
733.5	-0.001	-0.002
734	-0.001	-0.002
734.5	-0.001	-0.002
735	0	-0.002
735.5	0	-0.002
736	0	-0.002
736.5	0	-0.002
737	0	-0.002
737.5	0	-0.002
738	0	-0.002
738.5	-0.001	-0.002
739	-0.001	-0.001
739.5	-0.001	-0.001
740	-0.001	-0.002
740.5	-0.001	-0.002
741	-0.001	-0.002
741.5	-0.001	-0.002
742	-0.001	-0.002
742.5	-0.001	-0.002
743	-0.001	-0.002
743.5	-0.001	-0.002
744	-0.001	-0.001
744.5	-0.001	-0.001
745	-0.001	-0.002
745.5	0	-0.002
746	-0.001	-0.002
746.5	-0.001	-0.002
747	-0.001	-0.002
747.5	-0.001	-0.002
748	-0.001	-0.002
748.5	-0.001	-0.002
749	-0.001	-0.002
749.5	-0.001	-0.002
750	-0.001	-0.002
750.5	-0.001	-0.002
751	-0.001	-0.002
751.5	-0.001	-0.002
752	-0.001	-0.002
752.5	-0.001	-0.002
753	-0.001	-0.001
753.5	-0.001	-0.002
754	-0.001	-0.002
754.5	-0.001	-0.002
755	-0.001	-0.002
755.5	-0.001	-0.002
756	-0.001	-0.002
756.5	-0.001	-0.002
757	-0.001	-0.001
757.5	-0.001	-0.001
758	-0.001	-0.002
758.5	-0.001	-0.002
759	-0.001	-0.002
759.5	-0.001	-0.002
760	-0.001	-0.002
760.5	-0.001	-0.002
761	-0.001	-0.002
761.5	-0.001	-0.002
762	-0.001	-0.002
762.5	-0.001	-0.002
763	-0.001	-0.002
763.5	-0.001	-0.002
764	-0.001	-0.002
764.5	-0.001	-0.002
765	-0.001	-0.002
765.5	-0.001	-0.002
766	-0.001	-0.002
766.5	-0.001	-0.002
767	-0.001	-0.002
767.5	-0.001	-0.002
768	-0.001	-0.002
768.5	-0.001	-0.002
769	-0.001	-0.002
769.5	-0.001	-0.002
770	-0.002	-0.002
770.5	-0.002	-0.002
771	-0.002	-0.002
771.5	-0.002	-0.002
772	-0.002	-0.002
772.5	-0.002	-0.002
773	-0.001	-0.002
773.5	-0.002	-0.002
774	-0.002	-0.002
774.5	-0.002	-0.002
775	-0.002	-0.002
775.5	-0.002	-0.002
776	-0.002	-0.002
776.5	-0.002	-0.002
777	-0.002	-0.002
777.5	-0.002	-0.002
778	-0.002	-0.002
778.5	-0.002	-0.002
779	-0.002	-0.002
779.5	-0.002	-0.002
780	-0.002	-0.001
780.5	-0.002	-0.001
781	-0.001	-0.002
781.5	-0.001	-0.002
782	-0.001	-0.002
782.5	-0.001	-0.002
783	-0.001	-0.002
783.5	-0.001	-0.002
784	-0.001	-0.002
784.5	-0.002	-0.002
785	-0.001	-0.002
785.5	-0.001	-0.002
786	-0.002	-0.002
786.5	-0.002	-0.002
787	-0.002	-0.002
787.5	-0.001	-0.002
788	-0.001	-0.002
788.5	-0.001	-0.002
789	-0.001	-0.002
789.5	-0.001	-0.002
790	-0.001	-0.002
790.5	-0.001	-0.002
791	-0.001	-0.002
791.5	-0.002	-0.002
792	-0.002	-0.002
792.5	-0.002	-0.002
793	-0.002	-0.002
793.5	-0.002	-0.002
794	-0.002	-0.002
794.5	-0.001	-0.002
795	-0.001	-0.002
795.5	-0.001	-0.002
796	-0.001	-0.002
796.5	-0.001	-0.002
797	-0.001	-0.002
797.5	-0.001	-0.002
798	-0.001	-0.002
798.5	-0.001	-0.002
799	-0.001	-0.002
799.5	-0.001	-0.002
800	-0.001	-0.002
800.5	-0.001	-0.002
801	-0.002	-0.002
801.5	-0.002	-0.002
802	-0.002	-0.002
802.5	-0.002	-0.002
803	-0.002	-0.002
803.5	-0.001	-0.002
804	-0.001	-0.002
804.5	-0.002	-0.002
805	-0.002	-0.002
805.5	-0.001	-0.002
806	-0.001	-0.002
806.5	-0.001	-0.002
807	-0.001	-0.002
807.5	-0.001	-0.002
808	-0.001	-0.002
808.5	-0.001	-0.002
809	-0.001	-0.002
809.5	-0.001	-0.002
810	-0.001	-0.002
810.5	-0.001	-0.002
811	-0.002	-0.002
811.5	-0.002	-0.002
812	-0.002	-0.002
812.5	-0.002	-0.002
813	-0.002	-0.002
813.5	-0.002	-0.002
814	-0.001	-0.002
814.5	-0.002	-0.002
815	-0.001	-0.002
815.5	-0.001	-0.002
816	-0.001	-0.002
816.5	-0.001	-0.002
817	-0.001	-0.002
817.5	-0.001	-0.002
818	-0.001	-0.002
818.5	-0.001	-0.002
819	-0.002	-0.002
819.5	-0.002	-0.002
820	-0.002	-0.002
820.5	-0.002	-0.002
821	-0.002	-0.002
821.5	-0.001	-0.002
822	-0.001	-0.002
822.5	-0.002	-0.002
823	-0.002	-0.002
823.5	-0.002	-0.002
824	-0.002	-0.002
824.5	-0.002	-0.002
825	-0.001	-0.002
825.5	-0.001	-0.002
826	-0.002	-0.002
826.5	-0.002	-0.002
827	-0.002	-0.002
827.5	-0.002	-0.002
828	-0.002	-0.002
828.5	-0.002	-0.002
829	-0.001	-0.002
829.5	-0.001	-0.002
830	-0.001	-0.002
830.5	-0.001	-0.002
831	-0.001	-0.002
831.5	-0.001	-0.002
832	-0.001	-0.002
832.5	-0.001	-0.002
833	-0.002	-0.002
833.5	-0.002	-0.002
834	-0.001	-0.002
834.5	-0.002	-0.002
835	-0.002	-0.002
835.5	-0.002	-0.002
836	-0.002	-0.002
836.5	-0.002	-0.002
837	-0.002	-0.002
837.5	-0.002	-0.002
838	-0.001	-0.002
838.5	-0.002	-0.002
839	-0.002	-0.002
839.5	-0.002	-0.002
840	-0.001	-0.002
840.5	-0.001	-0.002
841	-0.001	-0.002
841.5	-0.001	-0.001
842	-0.001	-0.002
842.5	-0.001	-0.002
843	-0.001	-0.002
843.5	-0.001	-0.002
844	-0.001	-0.002
844.5	-0.001	-0.002
845	-0.001	-0.002
845.5	-0.002	-0.002
846	-0.002	-0.002
846.5	-0.002	-0.002
847	-0.002	-0.002
847.5	-0.002	-0.002
848	-0.002	-0.002
848.5	-0.002	-0.002
849	-0.002	-0.002
849.5	-0.001	-0.002
850	-0.001	-0.002
850.5	-0.001	-0.002
851	-0.001	-0.001
851.5	-0.001	-0.002
852	-0.001	-0.002
852.5	-0.001	-0.002
853	-0.001	-0.002
853.5	-0.001	-0.002
854	-0.001	-0.002
854.5	-0.001	-0.002
855	-0.001	-0.002
855.5	-0.001	-0.002
856	-0.001	-0.002
856.5	-0.001	-0.002
857	-0.002	-0.002
857.5	-0.002	-0.002
858	-0.002	-0.002
858.5	-0.002	-0.002
859	-0.001	-0.002
859.5	-0.001	-0.002
860	-0.001	-0.002
860.5	-0.001	-0.002
861	-0.001	-0.002
861.5	-0.002	-0.002
862	-0.002	-0.002
862.5	-0.002	-0.002
863	-0.002	-0.002
863.5	-0.002	-0.002
864	-0.002	-0.002
864.5	-0.002	-0.002
865	-0.001	-0.002
865.5	-0.001	-0.002
866	-0.001	-0.002
866.5	-0.001	-0.002
867	-0.001	-0.002
867.5	-0.001	-0.002
868	-0.001	-0.002
868.5	-0.001	-0.002
869	-0.001	-0.002
869.5	-0.001	-0.002
870	-0.001	-0.002
870.5	-0.001	-0.002
871	-0.001	-0.001
871.5	-0.001	-0.002
872	-0.001	-0.002
872.5	-0.001	-0.002
873	-0.001	-0.002
873.5	-0.001	-0.002
874	-0.001	-0.002
874.5	-0.001	-0.002
875	-0.001	-0.002
875.5	-0.001	-0.002
876	-0.001	-0.002
876.5	-0.001	-0.002
877	-0.001	-0.002
877.5	-0.001	-0.002
878	-0.001	-0.002
878.5	-0.001	-0.002
879	-0.001	-0.002
879.5	-0.001	-0.002
880	-0.001	-0.002
880.5	-0.001	-0.002
881	-0.001	-0.002
881.5	-0.001	-0.002
882	-0.001	-0.002
882.5	-0.001	-0.002
883	-0.001	-0.001
883.5	-0.001	-0.002
884	-0.001	-0.002
884.5	-0.001	-0.002
885	-0.001	-0.002
885.5	-0.001	-0.002
886	-0.001	-0.001
886.5	-0.001	-0.002
887	-0.001	-0.002
887.5	-0.001	-0.002
888	-0.001	-0.002
888.5	-0.001	-0.002
889	-0.001	-0.002
889.5	-0.001	-0.002
890	-0.001	-0.002
890.5	-0.001	-0.002
891	-0.001	-0.002
891.5	-0.001	-0.002
892	-0.002	-0.002
892.5	-0.002	-0.002
893	-0.002	-0.002
893.5	-0.001	-0.002
894	-0.001	-0.002
894.5	-0.001	-0.002
895	-0.001	-0.002
895.5	-0.001	-0.002
896	-0.001	-0.002
896.5	-0.001	-0.002
897	-0.001	-0.002
897.5	-0.001	-0.002
898	-0.001	-0.002
898.5	-0.002	-0.002
899	-0.002	-0.002
899.5	-0.002	-0.002
900	-0.002	-0.002

## Sheet: S6d
	Before	After 3 cycle
300	0.172	0.109
300.5	0.167	0.107
301	0.162	0.105
301.5	0.156	0.104
302	0.151	0.102
302.5	0.146	0.1
303	0.14	0.098
303.5	0.136	0.096
304	0.131	0.095
304.5	0.126	0.093
305	0.121	0.091
305.5	0.117	0.09
306	0.112	0.088
306.5	0.108	0.086
307	0.104	0.085
307.5	0.1	0.083
308	0.096	0.082
308.5	0.093	0.081
309	0.09	0.08
309.5	0.088	0.079
310	0.085	0.078
310.5	0.083	0.077
311	0.081	0.076
311.5	0.078	0.076
312	0.076	0.075
312.5	0.074	0.074
313	0.072	0.073
313.5	0.07	0.072
314	0.068	0.071
314.5	0.066	0.07
315	0.064	0.07
315.5	0.062	0.069
316	0.06	0.069
316.5	0.057	0.068
317	0.056	0.067
317.5	0.054	0.067
318	0.052	0.066
318.5	0.05	0.066
319	0.048	0.065
319.5	0.046	0.065
320	0.045	0.065
320.5	0.043	0.064
321	0.042	0.064
321.5	0.041	0.064
322	0.04	0.064
322.5	0.039	0.064
323	0.038	0.064
323.5	0.037	0.064
324	0.036	0.064
324.5	0.036	0.064
325	0.035	0.064
325.5	0.034	0.064
326	0.034	0.064
326.5	0.033	0.064
327	0.032	0.064
327.5	0.031	0.064
328	0.03	0.065
328.5	0.03	0.064
329	0.029	0.065
329.5	0.028	0.065
330	0.027	0.065
330.5	0.027	0.065
331	0.026	0.065
331.5	0.026	0.065
332	0.025	0.065
332.5	0.025	0.066
333	0.024	0.066
333.5	0.024	0.066
334	0.024	0.067
334.5	0.024	0.067
335	0.023	0.067
335.5	0.023	0.067
336	0.023	0.067
336.5	0.023	0.068
337	0.022	0.068
337.5	0.022	0.069
338	0.022	0.069
338.5	0.022	0.069
339	0.022	0.069
339.5	0.022	0.07
340	0.021	0.07
340.5	0.021	0.069
341	0.022	0.071
341.5	0.022	0.071
342	0.022	0.071
342.5	0.022	0.071
343	0.022	0.072
343.5	0.022	0.072
344	0.022	0.072
344.5	0.022	0.073
345	0.022	0.073
345.5	0.022	0.074
346	0.022	0.074
346.5	0.022	0.074
347	0.022	0.074
347.5	0.022	0.074
348	0.022	0.074
348.5	0.022	0.075
349	0.023	0.075
349.5	0.023	0.075
350	0.022	0.075
350.5	0.022	0.076
351	0.023	0.076
351.5	0.023	0.076
352	0.023	0.077
352.5	0.023	0.077
353	0.023	0.077
353.5	0.023	0.077
354	0.023	0.078
354.5	0.023	0.078
355	0.023	0.077
355.5	0.023	0.077
356	0.023	0.077
356.5	0.024	0.078
357	0.024	0.078
357.5	0.024	0.078
358	0.024	0.078
358.5	0.024	0.079
359	0.024	0.078
359.5	0.024	0.079
360	0.026	0.08
360.5	0.026	0.08
361	0.025	0.079
361.5	0.025	0.079
362	0.025	0.08
362.5	0.026	0.08
363	0.026	0.08
363.5	0.026	0.08
364	0.026	0.08
364.5	0.025	0.079
365	0.026	0.08
365.5	0.026	0.08
366	0.026	0.08
366.5	0.027	0.08
367	0.027	0.08
367.5	0.027	0.08
368	0.027	0.081
368.5	0.028	0.081
369	0.028	0.081
369.5	0.028	0.081
370	0.028	0.081
370.5	0.029	0.081
371	0.029	0.081
371.5	0.029	0.081
372	0.029	0.081
372.5	0.03	0.081
373	0.03	0.081
373.5	0.03	0.082
374	0.03	0.082
374.5	0.03	0.082
375	0.031	0.082
375.5	0.031	0.082
376	0.031	0.082
376.5	0.031	0.082
377	0.032	0.082
377.5	0.032	0.082
378	0.032	0.082
378.5	0.033	0.082
379	0.033	0.082
379.5	0.033	0.082
380	0.033	0.082
380.5	0.034	0.082
381	0.034	0.083
381.5	0.034	0.083
382	0.035	0.083
382.5	0.035	0.083
383	0.035	0.083
383.5	0.036	0.083
384	0.036	0.083
384.5	0.036	0.083
385	0.037	0.083
385.5	0.037	0.083
386	0.037	0.083
386.5	0.038	0.083
387	0.038	0.083
387.5	0.039	0.084
388	0.039	0.084
388.5	0.039	0.084
389	0.04	0.084
389.5	0.04	0.084
390	0.04	0.084
390.5	0.04	0.084
391	0.041	0.084
391.5	0.041	0.084
392	0.042	0.085
392.5	0.042	0.085
393	0.042	0.085
393.5	0.043	0.085
394	0.043	0.085
394.5	0.044	0.085
395	0.044	0.085
395.5	0.044	0.085
396	0.045	0.085
396.5	0.045	0.086
397	0.046	0.086
397.5	0.046	0.086
398	0.046	0.086
398.5	0.047	0.086
399	0.047	0.086
399.5	0.048	0.086
400	0.048	0.087
400.5	0.049	0.087
401	0.049	0.087
401.5	0.049	0.087
402	0.05	0.087
402.5	0.05	0.087
403	0.051	0.088
403.5	0.051	0.088
404	0.052	0.088
404.5	0.052	0.088
405	0.053	0.088
405.5	0.053	0.088
406	0.054	0.089
406.5	0.054	0.089
407	0.055	0.089
407.5	0.055	0.089
408	0.056	0.089
408.5	0.057	0.089
409	0.057	0.089
409.5	0.058	0.09
410	0.058	0.09
410.5	0.059	0.09
411	0.06	0.09
411.5	0.06	0.09
412	0.061	0.09
412.5	0.061	0.09
413	0.062	0.09
413.5	0.063	0.09
414	0.063	0.09
414.5	0.064	0.091
415	0.065	0.091
415.5	0.066	0.091
416	0.066	0.091
416.5	0.067	0.091
417	0.068	0.091
417.5	0.069	0.091
418	0.069	0.091
418.5	0.07	0.092
419	0.071	0.092
419.5	0.072	0.092
420	0.073	0.092
420.5	0.074	0.092
421	0.075	0.092
421.5	0.076	0.092
422	0.077	0.092
422.5	0.078	0.092
423	0.079	0.092
423.5	0.08	0.093
424	0.081	0.093
424.5	0.082	0.093
425	0.083	0.093
425.5	0.084	0.093
426	0.086	0.093
426.5	0.087	0.093
427	0.088	0.093
427.5	0.089	0.093
428	0.091	0.093
428.5	0.092	0.093
429	0.093	0.093
429.5	0.095	0.093
430	0.096	0.093
430.5	0.098	0.093
431	0.1	0.094
431.5	0.101	0.094
432	0.103	0.094
432.5	0.105	0.094
433	0.106	0.094
433.5	0.108	0.094
434	0.11	0.094
434.5	0.112	0.094
435	0.113	0.094
435.5	0.115	0.094
436	0.117	0.094
436.5	0.119	0.094
437	0.121	0.095
437.5	0.123	0.095
438	0.125	0.095
438.5	0.127	0.095
439	0.129	0.095
439.5	0.131	0.095
440	0.133	0.095
440.5	0.136	0.095
441	0.138	0.096
441.5	0.14	0.096
442	0.142	0.096
442.5	0.144	0.096
443	0.147	0.096
443.5	0.149	0.097
444	0.152	0.097
444.5	0.154	0.097
445	0.157	0.097
445.5	0.16	0.098
446	0.163	0.098
446.5	0.165	0.098
447	0.168	0.099
447.5	0.171	0.099
448	0.175	0.099
448.5	0.178	0.1
449	0.182	0.1
449.5	0.185	0.1
450	0.188	0.101
450.5	0.192	0.101
451	0.195	0.102
451.5	0.198	0.102
452	0.202	0.103
452.5	0.206	0.103
453	0.21	0.104
453.5	0.214	0.105
454	0.218	0.105
454.5	0.223	0.106
455	0.227	0.107
455.5	0.231	0.107
456	0.235	0.108
456.5	0.239	0.108
457	0.243	0.109
457.5	0.247	0.11
458	0.251	0.11
458.5	0.256	0.111
459	0.26	0.112
459.5	0.264	0.112
460	0.268	0.113
460.5	0.272	0.114
461	0.276	0.114
461.5	0.279	0.115
462	0.283	0.116
462.5	0.287	0.116
463	0.29	0.117
463.5	0.294	0.118
464	0.297	0.118
464.5	0.3	0.119
465	0.303	0.119
465.5	0.306	0.12
466	0.309	0.12
466.5	0.312	0.121
467	0.314	0.121
467.5	0.317	0.122
468	0.319	0.122
468.5	0.321	0.123
469	0.324	0.123
469.5	0.326	0.124
470	0.328	0.124
470.5	0.33	0.125
471	0.332	0.125
471.5	0.334	0.126
472	0.336	0.126
472.5	0.338	0.127
473	0.339	0.127
473.5	0.341	0.127
474	0.343	0.128
474.5	0.345	0.128
475	0.347	0.129
475.5	0.349	0.13
476	0.352	0.13
476.5	0.354	0.131
477	0.356	0.131
477.5	0.358	0.132
478	0.361	0.132
478.5	0.364	0.133
479	0.366	0.134
479.5	0.369	0.134
480	0.371	0.135
480.5	0.374	0.135
481	0.377	0.136
481.5	0.38	0.137
482	0.383	0.137
482.5	0.386	0.138
483	0.389	0.139
483.5	0.391	0.139
484	0.394	0.14
484.5	0.397	0.14
485	0.4	0.14
485.5	0.402	0.141
486	0.405	0.141
486.5	0.407	0.142
487	0.409	0.142
487.5	0.411	0.142
488	0.413	0.143
488.5	0.414	0.143
489	0.416	0.143
489.5	0.417	0.143
490	0.417	0.143
490.5	0.418	0.142
491	0.418	0.142
491.5	0.418	0.142
492	0.417	0.142
492.5	0.416	0.141
493	0.415	0.14
493.5	0.414	0.14
494	0.411	0.139
494.5	0.409	0.138
495	0.406	0.137
495.5	0.403	0.136
496	0.399	0.134
496.5	0.395	0.133
497	0.39	0.132
497.5	0.385	0.13
498	0.379	0.129
498.5	0.373	0.127
499	0.367	0.125
499.5	0.36	0.123
500	0.353	0.121
500.5	0.345	0.119
501	0.338	0.117
501.5	0.331	0.115
502	0.323	0.112
502.5	0.314	0.11
503	0.305	0.107
503.5	0.296	0.105
504	0.287	0.102
504.5	0.278	0.099
505	0.268	0.096
505.5	0.259	0.094
506	0.25	0.092
506.5	0.24	0.089
507	0.231	0.087
507.5	0.221	0.084
508	0.212	0.081
508.5	0.204	0.079
509	0.195	0.076
509.5	0.187	0.074
510	0.179	0.072
510.5	0.171	0.069
511	0.163	0.067
511.5	0.156	0.065
512	0.149	0.063
512.5	0.142	0.061
513	0.135	0.059
513.5	0.129	0.057
514	0.123	0.055
514.5	0.117	0.054
515	0.111	0.052
515.5	0.106	0.05
516	0.101	0.049
516.5	0.096	0.048
517	0.092	0.046
517.5	0.088	0.045
518	0.084	0.044
518.5	0.08	0.043
519	0.076	0.041
519.5	0.073	0.04
520	0.07	0.039
520.5	0.067	0.038
521	0.064	0.037
521.5	0.061	0.036
522	0.058	0.036
522.5	0.056	0.035
523	0.054	0.034
523.5	0.051	0.033
524	0.049	0.033
524.5	0.047	0.032
525	0.045	0.031
525.5	0.044	0.031
526	0.042	0.03
526.5	0.041	0.03
527	0.039	0.029
527.5	0.038	0.029
528	0.036	0.028
528.5	0.035	0.028
529	0.034	0.027
529.5	0.033	0.027
530	0.032	0.027
530.5	0.031	0.026
531	0.03	0.026
531.5	0.029	0.026
532	0.028	0.025
532.5	0.027	0.025
533	0.026	0.025
533.5	0.026	0.024
534	0.025	0.024
534.5	0.025	0.024
535	0.024	0.024
535.5	0.024	0.023
536	0.023	0.023
536.5	0.022	0.023
537	0.022	0.023
537.5	0.022	0.022
538	0.021	0.022
538.5	0.021	0.022
539	0.021	0.022
539.5	0.02	0.022
540	0.02	0.022
540.5	0.02	0.022
541	0.019	0.021
541.5	0.019	0.021
542	0.019	0.021
542.5	0.019	0.021
543	0.018	0.021
543.5	0.018	0.021
544	0.018	0.021
544.5	0.018	0.021
545	0.018	0.021
545.5	0.017	0.02
546	0.017	0.02
546.5	0.017	0.02
547	0.017	0.02
547.5	0.017	0.02
548	0.016	0.02
548.5	0.016	0.02
549	0.016	0.02
549.5	0.016	0.02
550	0.016	0.019
550.5	0.016	0.019
551	0.016	0.019
551.5	0.015	0.019
552	0.015	0.019
552.5	0.015	0.019
553	0.015	0.019
553.5	0.015	0.019
554	0.015	0.019
554.5	0.015	0.019
555	0.015	0.019
555.5	0.015	0.018
556	0.014	0.018
556.5	0.014	0.018
557	0.014	0.018
557.5	0.014	0.018
558	0.014	0.018
558.5	0.014	0.018
559	0.014	0.018
559.5	0.014	0.018
560	0.014	0.018
560.5	0.014	0.018
561	0.014	0.018
561.5	0.014	0.018
562	0.013	0.018
562.5	0.013	0.018
563	0.013	0.018
563.5	0.013	0.018
564	0.013	0.017
564.5	0.013	0.017
565	0.013	0.017
565.5	0.013	0.017
566	0.013	0.017
566.5	0.013	0.017
567	0.013	0.017
567.5	0.013	0.017
568	0.013	0.017
568.5	0.013	0.017
569	0.013	0.017
569.5	0.012	0.017
570	0.012	0.017
570.5	0.012	0.017
571	0.012	0.017
571.5	0.012	0.017
572	0.012	0.017
572.5	0.012	0.017
573	0.012	0.017
573.5	0.012	0.017
574	0.012	0.016
574.5	0.012	0.016
575	0.012	0.016
575.5	0.012	0.016
576	0.012	0.016
576.5	0.012	0.016
577	0.012	0.016
577.5	0.012	0.016
578	0.012	0.016
578.5	0.012	0.016
579	0.012	0.016
579.5	0.012	0.016
580	0.011	0.016
580.5	0.011	0.016
581	0.011	0.016
581.5	0.011	0.016
582	0.011	0.016
582.5	0.011	0.016
583	0.011	0.016
583.5	0.011	0.016
584	0.011	0.016
584.5	0.011	0.016
585	0.011	0.016
585.5	0.011	0.016
586	0.011	0.016
586.5	0.011	0.016
587	0.011	0.015
587.5	0.011	0.015
588	0.011	0.015
588.5	0.011	0.015
589	0.011	0.015
589.5	0.011	0.015
590	0.011	0.015
590.5	0.011	0.015
591	0.011	0.015
591.5	0.01	0.015
592	0.01	0.015
592.5	0.01	0.015
593	0.01	0.015
593.5	0.01	0.015
594	0.01	0.015
594.5	0.01	0.015
595	0.01	0.015
595.5	0.01	0.015
596	0.01	0.015
596.5	0.01	0.015
597	0.01	0.015
597.5	0.01	0.015
598	0.01	0.015
598.5	0.01	0.015
599	0.01	0.015
599.5	0.01	0.014
600	0.01	0.014
600.5	0.01	0.014
601	0.01	0.014
601.5	0.01	0.014
602	0.01	0.014
602.5	0.01	0.014
603	0.01	0.014
603.5	0.01	0.014
604	0.01	0.014
604.5	0.009	0.014
605	0.009	0.014
605.5	0.009	0.014
606	0.009	0.014
606.5	0.009	0.014
607	0.009	0.014
607.5	0.009	0.014
608	0.009	0.014
608.5	0.009	0.014
609	0.009	0.014
609.5	0.009	0.014
610	0.009	0.014
610.5	0.009	0.014
611	0.009	0.014
611.5	0.009	0.014
612	0.009	0.014
612.5	0.009	0.014
613	0.009	0.014
613.5	0.009	0.013
614	0.009	0.014
614.5	0.009	0.013
615	0.009	0.013
615.5	0.009	0.013
616	0.009	0.013
616.5	0.009	0.013
617	0.009	0.013
617.5	0.009	0.013
618	0.009	0.013
618.5	0.009	0.013
619	0.009	0.013
619.5	0.009	0.013
620	0.009	0.013
620.5	0.009	0.013
621	0.009	0.013
621.5	0.009	0.013
622	0.009	0.013
622.5	0.009	0.013
623	0.009	0.013
623.5	0.009	0.013
624	0.008	0.013
624.5	0.008	0.013
625	0.008	0.013
625.5	0.008	0.013
626	0.008	0.013
626.5	0.008	0.013
627	0.008	0.013
627.5	0.008	0.013
628	0.008	0.013
628.5	0.008	0.013
629	0.008	0.013
629.5	0.008	0.013
630	0.008	0.013
630.5	0.008	0.013
631	0.008	0.013
631.5	0.008	0.013
632	0.008	0.013
632.5	0.008	0.013
633	0.008	0.013
633.5	0.008	0.013
634	0.008	0.013
634.5	0.008	0.013
635	0.008	0.013
635.5	0.008	0.013
636	0.008	0.012
636.5	0.008	0.012
637	0.008	0.012
637.5	0.008	0.012
638	0.008	0.012
638.5	0.008	0.012
639	0.008	0.012
639.5	0.008	0.012
640	0.008	0.012
640.5	0.008	0.012
641	0.008	0.012
641.5	0.008	0.012
642	0.008	0.012
642.5	0.008	0.012
643	0.008	0.012
643.5	0.008	0.012
644	0.008	0.012
644.5	0.008	0.012
645	0.008	0.012
645.5	0.008	0.012
646	0.008	0.012
646.5	0.008	0.012
647	0.008	0.012
647.5	0.008	0.012
648	0.008	0.012
648.5	0.008	0.012
649	0.008	0.012
649.5	0.008	0.012
650	0.008	0.012
650.5	0.008	0.012
651	0.008	0.012
651.5	0.008	0.012
652	0.008	0.012
652.5	0.008	0.012
653	0.008	0.012
653.5	0.008	0.012
654	0.007	0.012
654.5	0.007	0.012
655	0.007	0.012
655.5	0.007	0.012
656	0.007	0.012
656.5	0.007	0.012
657	0.007	0.011
657.5	0.007	0.011
658	0.007	0.011
658.5	0.007	0.011
659	0.007	0.011
659.5	0.007	0.011
660	0.007	0.011
660.5	0.007	0.011
661	0.007	0.011
661.5	0.007	0.011
662	0.007	0.011
662.5	0.007	0.011
663	0.007	0.011
663.5	0.007	0.011
664	0.007	0.011
664.5	0.007	0.011
665	0.007	0.011
665.5	0.007	0.011
666	0.007	0.011
666.5	0.007	0.011
667	0.007	0.011
667.5	0.007	0.011
668	0.007	0.011
668.5	0.007	0.011
669	0.007	0.011
669.5	0.007	0.011
670	0.007	0.011
670.5	0.007	0.011
671	0.007	0.011
671.5	0.007	0.011
672	0.007	0.011
672.5	0.007	0.011
673	0.007	0.011
673.5	0.007	0.011
674	0.007	0.011
674.5	0.007	0.011
675	0.007	0.011
675.5	0.007	0.011
676	0.007	0.011
676.5	0.007	0.011
677	0.007	0.011
677.5	0.007	0.011
678	0.007	0.01
678.5	0.007	0.01
679	0.007	0.01
679.5	0.007	0.01
680	0.007	0.01
680.5	0.007	0.01
681	0.007	0.01
681.5	0.007	0.01
682	0.007	0.01
682.5	0.007	0.01
683	0.007	0.01
683.5	0.007	0.01
684	0.007	0.01
684.5	0.007	0.01
685	0.007	0.01
685.5	0.007	0.01
686	0.007	0.01
686.5	0.007	0.01
687	0.007	0.01
687.5	0.007	0.01
688	0.006	0.01
688.5	0.007	0.01
689	0.006	0.01
689.5	0.006	0.01
690	0.006	0.01
690.5	0.006	0.01
691	0.007	0.01
691.5	0.006	0.01
692	0.006	0.01
692.5	0.006	0.01
693	0.006	0.01
693.5	0.006	0.01
694	0.006	0.01
694.5	0.006	0.01
695	0.006	0.01
695.5	0.006	0.01
696	0.006	0.01
696.5	0.006	0.01
697	0.006	0.01
697.5	0.006	0.01
698	0.006	0.01
698.5	0.006	0.01
699	0.006	0.01
699.5	0.006	0.01
700	0.006	0.01
700.5	0.006	0.01
701	0.006	0.01
701.5	0.006	0.01
702	0.006	0.01
702.5	0.006	0.01
703	0.006	0.01
703.5	0.006	0.01
704	0.006	0.01
704.5	0.006	0.01
705	0.006	0.01
705.5	0.006	0.009
706	0.006	0.009
706.5	0.006	0.009
707	0.006	0.009
707.5	0.006	0.009
708	0.006	0.009
708.5	0.006	0.009
709	0.006	0.009
709.5	0.006	0.009
710	0.006	0.009
710.5	0.006	0.009
711	0.006	0.009
711.5	0.006	0.009
712	0.006	0.009
712.5	0.006	0.009
713	0.006	0.009
713.5	0.006	0.009
714	0.006	0.009
714.5	0.006	0.009
715	0.006	0.009
715.5	0.006	0.009
716	0.006	0.009
716.5	0.006	0.009
717	0.006	0.009
717.5	0.006	0.009
718	0.006	0.009
718.5	0.006	0.009
719	0.006	0.009
719.5	0.006	0.009
720	0.006	0.009
720.5	0.006	0.009
721	0.006	0.009
721.5	0.006	0.009
722	0.006	0.009
722.5	0.006	0.009
723	0.006	0.009
723.5	0.006	0.009
724	0.006	0.009
724.5	0.006	0.009
725	0.006	0.009
725.5	0.006	0.009
726	0.006	0.009
726.5	0.006	0.009
727	0.006	0.009
727.5	0.006	0.009
728	0.006	0.009
728.5	0.006	0.009
729	0.006	0.009
729.5	0.006	0.008
730	0.006	0.009
730.5	0.006	0.008
731	0.006	0.008
731.5	0.006	0.008
732	0.006	0.008
732.5	0.006	0.008
733	0.006	0.008
733.5	0.006	0.008
734	0.006	0.008
734.5	0.006	0.008
735	0.005	0.008
735.5	0.006	0.008
736	0.006	0.008
736.5	0.005	0.008
737	0.005	0.008
737.5	0.005	0.008
738	0.005	0.008
738.5	0.005	0.008
739	0.005	0.008
739.5	0.005	0.008
740	0.005	0.008
740.5	0.005	0.008
741	0.005	0.008
741.5	0.005	0.008
742	0.005	0.008
742.5	0.005	0.008
743	0.005	0.008
743.5	0.005	0.008
744	0.005	0.008
744.5	0.005	0.008
745	0.005	0.008
745.5	0.005	0.008
746	0.005	0.008
746.5	0.005	0.008
747	0.005	0.008
747.5	0.005	0.008
748	0.005	0.008
748.5	0.005	0.008
749	0.005	0.008
749.5	0.005	0.008
750	0.005	0.008
750.5	0.005	0.008
751	0.005	0.008
751.5	0.005	0.008
752	0.005	0.008
752.5	0.005	0.008
753	0.005	0.008
753.5	0.005	0.008
754	0.005	0.008
754.5	0.005	0.008
755	0.005	0.008
755.5	0.005	0.008
756	0.005	0.008
756.5	0.005	0.008
757	0.005	0.008
757.5	0.005	0.008
758	0.005	0.008
758.5	0.005	0.008
759	0.005	0.008
759.5	0.005	0.007
760	0.005	0.008
760.5	0.005	0.007
761	0.005	0.007
761.5	0.005	0.007
762	0.005	0.007
762.5	0.005	0.007
763	0.005	0.007
763.5	0.005	0.007
764	0.005	0.007
764.5	0.005	0.007
765	0.005	0.007
765.5	0.005	0.007
766	0.005	0.007
766.5	0.005	0.007
767	0.005	0.007
767.5	0.005	0.007
768	0.005	0.007
768.5	0.005	0.007
769	0.005	0.007
769.5	0.005	0.007
770	0.005	0.007
770.5	0.005	0.007
771	0.005	0.007
771.5	0.005	0.007
772	0.005	0.007
772.5	0.005	0.007
773	0.005	0.007
773.5	0.005	0.007
774	0.005	0.007
774.5	0.005	0.007
775	0.005	0.007
775.5	0.005	0.007
776	0.005	0.007
776.5	0.005	0.007
777	0.005	0.007
777.5	0.005	0.007
778	0.005	0.007
778.5	0.005	0.007
779	0.005	0.007
779.5	0.005	0.007
780	0.005	0.007
780.5	0.005	0.007
781	0.005	0.007
781.5	0.005	0.007
782	0.005	0.007
782.5	0.005	0.007
783	0.005	0.007
783.5	0.005	0.007
784	0.005	0.007
784.5	0.005	0.007
785	0.005	0.007
785.5	0.005	0.007
786	0.005	0.007
786.5	0.005	0.007
787	0.005	0.007
787.5	0.005	0.007
788	0.005	0.007
788.5	0.005	0.007
789	0.005	0.007
789.5	0.005	0.007
790	0.005	0.007
790.5	0.005	0.007
791	0.005	0.007
791.5	0.005	0.007
792	0.005	0.007
792.5	0.005	0.007
793	0.005	0.007
793.5	0.005	0.007
794	0.005	0.007
794.5	0.005	0.007
795	0.005	0.007
795.5	0.005	0.007
796	0.005	0.007
796.5	0.005	0.007
797	0.005	0.007
797.5	0.005	0.007
798	0.005	0.007
798.5	0.005	0.007
799	0.005	0.006
799.5	0.005	0.006
800	0.005	0.006
800.5	0.005	0.006
801	0.005	0.007
801.5	0.005	0.006
802	0.005	0.006
802.5	0.005	0.006
803	0.005	0.006
803.5	0.005	0.006
804	0.005	0.006
804.5	0.005	0.006
805	0.005	0.006
805.5	0.005	0.006
806	0.005	0.006
806.5	0.005	0.006
807	0.005	0.006
807.5	0.005	0.006
808	0.005	0.006
808.5	0.005	0.006
809	0.005	0.006
809.5	0.005	0.006
810	0.005	0.006
810.5	0.005	0.006
811	0.005	0.006
811.5	0.005	0.006
812	0.005	0.006
812.5	0.005	0.006
813	0.005	0.006
813.5	0.005	0.006
814	0.005	0.006
814.5	0.004	0.006
815	0.004	0.006
815.5	0.004	0.006
816	0.004	0.006
816.5	0.004	0.006
817	0.004	0.006
817.5	0.004	0.006
818	0.004	0.006
818.5	0.004	0.006
819	0.004	0.006
819.5	0.004	0.006
820	0.004	0.006
820.5	0.004	0.006
821	0.004	0.006
821.5	0.004	0.006
822	0.004	0.006
822.5	0.004	0.006
823	0.004	0.006
823.5	0.004	0.006
824	0.004	0.006
824.5	0.004	0.006
825	0.004	0.006
825.5	0.004	0.006
826	0.004	0.006
826.5	0.004	0.006
827	0.004	0.006
827.5	0.004	0.006
828	0.004	0.006
828.5	0.004	0.006
829	0.004	0.006
829.5	0.004	0.006
830	0.004	0.006
830.5	0.004	0.006
831	0.004	0.006
831.5	0.004	0.006
832	0.004	0.006
832.5	0.004	0.006
833	0.004	0.006
833.5	0.004	0.006
834	0.004	0.006
834.5	0.004	0.006
835	0.004	0.006
835.5	0.004	0.006
836	0.004	0.006
836.5	0.003	0.006
837	0.003	0.006
837.5	0.003	0.006
838	0.003	0.006
838.5	0.003	0.006
839	0.004	0.006
839.5	0.004	0.006
840	0.004	0.006
840.5	0.004	0.006
841	0.003	0.006
841.5	0.004	0.006
842	0.004	0.006
842.5	0.004	0.006
843	0.004	0.006
843.5	0.004	0.006
844	0.004	0.006
844.5	0.003	0.006
845	0.003	0.006
845.5	0.004	0.006
846	0.004	0.006
846.5	0.004	0.006
847	0.003	0.005
847.5	0.004	0.005
848	0.003	0.005
848.5	0.003	0.005
849	0.003	0.005
849.5	0.003	0.005
850	0.003	0.005
850.5	0.004	0.005
851	0.004	0.006
851.5	0.004	0.005
852	0.003	0.005
852.5	0.004	0.005
853	0.004	0.005
853.5	0.004	0.005
854	0.003	0.005
854.5	0.003	0.005
855	0.003	0.005
855.5	0.004	0.005
856	0.004	0.005
856.5	0.004	0.005
857	0.004	0.005
857.5	0.004	0.005
858	0.003	0.005
858.5	0.004	0.005
859	0.004	0.005
859.5	0.003	0.005
860	0.003	0.005
860.5	0.004	0.005
861	0.004	0.005
861.5	0.003	0.005
862	0.003	0.005
862.5	0.004	0.005
863	0.003	0.005
863.5	0.003	0.005
864	0.004	0.005
864.5	0.004	0.005
865	0.004	0.005
865.5	0.004	0.005
866	0.004	0.005
866.5	0.004	0.005
867	0.004	0.005
867.5	0.004	0.005
868	0.004	0.005
868.5	0.004	0.005
869	0.003	0.005
869.5	0.004	0.005
870	0.004	0.005
870.5	0.004	0.005
871	0.004	0.005
871.5	0.004	0.005
872	0.004	0.005
872.5	0.004	0.005
873	0.004	0.005
873.5	0.004	0.005
874	0.004	0.005
874.5	0.004	0.005
875	0.004	0.005
875.5	0.004	0.005
876	0.004	0.005
876.5	0.004	0.005
877	0.004	0.005
877.5	0.004	0.005
878	0.004	0.005
878.5	0.004	0.005
879	0.004	0.005
879.5	0.004	0.005
880	0.004	0.005
880.5	0.004	0.005
881	0.004	0.005
881.5	0.004	0.005
882	0.004	0.005
882.5	0.004	0.005
883	0.004	0.005
883.5	0.004	0.005
884	0.004	0.005
884.5	0.004	0.005
885	0.004	0.005
885.5	0.004	0.005
886	0.004	0.005
886.5	0.004	0.005
887	0.004	0.005
887.5	0.004	0.005
888	0.004	0.005
888.5	0.004	0.005
889	0.004	0.005
889.5	0.004	0.005
890	0.004	0.005
890.5	0.004	0.005
891	0.004	0.005
891.5	0.004	0.005
892	0.004	0.005
892.5	0.004	0.005
893	0.004	0.005
893.5	0.004	0.005
894	0.004	0.005
894.5	0.004	0.005
895	0.004	0.005
895.5	0.004	0.005
896	0.004	0.005
896.5	0.004	0.005
897	0.004	0.005
897.5	0.004	0.005
898	0.004	0.005
898.5	0.004	0.005
899	0.004	0.005
899.5	0.004	0.005
900	0.004	0.005
